# Supplementary material for: Metabolomics of laminae and midvein during leaf senescence and source–sink metabolite management in Brassica napus L. leaves
Source: J Exp Bot. 2017 Sep 6;69(4):891–903. doi: 10.1093/jxb/erx253 (PMC5853214; doi:10.1093/jxb/erx253)
Supplement: supplementary_dataset_S1 [file erx253_suppl_supplementary_dataset_s1.xlsx]

## Sheet: ACP_HID
	1.24164	16.3904
	-1.92052	12.3484
	-4.8758	5.42264
	-3.24271	9.92102
	3.10614	14.4581
	2.05829	17.1291
	1.02644	14.581
	1.15953	15.201
	1.06796	11.9737
	1.06645	14.556
	0.0966179	14.4594
	3.0997	12.8946
	3.30224	9.88036
	1.10875	13.7523
	5.37232	15.9166
	2.74587	10.7239
	10.0031	3.24942
	5.27137	8.94082
	4.65159	8.43474
	10.8213	2.11335
	16.0484	0.380485
	6.39136	-0.117179
	22.0151	-7.94685
	-4.26209	6.47913
	-3.56884	7.04082
	-0.697583	5.3634
	-1.98744	6.27859
	0.293286	7.76167
	-0.540783	7.98616
	2.12337	7.29195
	5.17405	8.94328
	-0.268992	6.92879
	-1.10978	5.82958
	3.52601	6.72115
	6.29207	7.34747
	6.82284	4.03574
	6.66832	4.40565
	7.6574	4.45846
	12.9009	5.50581
	14.0318	-1.95367
	10.9967	-1.09285
	16.9095	-2.51719
	23.2244	-3.50383
	26.187	-13.2844
	28.965	-13.0848
	30.5605	-13.9666
	35.473	-17.4134
	-8.1163	-2.94798
	-8.7311	-2.08495
	-8.08099	-1.78836

## Sheet: ACP_HID1_HID
	1.24164	16.3904
	-1.92052	12.3484
	-4.8758	5.42264
	-3.24271	9.92102
	3.10614	14.4581
	2.05829	17.1291
	1.02644	14.581
	1.15953	15.201
	1.06796	11.9737
	1.06645	14.556
	0.0966179	14.4594
	3.0997	12.8946
	3.30224	9.88036
	1.10875	13.7523
	5.37232	15.9166
	2.74587	10.7239
	10.0031	3.24942
	5.27137	8.94082
	4.65159	8.43474
	10.8213	2.11335
	16.0484	0.380485
	6.39136	-0.117179
	22.0151	-7.94685
	-4.26209	6.47913
	-3.56884	7.04082
	-0.697583	5.3634
	-1.98744	6.27859
	0.293286	7.76167
	-0.540783	7.98616
	2.12337	7.29195
	5.17405	8.94328
	-0.268992	6.92879
	-1.10978	5.82958
	3.52601	6.72115
	6.29207	7.34747
	6.82284	4.03574
	6.66832	4.40565
	7.6574	4.45846
	12.9009	5.50581
	14.0318	-1.95367
	10.9967	-1.09285
	16.9095	-2.51719
	23.2244	-3.50383
	26.187	-13.2844
	28.965	-13.0848
	30.5605	-13.9666
	35.473	-17.4134
	-8.1163	-2.94798
	-8.7311	-2.08495
	-8.08099	-1.78836

## Sheet: ACP_HID1
	1.24164	16.3904	4.24144	-6.72665	1.75646	2.12463	2.7336	-5.51508	-4.04655	-0.539634	1.36071	-6.28654	-1.67858	1.45794	5.3026	0.544071	1.01926	1.52584	-1.76443	8.8325	-4.11761	0.974318	1.4544	1.25267	0.634717	4.63532	-1.26237	1.10242	-0.218721	1.64045	0.786713	0.561955	-0.568512	0.509851	-0.85704	-0.0391907	-0.62099	-1.69098	-0.31876	0.459422	-0.0710344	-0.71652	0.50579	0.884178	0.66064	-0.496042	-0.108123	-0.138717	-0.302967
	-1.92052	12.3484	2.9817	-4.4756	-0.667605	6.79599	-3.13845	-5.16651	7.53378	1.10166	7.21182	3.84086	-3.50142	-1.21214	-2.05483	-3.73307	0.729894	3.86423	-1.77885	-2.79107	-1.31514	4.59009	1.00054	0.30354	-0.67627	-0.923843	-1.44459	-0.79244	-0.778212	-1.06829	1.85617	1.13628	1.12522	0.936453	0.773952	-0.680648	0.345689	-0.859448	-0.978368	1.08668	2.95396	-1.41675	-0.570132	-0.80395	-0.266531	-0.965319	2.21778	0.261909	-0.644026
	-4.8758	5.42264	-0.46395	-3.02423	-2.50526	3.6643	-1.09287	-2.96916	5.48995	-1.89789	5.72019	2.86774	-2.25352	1.46566	-0.897393	-0.551898	-1.44543	-0.648021	1.37306	2.05081	1.67126	-1.07982	1.34044	2.10149	-1.53176	2.29211	2.66076	2.57751	1.14892	1.36218	-2.41615	-0.826041	0.0639583	-0.354898	-1.97792	-0.633049	-0.479526	0.0817036	4.83709	-0.862115	1.04272	2.29777	-0.661698	-0.371737	0.312292	2.8239	-1.67452	-0.229727	1.23326
	-3.24271	9.92102	1.49568	-2.44781	-0.00240625	1.91766	-0.844596	0.220437	6.51768	-0.663872	2.34052	2.14132	-4.29964	-0.562573	-0.540296	-0.914082	0.206206	-0.255944	0.765503	-1.09332	1.17002	-0.112115	0.303544	1.90764	-1.17257	1.21177	-0.0861498	-1.70439	-0.182076	-2.0438	-0.604913	0.571171	-0.617197	-2.6204	0.37497	-0.510346	-0.29283	0.115321	-1.51374	0.444499	-3.78806	-0.642052	1.57605	1.02651	2.35261	1.79441	-1.22843	0.161883	-0.85505
	3.10614	14.4581	6.18846	-3.13561	1.90314	4.33931	-6.92617	-6.4722	0.0420766	11.0367	2.83006	2.3874	12.3675	-1.60931	-3.16323	1.15543	1.41871	-2.98077	-1.3077	0.93715	-1.3951	-1.18396	-2.3312	-0.529213	1.63302	0.0470103	0.481722	1.35018	-0.169348	-0.550955	-1.72885	-0.222883	-0.387886	-0.504027	0.216497	0.819072	-0.463492	0.579491	0.107686	0.482876	-0.10822	0.415706	0.411849	0.065954	0.420765	-0.187207	-0.500418	-0.117415	-0.214383
	2.05829	17.1291	6.74301	-6.16129	1.40983	1.12119	-2.33746	-1.50111	2.54924	0.807088	-3.2975	-3.70608	-3.31667	-3.06989	-0.338801	5.78878	-1.56308	-0.860364	1.6791	-3.78814	2.34027	1.99897	-0.433676	-2.88626	1.22453	-4.67763	-1.01476	0.419988	0.239352	0.601032	0.893119	-0.767258	-1.16892	-0.819584	-1.05907	-0.627542	-0.60733	-1.1273	1.19393	1.10951	-0.280892	0.193123	-1.7097	1.43248	-0.5108	-0.900104	-1.58267	0.800173	0.788849
	1.02644	14.581	3.61655	-6.05832	0.600346	1.1073	0.324877	-2.44962	0.461619	1.16069	-2.30351	-3.42604	-3.66656	-4.0708	2.35241	3.4181	-0.591533	-0.450333	2.7868	2.42872	0.459192	-0.542734	-0.158645	-2.1016	1.56927	-2.45643	0.171901	0.532859	0.0948868	-0.475299	-1.01274	-1.46353	-2.82643	0.179171	2.85915	-0.637332	1.98086	0.0756161	-0.694536	-0.616958	-0.0406388	2.2373	0.693636	-1.44538	1.87746	1.90093	3.28489	0.155624	-0.0192107
	1.15953	15.201	5.8156	-2.49077	-0.0516271	0.370582	-2.74498	2.31737	1.58603	-3.81633	-4.19221	-2.57564	-0.0260124	2.84233	-5.22729	3.66416	-4.62244	-1.50546	-0.45727	-2.49414	-2.59363	2.57505	-3.08986	-1.93515	0.703811	5.38852	0.464848	-1.50587	1.10322	0.968182	-0.100466	1.97484	2.09986	0.122718	-3.26568	-2.40712	1.92677	1.22484	-0.000974336	-1.30298	-0.682444	0.701816	1.61828	-1.10069	-0.309478	-0.779338	0.949919	-0.3702	0.0790047
	1.06796	11.9737	3.56274	-4.36509	0.155827	-0.246088	1.63458	-3.40751	-5.29159	0.547172	0.812143	-1.35483	1.50074	0.552126	2.21535	-2.50807	0.671176	2.23893	1.04502	-0.614916	0.931368	0.34155	2.38282	1.00104	-1.27101	-3.94323	1.05792	0.769616	-1.11897	1.29064	0.6531	0.785083	4.92421	-0.468421	-1.70589	-1.1273	0.853452	2.22215	0.116741	-0.495934	-2.0801	0.812432	0.795243	-1.9776	-3.54144	0.680916	0.3613	-1.16829	-0.28585
	1.06645	14.556	4.0771	-4.56518	0.631356	-0.626722	0.0386449	-1.16501	-0.535012	1.30001	-2.41511	-1.05096	-2.9279	-2.45711	4.45688	-1.40193	1.58901	0.0746535	2.00019	-1.49545	1.40761	-0.509084	-0.365323	1.30638	1.0729	-2.06871	0.276825	-0.038603	0.322217	0.767846	-0.879058	-1.50244	1.12942	1.1511	-0.378168	1.63007	-0.696925	0.883031	0.794867	-0.884253	-0.0523103	-2.15132	1.0594	-0.0295119	-1.32967	-0.153936	-3.33116	-1.30299	-1.11759
	0.0966179	14.4594	3.37569	-4.30973	0.409017	-0.200034	0.0278149	0.767253	1.77552	-0.553572	-1.73235	0.617527	-3.67385	-1.06429	-0.741924	1.88023	-0.0625476	-0.363387	-1.06375	0.491917	1.91985	-4.30903	-1.95749	1.89332	-0.252053	4.53791	-1.33279	-1.52565	1.0114	-1.98502	-1.6279	-1.05722	2.80329	-0.504404	1.6103	3.60502	-2.3611	2.02235	-2.17442	0.120444	1.67617	-0.819584	-0.465963	0.887426	-1.71946	-1.90846	-0.755627	-0.116194	0.0186693
	3.0997	12.8946	5.41123	-0.484289	-0.311752	-2.74382	-3.56967	3.7636	0.186027	1.47788	-4.53853	1.86716	-0.937345	-0.0817574	1.24953	-4.21723	1.7902	-0.0958929	0.620168	-0.0312994	3.73755	-5.47739	-1.28227	3.89958	1.31429	1.17644	1.23455	1.40697	1.86046	-1.61578	1.09598	0.617515	0.248583	0.048349	-0.855696	-2.02558	2.71176	-1.34323	0.757319	0.887078	-0.316888	-0.626297	-2.05725	-0.166858	1.32507	-0.702334	2.01689	-0.693423	0.642577
	3.30224	9.88036	4.93892	0.103227	-1.07789	-0.78297	-2.30042	0.220308	-4.28619	0.0442386	-0.296939	-1.76517	3.18533	1.98287	-1.39003	-0.270361	-2.40195	1.95017	-0.33947	-0.555581	1.11409	-2.30523	4.52032	0.285282	-1.62811	1.1523	-1.29646	-0.39656	1.17165	-5.05671	3.13803	0.305136	-0.811663	0.137235	2.08444	-2.04711	0.235043	-1.31617	-2.40004	-2.59839	0.900398	1.48978	-2.38438	-0.309482	-1.5641	1.38309	-1.88626	1.34522	1.41019
	1.10875	13.7523	7.81979	-1.87606	-0.603382	-1.62326	-2.38706	0.999028	-3.8416	-3.3116	-1.67379	-1.02802	2.12154	5.2528	1.50621	-0.938349	-1.14876	-3.0959	-2.20767	-4.7745	-2.24566	0.776124	4.90631	1.8283	-3.70878	-0.112563	-1.26902	-2.01859	-2.84439	3.04159	-3.83798	-0.0960966	-1.60542	-0.31368	1.4129	1.7449	1.77917	0.159346	0.917428	2.14782	0.155231	-0.831409	-2.26204	0.0758797	1.54604	0.157705	0.0683771	0.704825	-0.97354
	5.37232	15.9166	5.48935	-0.663516	0.799	-3.07348	-1.90982	3.53804	-2.26125	0.137222	-3.00778	2.04898	0.750745	1.29711	2.63537	-5.46426	1.21513	-0.285588	-1.5373	-1.42786	1.29572	0.185671	-2.62234	-0.547186	-0.933638	-1.53884	0.136105	-1.11067	0.0829366	0.40025	1.57091	2.7853	-2.34086	3.22196	-2.09141	0.294118	-3.2293	0.403176	0.903487	-1.51897	1.79416	-0.491119	3.40192	0.950999	1.63478	0.765667	1.00538	2.0152	1.56377
	2.74587	10.7239	3.90397	3.47754	-1.5525	-0.621989	-3.83615	1.42867	-2.4599	-2.68002	0.102244	1.07736	-0.885044	2.10559	-1.78744	-2.18664	-3.81562	0.799647	-1.42209	0.181807	-1.58651	2.32696	-3.42275	0.153076	-0.808286	-0.329855	4.37504	1.95078	-1.86556	1.26229	4.57799	-4.07415	-1.68301	-1.31864	2.2231	2.29781	-3.31011	-0.4305	-0.696746	-0.127778	-1.52693	0.723205	-0.511028	-0.0548212	-0.928728	0.572478	0.705701	-2.21365	-0.236329
	10.0031	3.24942	5.50691	9.14449	-1.42685	-6.2299	-0.780013	1.32365	-3.65371	2.97034	3.76509	0.637071	0.258379	-3.21319	3.14741	-2.21735	1.33425	2.06885	7.6256	-1.18446	0.224285	2.56001	1.01662	-6.77641	-2.13313	5.0889	2.12465	-2.02406	1.06013	-1.29139	-1.68967	0.342857	-0.634599	0.289543	0.420605	-0.626971	-0.954739	0.269855	0.676823	1.60302	-0.100381	0.470412	-0.478231	0.466219	-0.491143	-0.345551	-0.288456	-0.310081	-0.855142
	5.27137	8.94082	5.72424	4.99518	-1.80161	-6.26584	-2.37411	3.19482	-0.780129	-2.45474	2.81094	2.74283	-0.64464	0.677297	-6.39689	1.96869	1.62488	3.11505	-2.20384	5.07991	3.11875	-2.37925	3.39996	-2.40819	0.587163	-2.90771	-1.59872	0.185135	-0.458757	1.88161	0.0453719	2.75659	-1.34719	1.18821	-1.57897	1.21352	0.292476	-0.869934	-0.860221	0.542335	-1.25961	0.651196	1.38066	-1.1668	0.799109	-0.966738	-1.21427	-1.48291	-1.15338
	4.65159	8.43474	4.49599	4.37677	-2.65056	-6.60151	-2.29165	4.30001	-1.26097	-1.7947	0.807638	4.7062	-1.46657	-0.682057	-2.99208	-0.0553243	1.83696	2.87998	0.177323	4.51307	-1.9929	-0.519704	-1.68377	-1.28846	1.37645	-1.80411	-0.375696	-2.18515	-1.28247	2.55738	-2.12741	-3.35057	2.48171	-3.65704	0.808287	-0.664006	1.0789	-0.240979	0.242741	-0.517422	0.895038	-0.966844	-0.778855	0.753792	-0.837279	0.821726	1.01947	2.83311	0.838301
	10.8213	2.11335	4.0662	10.4944	-1.79501	-5.95946	-1.34076	0.997569	-1.23398	-1.93748	1.81752	1.87917	-0.801817	1.52452	0.8696	-0.9841	-3.17027	-3.43705	1.88208	1.14772	-4.52416	3.35839	-2.47091	4.46457	2.47545	-2.48847	-2.86798	3.45791	1.98079	-2.92854	-0.917763	-0.944949	1.01976	1.4672	1.79804	-2.40367	1.20146	0.30951	0.613878	0.5046	0.313613	0.127378	0.805175	0.390114	0.795114	-0.801609	-2.33467	-0.0621952	-0.643298
	16.0484	0.380485	5.8368	12.5113	-2.28733	-9.04439	3.69648	-3.75923	4.55411	-0.667083	3.317	-1.75544	0.48451	-2.19177	1.91651	6.08392	7.71749	-1.52001	-4.14106	-4.5484	-0.312307	-0.644212	1.25944	2.46504	0.332093	2.26854	1.82949	1.43766	-0.553312	2.18259	2.53776	-0.870282	-0.806344	-0.310936	-0.346112	-1.18116	-0.055784	0.338925	-0.823288	-0.661802	0.55766	-0.275089	0.310801	0.0136108	-0.293094	0.329248	0.111038	0.44148	0.740977
	6.39136	-0.117179	3.61088	6.76384	-1.76164	-5.83442	1.8534	-1.18625	0.294403	-0.683801	2.47477	0.53709	-0.976546	-1.22169	0.858206	2.20681	-1.72358	-0.449812	0.434763	-0.441353	-0.402281	1.53061	1.01808	0.55446	0.265401	-1.12104	-1.5775	1.84659	1.53737	-3.70391	-1.59794	2.3479	0.433777	0.436151	-0.568446	3.41002	-0.697232	0.76879	0.913454	-2.07751	-1.40079	0.166374	-0.735794	-0.707478	0.393145	-0.447844	2.9808	-1.74405	0.134045
	22.0151	-7.94685	7.09749	3.68912	-3.52494	-5.52042	9.85674	-5.18509	12.342	-0.145779	-5.4678	-3.8939	5.04006	-0.582649	0.492624	-5.54351	-6.00131	2.0092	-1.74372	2.37423	2.37845	0.287067	-0.344127	-0.9434	0.0695063	-0.362088	0.0356079	-0.676297	-0.852355	0.598404	-0.856437	-0.00562258	0.141318	-0.401298	0.0994001	0.532361	0.208919	-0.139013	-0.00995052	1.01443	0.510535	0.620251	-0.24329	0.0584796	-0.49633	0.160293	-0.212678	0.507709	-0.319329
	-4.26209	6.47913	-5.18316	-4.82692	-0.160846	-2.14221	8.10898	-2.51588	-3.25318	-1.70608	1.08483	-0.541301	-0.103426	0.452231	-2.53952	-0.718024	0.915146	0.816641	-1.07284	-1.6531	-1.45556	0.0252406	-1.23807	-0.655481	0.507541	-0.86381	2.03947	0.097599	1.32928	-1.49518	-1.71554	1.34517	1.11015	-1.22846	0.0949373	0.835687	-0.925022	-0.153543	0.294671	1.09604	-1.05984	-1.437	-0.0109341	-3.26143	-0.101817	0.454623	-0.476631	1.32451	2.86961
	-3.56884	7.04082	-5.18059	-3.81185	0.445666	-1.3643	7.52992	-2.26139	-2.35236	-1.10917	2.03816	0.281375	0.792767	-0.195414	-2.30765	-2.61617	2.58011	1.07185	1.41339	-1.93731	-1.15419	0.103931	-1.43699	0.0819079	2.72244	0.874012	-0.567537	-0.670823	1.00128	0.365201	-2.06891	-0.976117	-1.14865	1.15788	-0.439779	-1.12747	0.446989	-2.11871	-0.70327	-0.261686	-0.873532	-1.13849	-1.11237	-1.07556	0.0772913	-0.261157	0.346613	-0.353936	0.763528
	-0.697583	5.3634	-5.71839	-2.15437	1.3675	-1.03479	2.12866	1.90869	3.79044	-0.0500972	-1.56951	2.52934	-0.142967	-0.684344	-0.0922903	-0.240962	0.972818	-2.50897	0.755248	1.3775	-0.312208	1.27044	0.809481	-0.0024465	-0.628831	-0.304393	-0.778928	-1.10532	-1.28417	-1.27869	-0.958652	0.233626	-0.716429	-1.06691	0.856922	-0.163296	-1.2966	-0.356087	-1.10667	1.76648	-0.695173	-0.0917757	0.4288	-0.197865	0.726208	-1.22444	-0.736328	-0.731334	0.30442
	-1.98744	6.27859	-5.94937	-2.83624	0.685689	-0.744	4.6497	0.935795	-0.780117	-1.58797	0.258358	1.40768	0.707457	0.730762	-4.82972	0.722357	-1.49738	-0.668864	2.68198	-1.88282	3.72228	-0.221365	1.91201	0.0910613	1.35252	1.68436	-1.89481	4.36725	0.646266	2.51213	-0.589367	-1.71674	-1.74775	3.41962	0.242644	0.745778	-0.470254	-2.02108	-0.566739	0.751817	1.81341	-0.50662	0.80914	0.41597	-1.90111	-0.177827	0.542558	-0.457881	-1.2385
	0.293286	7.76167	-6.60774	-4.00661	1.49438	-1.83559	6.60864	-0.651478	-3.28853	-2.68703	1.65718	0.395771	1.06122	0.191771	-0.296933	1.43256	0.62653	-0.974971	-2.55945	-0.00953002	2.73495	-1.31985	-2.09722	-1.87164	-4.76276	-1.46938	0.153506	2.2212	-0.149111	-1.73612	-1.26786	0.413361	0.614488	-1.24855	1.5548	-2.87596	-0.225286	2.13479	1.28927	-0.94498	1.77359	0.201666	1.39138	2.55178	0.207277	-0.00367801	0.562291	0.75892	-2.351
	-0.540783	7.98616	-6.01969	-3.77487	1.04762	-0.527658	6.71231	-1.57392	-2.68517	-1.85346	1.81684	-0.0161123	-0.207509	0.749391	-0.309617	-0.549318	0.811145	2.1858	-1.63551	-0.223008	-2.08827	0.855162	-3.02205	-1.49862	-0.732989	-1.6127	2.98742	1.30449	0.86139	-1.03539	1.13117	1.98508	-1.01152	-0.742269	0.446806	1.03198	2.98322	0.251626	-1.58799	0.581337	1.58726	1.04969	-1.26665	2.36945	1.36417	-1.59916	-0.941621	-1.00292	0.0308988
	2.12337	7.29195	-7.04594	-0.0765083	2.41194	0.328893	2.00409	3.6901	3.13587	1.18839	-1.70259	1.41371	2.1206	-1.11056	0.31734	1.13225	0.489443	-3.26244	0.697688	2.81012	-0.837905	1.37034	3.00097	0.170883	-1.48469	-0.635503	-0.687703	-1.32563	-1.60684	-2.24313	0.66038	-0.391518	0.0192189	-0.674364	-0.999601	0.118714	0.0862085	0.792604	-0.838101	-0.29417	-0.699518	-1.06604	-0.431674	0.628109	-1.21209	-0.184513	1.12133	-1.25617	1.36579
	5.17405	8.94328	-7.26742	0.812146	4.05615	2.05618	1.12584	5.82401	4.35286	1.30894	-4.17678	3.30583	0.00270634	-0.919605	2.35496	-0.488211	3.78538	-4.26586	0.0434671	1.57254	-0.716845	1.4685	0.186771	-1.37794	-0.312046	1.2205	0.760974	1.0403	-0.827019	1.87529	2.8168	1.8949	2.99992	1.80167	3.59462	-0.116556	1.1117	-1.37107	0.833228	0.296271	-0.00599273	1.44781	-0.331305	-3.225	-0.658791	-0.00777088	-0.622437	1.01202	-1.51383
	-0.268992	6.92879	-7.72294	-1.30175	1.15816	-0.489434	5.43709	-0.264768	-0.942656	-0.750249	1.36891	1.18967	1.77443	1.34529	-1.28475	-0.953667	-0.69882	-2.93459	1.60289	-0.70988	1.42037	-0.582123	-0.381444	0.67883	-0.91153	1.28246	-1.44405	-0.431995	-1.27156	-0.0950599	0.896382	-2.38372	-2.54386	-1.97732	-0.307266	-1.34081	-1.82105	-1.04377	-0.0129846	-1.43105	-2.50651	0.0643056	0.635606	-1.70443	0.343017	-0.313505	0.529134	0.850968	-1.57241
	-1.10978	5.82958	-6.20252	-2.71851	0.00836057	-1.70742	5.59121	0.239423	-2.1699	-0.404664	1.33832	0.620697	1.94847	-0.908283	-2.01792	-0.733206	0.0565582	0.294129	1.59687	-1.733	-0.953191	-0.364517	2.22539	1.46817	6.3111	0.588767	-1.3523	-5.16464	-0.0186997	0.308823	4.08499	-1.01791	1.82962	1.01781	0.0667695	2.35011	0.389252	2.46658	2.50918	0.359035	0.305387	3.2291	-0.402983	2.49618	1.88859	1.22255	-0.0104334	0.0110318	-0.65289
	3.52601	6.72115	-7.75095	0.723001	2.36915	0.475532	1.68805	3.53813	2.55417	1.24224	-1.4091	1.44384	1.36897	0.580949	1.53335	0.711276	0.918662	-1.9285	0.616253	1.93107	-2.46807	1.96364	1.79392	0.672117	-0.5487	-1.59308	-1.28603	-1.31622	-0.697449	-1.03871	-0.22164	-0.774837	-1.26555	-0.878307	-3.92729	-1.14621	-1.47009	-0.27638	0.575192	-2.06623	0.585591	-0.0768664	-1.05787	1.32571	-1.68566	-0.766763	1.07298	0.023292	0.745717
	6.29207	7.34747	-8.26152	2.28143	4.37045	1.81125	-0.282804	6.45147	2.65804	1.21969	-2.42287	0.856973	1.08274	1.4708	0.531827	0.719381	-0.354517	1.64234	0.804243	-0.787105	-1.51934	1.48501	1.9272	-0.0142412	0.618666	0.259239	4.92049	3.70504	0.976278	-0.251122	-1.67578	1.00399	-0.296975	0.0861792	-0.97914	3.2603	2.33017	-0.235448	-2.31099	-0.0255838	0.109636	-0.212637	0.306285	1.50707	-0.270928	2.30343	-0.971386	0.347724	0.500398
	6.82284	4.03574	-7.44516	5.21348	1.35237	1.33181	-0.493564	-0.280554	0.299246	-0.270636	2.39634	-1.23275	0.951026	-0.992927	2.61625	2.8554	-2.89901	1.99999	-2.05561	-0.886882	0.800078	-1.09322	-2.63749	-0.0221525	-1.99618	0.102929	-0.918826	-1.50231	-0.979489	0.560538	2.0503	-0.0566544	0.97014	0.285669	1.01977	-0.79445	0.253943	-0.89845	1.2754	-1.03219	-0.62696	-0.826832	-0.499681	-0.902666	0.945633	0.55088	-1.10975	-0.877787	0.532751
	6.66832	4.40565	-7.82046	4.05697	2.73332	1.97155	-1.32453	1.95253	0.0110944	-0.381311	0.779277	0.258842	1.06932	-1.33919	-0.301443	3.30296	-2.46687	1.72838	-3.09639	1.83138	0.535608	-1.74741	-0.590324	-1.72867	-2.75949	0.0900205	-0.185947	-1.73062	0.287168	-0.675748	0.130646	-1.62759	0.659511	3.43695	1.31703	-0.324439	1.52769	0.433513	3.36	2.42697	0.0682747	-2.14792	-0.09415	0.909057	-0.502892	0.71831	0.740729	-0.950252	1.10903
	7.6574	4.45846	-8.32316	4.68352	2.717	2.42002	-0.935238	2.45964	0.0245625	1.3559	1.60895	0.478175	0.634208	0.102429	2.79979	0.509481	-1.70826	3.75742	1.09896	-0.860238	0.850824	-1.48175	-0.88054	1.3623	-0.784042	-0.435533	-0.984535	-1.279	-0.344198	2.08854	0.410252	1.46193	-1.13591	-2.22692	-1.13035	-1.11814	-0.607836	0.546785	-0.462956	1.6873	0.565604	1.79555	0.0612198	-1.59246	2.08605	-2.33014	-1.79314	-2.33035	1.50955
	12.9009	5.50581	-10.7907	8.07529	5.60913	5.04746	-3.22959	4.7735	0.262513	2.70125	0.828964	-3.81465	-0.0240479	0.934485	2.62684	-0.535265	-1.92308	6.2324	-3.34943	-2.54472	-0.374584	-0.708267	1.48542	0.0616947	4.13787	0.0749041	-1.27814	1.78679	2.04604	0.913472	-3.14979	-0.730899	0.513029	-0.849054	0.586822	-0.985737	-2.63074	0.304201	-0.0806405	-0.605364	-0.688479	0.304939	-0.0567384	-0.293026	-0.0918313	-0.452075	1.39277	1.98569	-1.58877
	14.0318	-1.95367	-5.24408	7.57113	-0.539586	2.5403	-2.04393	-5.40274	-2.93189	-1.47085	0.739477	0.694743	-2.22912	0.289568	1.27911	2.33728	-0.388867	-1.91627	0.843744	0.356398	0.102394	-1.02696	-3.90817	2.03888	-2.21546	-1.00007	-0.524373	-2.22811	-1.04352	-1.91076	-0.636807	1.63901	0.036822	1.10788	-3.05652	3.77122	0.0282523	-2.98336	0.120035	1.31738	0.33271	2.53236	-0.720311	-0.982564	-1.71941	0.794792	0.647793	2.47119	-1.82441
	10.9967	-1.09285	-5.34425	5.91218	0.106653	2.14097	-1.67016	-2.57446	-0.795891	0.870639	0.618276	-1.57925	0.136385	-0.851392	-0.0808231	-1.86516	-0.316413	-0.230817	1.8418	-1.12327	-0.228639	-1.78055	-2.27374	0.895987	0.434749	-0.374731	-0.876579	-3.24935	-1.59517	1.16169	-1.16043	-0.860188	-1.97031	-0.220126	-0.657769	0.0581148	3.99114	-0.582728	-2.23313	-2.24221	1.40714	-1.65054	1.45661	-0.00750188	-1.40085	1.88834	-0.449932	-2.37686	-0.154798
	16.9095	-2.51719	-4.86111	7.10286	0.9801	4.01917	-1.48251	-4.24889	-3.46333	0.585679	1.69092	-2.62117	-0.788596	-0.972009	-2.73279	-1.49145	-2.73881	-3.3211	6.3003	1.34309	3.18169	0.13903	1.24619	1.41963	-1.18951	0.510344	-0.338248	2.41865	-0.947619	3.07562	2.72461	0.753086	1.61312	-1.4275	0.00922213	0.436569	0.594511	1.81536	-0.856352	0.120497	0.77125	-2.67078	0.0296997	0.755419	1.52968	-1.73454	1.072	2.02502	1.2786
	23.2244	-3.50383	-6.08558	8.0445	1.36411	5.6442	-4.2194	-4.29157	-1.84812	-1.23063	-2.44128	-6.23492	-5.0414	1.85087	-5.45889	-4.6003	5.10147	-4.98515	-3.87451	1.1017	1.58636	1.28788	1.26872	-2.69183	1.81006	-0.58374	1.06582	-1.06897	0.760258	-1.62249	-1.43048	0.25758	0.119411	-0.00109757	0.794741	-0.838269	-1.18528	1.00456	0.543313	0.488188	-0.406192	0.674957	-0.575231	0.499419	0.0844275	0.749481	-0.769027	-1.17267	0.699447
	26.187	-13.2844	3.05224	-6.0348	-4.33756	5.22975	0.974015	-2.21247	-5.43929	-2.92097	0.324959	9.76762	-0.285921	0.334243	5.3084	2.47754	-3.47374	-1.8389	-3.48142	0.357658	4.5439	2.1854	0.875003	-1.26995	5.44101	1.64407	1.688	-0.744916	-1.82647	-0.233297	-0.757137	1.37772	-0.783862	-0.418963	0.322744	-1.55101	0.279508	0.297552	-1.07328	0.385945	-0.309614	-0.783363	-0.0412791	0.206313	-0.877184	0.182812	-0.222256	0.152999	0.418222
	28.965	-13.0848	0.637428	-4.18206	-2.94492	4.09003	0.0309757	-4.09681	-0.823816	-0.770934	-6.24146	2.84204	-0.041523	-0.94363	-2.88032	2.36662	1.02068	4.27567	2.03762	-0.547277	-4.27832	-2.09738	3.46151	2.19233	-2.18996	-0.906304	4.20454	-0.944558	0.856809	-2.07268	0.420276	-3.21703	0.297053	2.01715	-1.10638	-1.26249	-0.880993	-0.68989	0.664299	0.490949	-0.496251	-0.685905	1.8442	-0.13021	1.40095	-1.74004	0.425304	0.218791	-1.3285
	30.5605	-13.9666	1.12005	-6.91511	-2.89827	3.50969	0.0159999	-1.79774	0.165489	-1.04338	-5.44607	4.12862	0.231261	1.76569	-0.386638	0.255501	3.79622	2.79115	2.31307	-1.39886	-3.05038	-0.79094	-1.89139	-1.81596	-2.28984	0.63698	-5.94217	2.68045	1.82117	2.32489	0.343016	1.69763	-0.120638	-1.96608	1.57754	1.34186	-0.471494	0.707372	0.439504	-1.42282	-0.451407	0.967902	-0.89952	0.395673	0.42735	1.15867	-0.375683	-0.787843	0.928522
	35.473	-17.4134	4.62719	-15.958	-8.03785	0.351205	1.78322	13.5337	-0.389418	4.93365	8.38874	-6.22424	-1.10858	-1.80834	-1.14672	-0.877759	-0.441951	-2.67183	-1.15257	-0.245836	-0.599498	-0.307132	-1.12132	0.986888	-0.990219	-0.50487	0.253606	-0.222676	-0.256444	0.110103	0.0339911	-0.365138	0.170946	0.539349	-0.465882	0.435341	0.229336	-0.662628	0.0479246	-0.100694	0.0761725	0.132257	-0.0975971	-0.386049	-0.218966	-0.0988845	0.0949672	-0.147667	-0.146989
	-8.1163	-2.94798	0.817754	1.0704	-2.51396	2.19452	-0.392336	0.633497	0.456684	-1.85675	0.180721	-1.32641	1.8722	0.268464	-0.394309	0.382476	0.303807	-0.0820377	0.313957	0.620059	-0.273732	-0.474638	-0.173483	0.0895245	0.245038	-0.493768	-0.119374	-0.587182	0.878509	-0.154045	0.678662	1.39839	-0.357428	0.264243	1.2904	0.285371	0.166692	-0.639613	-0.104721	0.472356	-0.795106	-0.640783	0.614737	0.237781	-1.04766	-1.34276	0.174403	0.703147	0.466194
	-8.7311	-2.08495	-0.805119	0.374709	-4.24166	2.8304	-1.24164	-1.5822	2.7894	-1.45873	2.8163	0.243238	-0.455503	0.661335	1.06585	-0.537849	-0.924261	-0.407589	0.831096	0.177746	-0.896854	-1.69839	1.76519	-0.530318	-0.446891	-0.769336	0.570195	-0.159628	0.321716	1.3244	-0.488825	0.531752	-0.570312	2.30432	2.31851	0.773357	-0.273106	1.03482	-0.357406	-2.61764	-1.09793	1.17525	-0.314608	0.312595	-0.175418	-1.10845	0.302539	1.27906	1.87068
	-8.08099	-1.78836	-0.298805	0.864917	-2.96123	3.96988	-1.55616	-0.618178	3.8789	-1.71584	3.11011	0.802005	-0.795794	1.06314	1.02016	-0.478684	0.0763038	0.137479	0.38415	0.00967332	-1.23089	-0.892677	0.786692	-0.788452	-0.124875	-0.408666	-0.354743	-0.721545	1.3021	0.614008	0.571812	0.812972	-1.13592	0.517574	-0.00306371	-0.614425	1.51617	1.27671	-0.756097	-1.45097	-1.27967	0.327538	1.01662	1.59537	-1.36557	-0.499884	-0.605983	0.680076	-1.31307
	-8.27188	-4.27219	3.53481	1.79007	-1.05155	3.72392	-0.0701277	1.6577	-0.549975	-2.04636	0.00841193	-1.49705	1.66023	-0.101077	0.894054	-1.16463	1.5422	0.312671	-0.502704	-0.779076	0.631954	-0.0959205	0.0564485	-1.01462	0.554129	0.18936	-0.750001	1.6742	-1.47122	-1.71249	0.24961	-1.14995	0.77312	-1.12641	-1.7058	0.42721	1.38157	-1.73831	1.02514	1.16067	-1.35935	0.399634	0.0897792	0.732457	0.917203	-1.1632	-0.537939	1.24965	-0.222106
	-8.81867	-3.50004	2.61676	1.94693	-2.3575	4.27646	0.488044	1.70251	0.647204	-2.09678	0.492301	-0.695674	1.23327	-0.116468	0.746098	-0.24719	1.26447	0.701068	0.514281	0.167735	0.0879555	-0.247662	-0.813385	-0.617129	0.760056	-0.438083	-0.0427157	0.383252	-1.0106	-0.645526	0.0112692	-0.679275	-0.216188	0.145543	-0.832862	-0.0978076	0.536102	0.274178	-0.176322	0.236912	-0.261951	-0.0134217	0.866962	0.571507	-0.209675	0.0840869	-0.799647	1.39842	0.228376
	-8.96577	-3.10579	1.99892	2.0084	-3.9148	4.11646	-0.237634	0.88182	0.919231	-2.83764	0.778466	-0.76894	1.68239	0.447264	1.40685	-0.939876	1.00082	-0.303341	0.0853578	-0.306198	0.426073	-0.862296	0.318054	-0.328874	0.194724	-0.319224	0.30984	-0.413634	1.57609	0.252683	0.238851	0.410174	-0.0868814	-0.0662447	1.1422	1.10655	0.718671	-1.77239	1.42847	-0.252906	-2.0928	-0.362699	0.278073	1.65548	-1.037	-2.04848	0.585731	0.167215	0.834017
	-8.99953	-4.04445	3.62436	2.21021	-1.02625	4.11487	0.101856	1.49796	0.699338	-4.05142	-0.259662	-1.45302	1.61207	0.119887	0.762661	-0.349968	1.26543	-0.804098	0.996238	-0.226442	-0.474452	-1.58138	-0.89681	-1.2553	0.503524	-0.162636	1.11717	-0.403096	-0.497872	0.128526	-0.659558	-0.685031	0.344315	0.457628	0.11375	0.151898	-0.179468	0.225749	-0.602775	-0.774985	1.39673	0.131128	-0.052617	-1.59041	0.783477	-0.844816	0.751431	-0.462484	-1.09981
	-8.66008	-3.97896	4.19368	2.53861	-1.32701	4.14963	1.30063	1.97052	-1.10253	-2.04219	-0.431927	-1.74438	2.35848	-0.578998	0.0668517	0.184055	0.979325	0.496414	-0.11339	-0.367802	0.710339	0.167979	-0.729573	-0.592332	0.295522	-0.225417	-0.625508	0.572546	-1.35804	-1.69177	0.697427	-0.414135	1.32633	-0.825725	-0.217661	0.0614061	-0.998572	-1.26551	-0.278611	1.55817	0.322878	-0.117974	0.831434	0.00321361	0.585945	0.650542	-0.245838	0.20555	-0.494831
	-8.71596	-2.16765	2.61516	1.94941	-3.93176	5.06238	-0.413594	2.3042	2.09342	-4.71528	0.760333	-0.886043	1.71676	0.806196	0.786567	1.02809	0.92525	-0.860025	1.88946	0.809372	-1.22061	-1.06984	-0.284106	-1.08529	0.861062	-0.813489	0.644662	-0.594663	0.320039	0.184072	0.250053	-0.233974	-1.32922	0.707688	-0.657848	-0.227021	-0.858675	1.96012	-0.334106	0.0940296	1.15709	-0.158859	0.0400677	-0.766054	-0.683969	-0.892913	-0.234154	-0.523503	0.43097
	-8.74864	-3.71739	1.90368	1.75865	-2.19018	3.37147	-0.164357	1.23062	0.729737	-1.81253	-0.422307	-0.642671	0.836119	0.114777	0.92459	-1.15134	1.66293	0.492833	0.333105	-0.0665269	-0.147345	-1.31231	-0.933034	0.358303	0.419567	0.278618	-0.0390328	1.39579	-0.646523	-0.673011	0.602823	0.44739	-1.45208	-0.815426	-0.247076	0.152149	0.155993	0.979668	1.51964	0.553927	-1.10143	-0.814847	-0.691239	1.19882	-1.24796	0.717075	1.07972	-0.803938	-0.172844
	-8.91274	-4.12579	3.32205	2.51513	-0.75591	3.37203	1.44853	1.30029	-0.0974681	-1.81745	0.0609378	-0.159618	0.381751	0.217586	0.955854	0.156742	0.426261	-0.973108	0.417188	0.238592	-0.62746	-2.13454	-1.40273	0.504814	-0.0757106	-0.573474	0.0905834	-0.349625	-0.242206	0.278296	-1.69685	-1.02817	-1.21979	1.46435	1.11479	-0.629034	-0.191399	3.16259	-1.35432	1.28429	1.04845	1.91112	-0.280847	-2.07143	-0.0492327	-0.223954	0.65941	-0.0234205	0.475451
	-8.45922	-5.97933	5.55028	2.68156	1.49827	4.06243	2.25364	1.81538	-2.88457	1.18255	-1.57913	-0.368296	2.60035	-2.05123	-1.37663	1.72772	1.45245	1.04496	-0.62477	1.467	4.12172	5.92934	-0.591141	4.99681	-1.99839	-0.151226	0.405213	-3.21216	6.62352	2.04539	-0.277617	0.457871	-0.919268	-1.58752	2.00907	0.683376	0.606133	-1.14197	0.62101	0.0313387	-0.504521	0.199368	1.54681	0.291707	-0.711149	0.264461	0.484379	0.212484	0.399862
	-8.59056	-4.68199	4.29974	2.75958	-0.714983	3.43806	1.09242	2.30773	-0.033816	-2.33427	-1.05125	-1.41425	1.99447	-0.755851	-0.496731	1.35392	0.547821	0.695211	1.50029	-0.209733	-1.05825	0.191682	0.4877	-0.175442	1.51196	0.187699	-0.768542	0.786788	-1.46822	-0.667297	0.300372	2.02633	0.759427	-1.15901	0.693176	-0.2099	-1.30379	-0.2754	0.944547	-0.214824	1.49833	-2.9422	0.74583	0.359438	0.627836	3.09428	0.459553	-1.44964	-0.446488
	-8.70502	-4.24539	2.69732	1.9446	-1.81579	2.61153	0.693527	1.18235	-0.408035	-3.13053	0.692627	-1.48582	2.29304	-1.19864	-0.0977696	1.30797	-0.307072	-0.374374	1.35019	-0.674987	0.235499	-0.956097	0.813257	-0.125571	0.305193	-0.719303	-0.0394267	0.404808	-1.2237	-1.11389	-0.524201	0.718303	3.01151	-0.384153	0.322621	-0.0979368	-0.971713	-1.83759	-1.01516	0.332468	0.585623	0.0371637	1.02092	-0.250695	1.45806	0.699609	-0.702485	-0.56691	-0.665236
	-8.80027	-5.69067	4.42834	2.43646	-0.168237	2.99901	1.64267	1.69862	-1.16991	0.596918	-1.7452	0.314991	-0.339619	-0.736014	-0.268866	0.607063	-0.112843	-0.126051	-0.00171393	0.752095	0.864963	1.8158	1.23216	0.188449	-0.191044	-0.639365	0.448685	-0.0487167	0.797524	0.565708	0.54416	-0.1554	0.710386	-0.450833	-1.54144	-1.15308	-1.27787	-0.687387	-0.685888	0.17516	2.38812	0.616783	-2.76076	0.0845753	0.677407	0.391714	-0.49171	-0.857522	-0.535209
	-5.6188	-8.08868	6.67057	2.12244	7.40301	0.912731	2.93263	0.0669141	-0.654894	3.19047	0.688983	0.990371	-1.65909	-0.784738	-1.14799	-0.203072	-2.51024	-1.38291	-0.627871	-0.0844662	-2.10197	-1.79948	0.670812	-2.08691	-1.32191	0.123785	-0.440241	-0.295193	2.3448	0.610567	1.63728	0.405189	0.441248	-0.420031	-0.480361	0.172365	-0.258557	-0.30631	0.0252326	-0.0814034	-0.124778	-0.21084	0.0334622	-0.233763	0.172582	1.13607	-0.509014	0.696783	-0.505002
	-8.34775	-6.52341	4.53073	2.49397	2.53547	2.18689	2.41459	0.575729	-0.854897	1.72841	-0.5207	1.12584	-1.78814	-1.00225	-0.769541	-0.945874	0.699517	0.312745	-0.554138	0.396951	0.271455	-0.377099	-1.28297	0.784984	-0.498352	0.755911	0.675198	0.352152	-0.363649	0.0795723	-0.0270976	-0.299998	-0.710787	0.239589	-1.24529	-0.531647	0.366125	0.572893	0.527454	-0.127998	-0.27013	-0.0227653	-2.2092	-0.293043	0.352693	-0.132803	0.488331	-0.280812	-0.298768
	-8.1666	-6.18214	4.92135	2.72919	1.3672	3.43342	3.01966	1.46861	-1.58518	1.42802	-0.993079	0.787311	-0.800182	0.274677	-0.370167	0.248219	0.875307	0.904363	-0.804054	0.327864	1.35948	1.81093	-0.244309	1.52267	-0.766568	-0.0932915	-0.847334	-0.180146	-0.122445	-0.0529122	-0.989143	-0.780693	-0.197327	-0.190019	-0.906384	-0.0776032	-0.661843	0.897466	-1.03892	-0.44065	1.30278	1.14162	-1.34081	-0.687149	0.00837806	0.827212	0.697602	-1.03101	-0.558281
	-8.11152	-8.02143	5.04441	3.15502	4.07135	2.73045	2.93674	1.36236	-1.9196	3.31728	-1.31445	0.618178	-2.51218	-1.54528	-1.28715	-0.413744	0.91063	2.80226	-1.17861	-0.687736	0.817006	2.52758	-0.460031	-0.250544	-0.688805	2.10267	-2.07124	2.03833	-4.90378	-1.42434	-0.478513	-2.75295	-0.331383	1.45309	-0.420138	1.35482	2.10618	0.271039	0.723542	-0.790153	-0.42781	1.40602	1.71335	-0.45201	0.140335	-0.909872	-1.24565	1.27089	3.34686
	5.43735	-13.1869	5.17839	-4.15812	11.4776	-3.2944	0.059153	-0.524798	3.60587	2.16317	2.27942	-1.64295	0.45031	12.4046	0.0777671	3.27906	2.78764	2.49217	4.07128	1.21356	2.77964	1.34689	-2.28687	0.911992	0.843423	-1.00798	0.531929	-1.74499	-1.30481	-1.04299	0.333555	-0.12917	-0.0407396	2.25419	1.40738	-0.727164	-0.494666	1.12638	-0.0306934	0.805695	-0.878738	-0.996685	-0.644906	-0.00426417	-0.143342	0.443617	0.0346704	0.247279	-0.0170098
	-6.51995	-8.15312	5.76199	2.85811	6.81759	0.0655178	3.64123	-0.312975	-1.32126	2.63583	0.741358	2.53095	-3.05659	-0.953536	0.576787	-1.37586	-2.78468	-3.09402	-1.81552	-1.16497	-3.86653	-3.1699	1.86986	-0.567669	-0.680032	-0.969373	-1.23226	-0.0428239	2.73887	1.42079	0.607141	-0.568757	-0.741946	0.282534	-0.166292	-1.1951	-0.521292	0.730943	-1.21522	3.88112	-0.350488	0.385916	1.95841	0.449659	-1.66815	0.948379	0.396832	-0.463991	1.34347
	-5.92406	-8.38742	6.47545	2.85326	6.52782	1.84872	4.01826	0.327334	-0.898719	3.4421	-0.410509	1.5987	-1.79033	-1.56272	-1.27163	-0.162981	-1.07815	-0.440708	-1.77511	0.681332	-0.560244	-0.739754	-0.490689	-1.19898	0.300309	-0.163039	0.611009	0.387413	-0.254852	0.86003	0.637795	0.916914	-0.963849	0.337466	-1.24013	0.648628	0.614909	2.05295	0.39994	-2.55024	-1.33026	-1.85443	-2.43194	-0.284524	1.03917	-1.21244	-0.995778	0.861384	-2.48377
	-2.76956	-10.6579	6.00615	0.287749	10.7613	-0.732025	0.867766	-1.52723	0.166946	1.43635	1.42963	1.45216	-1.8265	2.9742	1.28668	-0.674631	-1.43018	-2.37751	-0.79994	-1.36932	0.0628415	-2.0605	1.09727	-2.30856	0.577116	-0.367576	0.577552	-0.573438	-0.115298	-0.169294	-0.802459	-0.993413	2.38751	-0.88148	0.703057	0.708769	0.450383	-3.92785	1.01379	-2.79772	0.683518	0.126324	1.23428	0.798471	0.780721	-1.18236	0.960833	-1.91383	0.480223
	-8.55001	-3.53631	-3.59115	-0.682268	-4.48307	-2.28063	-0.115806	-1.24355	-0.107367	1.1174	-0.461361	0.14552	-0.291141	0.78618	0.548493	0.104872	-0.366148	-0.617104	-0.180058	-0.02883	-0.318934	-0.731731	-0.990539	-0.879602	0.936877	-0.0320494	0.317147	-0.394301	0.915928	0.186694	0.173556	0.0544242	-0.346639	0.377497	0.211758	-0.151527	0.00027475	-0.68792	0.78916	0.623824	-0.722969	-0.754397	-1.18931	-0.474392	-0.51789	-0.797727	-0.367675	0.0181733	0.251391
	-7.30773	-3.64848	-3.47924	-0.926163	-4.44308	-1.9142	-1.16397	-1.74781	0.545771	0.688487	0.284093	0.422119	1.14753	0.798356	1.64579	0.727727	-0.314373	-1.59397	0.0322531	-0.590322	0.543345	0.0381746	-0.743392	-1.74689	-0.421868	-0.924148	0.48596	0.822631	0.744709	2.06647	-0.72585	-0.741219	2.81444	1.54237	-0.586564	-0.142932	-1.24372	-0.730936	-1.55616	-0.240906	-1.63785	-0.279567	-1.63855	1.50939	1.46978	-0.22517	0.868191	-0.229298	1.35774
	-7.87877	-3.47092	-3.16895	-0.472509	-4.51744	-1.87792	-0.723412	-0.483692	0.476307	1.58152	-0.920936	0.406277	-0.421803	2.03503	0.559697	0.533703	0.0909066	-0.738106	0.290595	1.15228	-0.530176	0.338014	-0.430711	-0.668672	-0.0738545	-1.14781	0.109077	-0.239492	1.31562	0.618754	-0.120088	-0.420962	-0.0532724	-0.164697	-1.32692	-0.823069	-0.895801	-0.516196	-0.163698	-0.0718407	1.80148	-0.0408739	-0.649883	-0.297376	-0.380934	-0.891004	-1.07482	0.297703	0.924118
	-7.74112	-3.47744	-3.86411	-0.728249	-4.59829	-2.08803	-0.943302	-0.878928	-0.0766489	2.19419	-0.658016	-0.0711781	-0.226459	2.01757	0.605512	0.539296	-0.449182	-0.275241	-0.604437	-0.462868	0.414682	-0.452345	0.433548	-0.441942	0.673438	0.389269	-0.28318	0.83706	0.847412	-0.323233	1.11459	-0.132594	-0.674041	-1.73469	-0.106426	0.544388	0.613712	0.555301	1.14873	1.00546	-0.247892	-0.503932	0.263372	-1.5139	-0.276019	-0.654727	0.631536	-0.337413	-0.249683
	-8.40286	-4.36993	-3.53511	-0.731826	-4.34294	-2.23935	-1.16517	-0.938012	-0.194042	1.93954	-1.02378	-0.440711	-0.539607	1.7351	0.511961	-0.0976321	-0.330719	0.0477074	-0.873543	-0.151215	0.0880594	0.711214	-0.0101706	-0.962786	-0.155351	-0.0697423	0.152128	-1.0951	1.40023	0.411181	-0.101513	-0.735721	0.212451	-0.237769	0.624745	0.878301	0.288934	-1.18619	0.14441	-1.19347	0.656726	-0.837169	0.363701	-0.608467	0.695966	0.148782	-0.503496	0.222905	-0.646215
	-8.3538	-4.26297	-3.81791	-0.719866	-4.68897	-2.07929	-1.33054	-0.512039	0.300866	2.54807	-0.947524	0.109662	-1.06323	2.29272	0.699776	0.355325	0.135871	-0.316083	-0.390804	0.715595	-0.293053	0.36443	0.328033	-0.963369	0.178885	-0.327083	0.11943	-0.372058	1.30266	-0.289607	0.754653	-1.2419	-0.49359	-0.304483	-1.07217	0.39973	-0.0634366	0.197772	-0.139264	-0.417529	2.02167	-1.35679	-0.1739	-1.05559	1.00083	0.822006	-0.977769	0.50533	-0.84182
	-8.17323	-4.10612	-3.10972	-0.742993	-3.99559	-1.74914	-1.30047	-0.975827	0.111958	2.94985	-1.04179	0.0055007	-1.05743	1.85507	-0.124576	-0.11511	0.279195	0.861638	-0.421769	-0.280477	0.0987975	0.584799	0.119948	-0.495314	-0.0412842	0.284145	-0.39114	0.453276	-0.0462488	-0.688148	0.508791	-0.0508628	-0.831266	-0.874926	0.318584	0.0535194	1.49521	0.872393	0.551816	0.376964	-0.204124	-0.34189	0.360737	-0.0482958	-1.44453	-0.517065	0.164875	-0.00842817	-0.862447
	-7.74909	-4.86254	-3.19572	-1.11281	-4.09214	-2.38356	-2.38744	-0.391478	-0.419916	3.00615	-1.48622	-0.75095	-1.40035	1.54567	-0.0531923	-0.0104263	0.0452124	0.370616	-0.771796	0.0270794	0.554281	0.75604	0.289238	-0.673043	0.371458	0.903761	0.0273485	0.511176	0.384646	-0.696536	1.2427	-0.116489	-0.890132	-0.581616	-0.115299	0.0856445	1.08661	0.377507	1.07811	0.835762	0.437975	0.123723	0.528402	0.336736	-0.80934	-0.688361	0.302909	-0.175637	-0.821176
	-8.28196	-3.8703	-3.4553	-0.410366	-4.20924	-1.74479	-1.32171	-1.20406	-0.191003	1.95608	-0.492498	0.187669	-0.247997	0.350846	1.0356	-0.149856	-0.23013	-0.36458	-1.34117	-0.0791565	-0.170058	0.0511775	-0.508023	-1.09594	-0.620991	-0.138335	-0.0764158	-0.809081	0.345801	0.660226	0.269496	-0.613742	0.882611	1.12506	-0.0234462	0.294351	-0.313586	-0.198845	-1.41351	-0.536546	-1.2151	-0.237821	-0.155417	0.549911	0.855634	1.17023	0.0425703	-0.13569	0.175968
	-7.9681	-3.99815	-3.46162	-0.884712	-3.97196	-1.89139	-0.875552	-0.715981	-0.356007	1.69771	-0.318536	-0.0306483	-0.343106	-0.13206	0.309648	0.725257	-1.09101	-0.441619	0.271037	0.611961	0.196982	-0.36553	0.561573	-0.704576	-0.181469	-0.444565	0.276556	-0.916598	0.471312	0.229828	0.55118	0.134811	1.00781	0.82716	0.0498057	-0.00852113	0.177469	-0.296312	-1.27404	-0.0508388	0.199042	-0.999188	0.26698	-0.659357	1.48092	1.71593	-0.053717	0.658773	0.432313
	-8.1111	-4.32545	-3.83997	-0.822868	-4.77043	-2.79622	-1.37025	-1.16585	-0.31878	3.10201	-0.865383	-0.0877962	-1.1182	1.38166	0.715182	0.257648	-0.205817	0.110623	-0.880026	-0.526742	-0.100307	0.0727595	0.614394	0.0250768	0.373713	0.687089	-0.886315	0.519383	0.276271	-0.580686	0.59561	-0.275881	-0.267991	-0.933454	-0.74566	0.58144	0.313692	0.260167	0.419891	0.496525	0.708597	-0.44782	0.879007	-0.929168	0.763284	0.52703	0.660195	-0.108502	-0.282257
	-7.50963	-5.12308	-3.34676	-1.0918	-3.16708	-3.21932	-1.63048	-0.204273	-0.271422	2.57479	-0.668545	-0.681382	-0.418349	2.56187	0.717335	0.978234	0.0137374	0.0142309	-0.379512	-0.40902	1.54394	0.930175	1.59844	0.211797	-0.657232	0.360476	-0.266701	1.00792	-0.452286	-0.616935	-0.613045	-0.437515	1.63397	-1.11373	-0.0433205	0.511567	-0.238333	1.04961	-0.77125	0.75802	0.892914	1.24882	1.75714	0.296189	0.735858	-0.309315	1.03628	-1.06062	0.65166
	-8.22152	-5.06103	-2.86182	-0.500021	-1.66472	-2.10335	-0.979909	-0.82562	-0.409134	0.794741	-0.894634	-0.15444	-0.376684	-1.83099	-0.714403	-0.0728092	-0.37888	0.173576	-0.384697	-0.191789	-0.707421	0.253157	-0.643867	1.00718	0.278654	0.214463	-0.352971	-0.460969	-0.279025	0.956089	-0.446966	0.657353	-0.0664065	1.14483	0.471581	-0.725296	-1.17045	-0.192696	-0.365248	-0.437941	-0.670476	0.412352	-0.149575	0.0263438	-0.288384	0.255867	-1.07264	0.325881	-0.811731
	-7.80382	-5.26359	-2.42402	-1.23119	-1.74745	-2.40133	-1.96406	-0.206586	-0.769451	1.90452	-1.6419	-0.71887	-0.772918	-0.683899	-0.411683	-0.938935	-0.0331102	0.961921	-0.79264	-0.074409	0.220922	-0.223546	-0.17429	0.341439	0.0217124	0.942539	-0.703884	0.547329	-1.43085	-0.570753	-0.153026	0.376159	-1.29031	-0.306076	0.1221	-0.664902	0.294907	0.808477	0.554964	0.412038	-0.537951	0.275888	0.216566	0.36899	-1.24698	0.155165	-0.0602161	0.312949	-0.749958
	-7.98629	-5.57779	-2.4162	-0.858061	-1.0001	-1.82906	-1.35163	-0.345772	-0.373602	1.70062	-1.4412	-0.874657	-1.39279	-1.60481	-1.35912	0.0300066	-0.840383	0.561191	-0.115815	0.0787611	-0.288958	0.260143	0.394317	0.403498	-0.489367	0.416772	-0.207209	0.264676	-1.73596	-0.117712	-0.0635179	1.14994	-0.0364445	0.465045	0.829271	-0.49143	-0.126074	-0.0750491	-0.036238	-0.451796	-0.22709	0.119317	0.938764	-0.238176	-0.132872	0.356938	-1.32424	1.02802	-0.149321
	-8.10489	-6.33936	-1.79289	-1.14684	-1.14641	-2.04679	-1.77633	-0.540452	-0.980014	2.4638	-1.12027	0.183453	-1.12162	-0.3181	-0.0145319	-0.229149	0.350026	0.450344	-0.36558	-0.12187	0.901839	0.483324	-0.282224	1.72769	-0.91064	0.368338	0.345177	0.422757	-2.17088	0.986587	-0.541214	0.200049	1.58506	0.283055	-0.482923	-0.860768	0.0431809	-0.0410575	-1.65452	0.451277	-0.511447	2.50732	0.533118	1.79596	0.416144	-0.480234	1.24538	-0.0971436	-0.470459
	-5.63021	-6.79842	-3.26087	-2.70354	1.6096	-3.33195	-3.02679	-0.727074	-0.226018	-1.95074	-0.683381	-0.482972	1.25857	-3.67332	-0.934851	-0.0617727	-0.260643	0.580203	-0.224507	0.226339	0.156241	1.48003	-0.977711	1.62909	-0.799773	0.608344	-0.374713	-0.242483	-0.812712	0.786576	-2.07209	0.384613	0.568256	3.08167	0.0506469	-1.51529	-1.19843	-0.536636	-1.45618	-0.156762	-0.939882	0.0735043	-1.1976	1.19887	0.452353	0.457035	-0.0488086	-0.634	0.955286
	-6.53082	-6.75869	-2.03277	-1.99199	0.444926	-2.42584	-2.022	-0.461826	-0.663825	-0.154563	-1.3065	-0.228285	-0.356076	-3.45395	-1.77381	-0.227152	-0.0962123	1.58201	0.0504963	-0.197759	-1.42806	-0.0489708	-1.09431	1.14858	0.363879	0.728982	-1.10295	1.02161	-2.25767	0.313176	0.160419	2.60847	-0.366455	1.30739	0.327496	-0.94571	-0.928579	-0.137988	1.03367	0.86431	-1.29548	-0.953575	-1.7361	0.68632	-0.920036	1.52346	0.575968	-0.995823	-0.341754
	-5.31877	-7.43433	-1.5451	-2.67102	2.66087	-3.43138	-2.66723	-0.8479	-0.384922	-0.499546	-1.22534	-0.365837	0.302605	-2.38304	-0.927297	-1.25062	0.272706	-0.0779083	-0.110743	-0.270391	-0.665341	0.502989	0.585946	1.45638	-0.0734421	-0.0914339	2.3095	-1.40145	-1.18635	1.22434	-1.9204	1.06495	-0.285505	-0.583123	2.05207	-1.01016	-0.127712	-1.07067	1.1035	-2.26584	1.05163	1.49739	0.31103	0.495467	-0.528199	-2.16574	-0.521703	-1.00465	-0.59461
	-3.66337	-8.9308	-0.712211	-2.25804	4.91351	-3.13988	-1.14799	0.345504	0.0374516	-0.0182454	0.408478	-0.987112	-0.702817	-1.72629	-1.22062	1.36487	-1.96334	0.162539	1.48901	0.535338	-1.17615	-1.22563	0.277638	2.43479	0.877668	-0.808354	3.67238	-0.0905122	-1.00571	0.326722	-0.168324	3.02317	-0.862093	-1.00042	0.473518	0.211391	-0.617475	1.08385	-0.434684	0.442087	0.241393	-0.599966	-0.57523	-0.0837275	-0.0566527	0.124817	0.154566	2.02942	-0.00548135
	-1.20649	-10.0416	-1.67939	-4.75275	5.34562	-4.5129	-4.04674	-0.672532	-0.181602	-2.74954	0.00267475	-1.05443	0.353102	-2.22924	-0.0736437	0.254304	-0.808528	0.130409	0.357319	-0.0949061	-1.19782	-0.241925	1.42095	0.734896	1.59774	0.275162	0.438691	-0.127791	-1.68363	-1.07055	0.282971	1.62778	-1.76325	-2.08567	1.36333	1.09621	-0.709214	-0.140634	2.44993	-0.386282	2.09051	-0.552834	0.984974	-1.29751	-0.602516	-0.905851	-0.0261921	-0.144858	1.2342
	1.47079	-12.1046	-1.41729	-6.6653	8.70841	-4.65585	-5.21639	-1.26139	1.72021	-4.83438	1.88812	-0.710963	1.07896	-0.304338	1.17846	-1.19054	1.15092	-0.518402	0.798881	-0.514005	-0.375455	-1.62119	-1.1839	-1.08709	0.661689	0.185165	-0.741421	0.572946	1.25539	0.650253	1.19155	-0.288	0.19096	-1.8307	-1.44988	-0.434161	0.130591	-1.59729	-1.20685	1.76496	0.415866	1.57388	0.276479	0.987423	-1.56258	0.850858	0.333595	0.541983	-0.202176
	1.63459	-11.3304	-3.22777	-7.73667	8.66385	-4.49152	-7.30727	-0.841928	0.453174	-7.8232	1.32911	-0.0572256	3.48118	-4.19713	1.81596	-2.03398	0.684092	-0.095931	-2.13352	0.785706	1.89748	2.69136	0.752787	-1.00505	-1.1722	0.547442	-1.25513	0.804668	2.85406	-0.921886	0.835693	-3.42953	-0.0339501	0.717083	-1.80553	1.47535	1.44783	2.4318	-0.804346	-0.387954	-0.483817	-0.72425	-0.543604	-1.87612	1.42339	-0.0333071	-0.366143	0.382307	-0.531207
[truncated: 135 more columns]

## Sheet: ACP_HID2
	36.6997	-28.2232	12.4691	6.44791	8.44247	-10.2403	-2.37027	-0.215174	4.42021	-6.19064	2.35708	5.22947	-2.20266	3.89507	0.831659	-0.55027	5.43898	-0.221247	1.07055	-3.68748	0.996919	-0.584141	3.13889	-0.190899	6.03144	-6.10614	3.43231	1.81997	-8.92242	-0.363291	2.00546	1.49379	2.43735	3.96243	-5.65147	4.26125	7.22065	-2.91963	-3.37112	5.50978	1.10183	8.10997	-6.00427	-1.4766	1.93335	5.54711	2.01412	0.545388	-3.51837
	23.1115	-34.7434	5.7246	2.64757	-4.96363	-15.7877	10.882	19.0612	-1.6362	-9.87539	2.78323	-3.88997	5.62051	2.95743	-8.43837	4.36785	-0.377348	-1.40753	-3.16663	-2.40342	0.972508	-3.8601	0.900405	-4.0322	-0.663586	-7.22061	2.49927	2.02974	-0.00310549	4.88429	0.573712	-1.14161	-3.28785	-0.825857	1.7751	0.427247	-0.213852	-0.255662	0.818171	-0.173212	3.87084	-6.13606	0.743492	-3.10942	-5.58581	-2.90924	-4.47954	-2.58671	3.31294
	6.72976	-35.1786	-6.9973	-3.44663	-12.8986	-9.64911	5.0912	23.9889	-15.0445	-10.0988	-3.06828	-5.83023	6.43918	-10.2108	11.0565	-7.35892	8.61228	5.70196	-2.13845	5.86408	5.7408	3.74379	1.51256	5.72559	-1.99287	0.909047	1.8535	-5.03988	-5.8576	-6.59179	3.47655	0.77787	1.59611	-5.62966	-1.92042	-2.2457	-3.44702	3.71819	-2.29447	0.00760486	-3.36338	3.88529	3.36525	-1.19276	-1.3067	1.46465	2.19211	-3.15409	-2.85916
	23.6915	-29.2116	11.2337	10.5803	-3.85251	-7.6575	12.985	17.8616	-8.76297	-5.47514	4.01359	2.21771	8.00612	9.58061	-1.09602	-0.231025	5.54084	1.21865	-4.60305	0.152754	-1.34188	-3.47548	2.86476	-1.18998	-0.60023	2.85869	-6.92454	-2.40059	7.8771	0.0328489	-7.47235	-2.21277	0.823917	2.905	3.40486	-1.63899	5.92483	-3.1865	5.45211	-3.3287	2.15669	-3.05956	-1.88034	3.16958	2.48241	-0.0851638	-0.97897	1.79772	-2.27517
	34.0762	-22.7169	14.1488	-0.454453	9.50223	1.00901	1.41913	3.79898	1.46668	-8.74938	-6.39704	3.3796	6.04102	1.17799	6.58015	-7.04831	-7.59067	-9.68034	7.70643	10.7764	-13.6458	4.50599	-6.99408	-2.14296	3.14705	6.54541	2.95524	-3.97999	0.955611	-2.46552	-5.10481	6.43724	2.58482	4.15402	-1.57376	2.79007	2.77502	3.60957	-2.95609	-1.4137	-4.06949	-4.1507	-0.909466	-4.7423	-0.316097	0.433983	-3.87237	0.917174	3.78688
	38.1736	-27.685	16.8323	6.43516	8.86601	-7.02438	8.03675	-0.543999	-3.69111	-2.63272	5.10041	-2.7642	-4.37408	10.0141	3.58986	8.8624	-7.21742	-2.76611	1.43969	-2.81968	0.506721	-3.75082	3.62264	1.93647	-2.52741	7.02624	1.63794	6.73226	1.63964	1.27532	0.723797	-5.84444	-3.86301	0.773481	5.55667	-1.2556	-1.3227	-2.2502	-2.56091	-0.155519	-2.72227	0.786342	0.935298	-3.05177	0.108611	1.56458	2.83734	-3.35767	1.02579
	38.2654	-28.6614	12.8809	6.55306	11.3317	-5.29648	6.60327	-3.17414	-3.37321	0.190765	4.03461	-6.55984	0.678625	2.42951	0.323623	0.862445	-4.36308	-4.97325	7.95413	-8.79824	-2.7374	5.52166	1.72221	2.90472	1.89721	-4.59272	-2.32851	2.13276	0.627439	-1.15848	-2.6607	0.0666416	0.639375	-1.24661	-2.04745	0.341293	-3.21295	1.25123	-3.36017	1.94534	2.10886	4.53188	-2.03186	1.78376	-0.985354	-2.43086	5.65576	0.629115	1.9191
	38.3073	-27.7469	13.7732	4.04768	11.3839	-1.69498	1.93495	-4.76914	0.358699	-3.13672	2.84712	-3.29005	-10.5145	0.0467812	0.327139	0.989872	-2.19832	0.274062	5.43611	1.10055	2.91556	0.894915	-4.75016	-1.26053	4.38467	3.14566	-7.89322	-0.255654	-2.34496	0.307432	0.540869	-0.683581	4.71011	-4.76747	1.93042	2.82787	-3.95583	5.28811	-3.73746	-0.213623	1.1651	-3.62623	-2.84069	1.34798	0.593788	-3.22285	-1.08479	-5.14413	-4.5398
	33.5743	-23.9973	10.6174	2.86187	11.9416	-5.17704	-15.1164	-1.75962	9.31233	-1.26394	-2.70662	13.1826	-1.43734	-7.11958	6.81971	5.64203	5.84272	-1.34467	1.27565	-3.2968	-2.62956	4.72646	0.269498	-6.51706	-8.5901	1.61333	9.26467	0.538705	-1.50744	-0.282387	-4.24952	-2.31574	-3.43198	1.98489	0.833262	-6.24514	-2.94809	2.65836	0.787591	-0.807615	6.06486	-2.67581	-0.835916	2.29347	-1.90702	0.0493808	-0.684138	-0.466052	0.0811025
	38.5302	-26.1314	13.6145	7.44117	13.6746	-4.67019	3.78694	-3.58694	1.13968	2.27321	2.02151	3.04271	6.62483	-5.93263	-1.01498	8.05929	-0.616563	-2.73848	-1.42243	-3.27274	2.78535	7.78347	2.71527	-4.29544	-3.49858	-4.37337	3.90725	-2.94386	2.40686	-2.02584	-2.04916	-0.544205	-6.54446	1.90959	-2.3035	-5.46026	-2.74391	-1.52594	-0.00648038	-3.34007	-6.6014	0.626583	3.63704	2.89796	3.61706	-1.87007	2.39419	0.713935	0.1578
	40.199	-29.6482	13.2745	7.42043	12.5082	-3.60457	4.96563	-4.16581	-1.09786	-1.84632	2.79454	-8.01786	0.186385	1.85664	0.847262	-0.132131	-4.69457	-0.637268	0.834964	-2.03928	-0.69585	5.87968	3.05376	2.87195	0.34972	-0.97112	-6.13252	2.63951	2.65544	2.04149	1.56879	4.08674	-4.17476	0.781748	-2.59328	6.7597	-4.8251	2.39439	1.46208	0.208211	-2.59867	3.01231	0.663621	2.12672	0.462256	4.7854	-1.36392	3.27011	-2.5385
	38.7133	-20.275	13.5013	0.611336	13.5389	5.15875	3.82272	-6.48388	2.56851	-2.48959	0.828781	4.25048	15.7732	-5.93195	-1.5394	-6.48264	1.53673	-8.07609	-12.0576	3.99576	-1.54252	-0.625604	-5.50151	2.62694	1.62173	2.26877	-1.17077	-2.61992	2.25413	5.93837	3.23718	0.373743	0.373851	-3.74133	2.20947	0.452234	-3.27334	-0.261498	2.29371	2.98189	2.8744	5.20647	4.44623	1.38573	-1.81669	-1.85851	2.70832	1.02083	-0.967
	35.1474	-14.1137	15.6165	-2.87727	12.2148	0.602878	-9.95107	-1.96657	8.33812	-1.84085	-4.68162	3.91348	-5.22717	-2.96014	5.16335	-0.311895	5.46623	-3.40646	-0.014659	-6.85217	1.38848	-7.29694	-6.16411	3.46367	3.06672	3.04269	-8.38838	2.15479	0.433477	4.6142	1.15526	1.37631	6.72417	-8.26949	1.66636	-0.583302	5.77125	-0.916884	-0.716866	-2.61416	5.78371	0.24771	7.91518	-0.00868821	-2.28791	2.4667	-3.24276	-0.52768	-1.11528
	35.3051	-23.824	16.0139	-1.02882	16.006	-3.07141	-5.40602	-0.533014	1.93651	3.03171	-4.53168	3.48199	-8.70967	-5.86698	4.22874	5.99621	2.17693	9.46	3.15204	-1.15051	1.55885	2.20708	-1.72597	2.02668	-3.08996	-2.85041	-6.63492	-12.7556	-4.81884	1.12348	7.1106	-6.71901	-0.224795	4.7153	-0.205353	0.103403	5.67334	-2.38452	7.80339	5.52697	-3.71711	-4.49382	-1.27624	1.38161	-3.39638	-0.19245	-0.637019	-0.629503	1.26913
	42.8657	-19.4305	14.1214	4.05488	12.0289	6.71618	2.70005	-9.39757	6.43361	2.32797	-1.61866	2.82316	6.58371	-3.92625	-1.6864	-0.727961	-3.81125	5.65975	-8.32962	9.05108	0.403855	-5.38041	-1.12525	-1.81922	0.647946	6.23616	-1.67065	2.9064	-2.29488	-3.59159	-0.469704	-2.24465	-1.56792	-2.4965	-1.70289	4.25517	-2.70296	-5.4878	3.55942	-4.72192	-3.57893	-2.30674	-5.98205	-6.75178	2.60096	-3.59762	1.55765	0.277298	-1.34658
	37.0996	-11.3681	15.7034	-7.67861	10.4997	5.25668	-0.807229	1.49491	5.66165	-10.9219	-4.09297	-5.08359	-11.5508	0.199127	-4.18432	-7.60268	0.413289	3.63826	-1.42635	-2.50483	7.54856	-3.23486	-4.58325	-1.10479	0.309414	-6.14234	9.55858	4.95199	1.27287	-2.78833	1.072	6.57411	4.0721	-3.90808	4.32353	-5.50619	-0.248897	-3.66235	-0.334778	-4.98069	-2.62609	0.5341	-1.41465	0.679028	-0.157083	2.13984	0.423636	6.06672	8.3473
	33.5969	20.2974	14.3158	-11.8931	11.195	13.1555	-4.06721	5.64397	0.842743	17.5078	-1.58212	-4.11102	10.1631	-8.71327	-10.0959	1.09541	-1.83067	-0.502491	5.56635	-2.25179	0.783213	-3.89928	10.9451	-3.09223	3.27795	-2.15853	-4.16196	-1.77024	-3.6705	-1.46409	-1.77018	-5.36236	0.849379	-0.0166921	1.63468	-2.39932	1.74267	1.40606	-9.34144	-7.33865	1.16955	2.81758	-0.528563	-1.97363	-1.4512	2.15413	-5.6856	-3.16876	-0.0242561
	36.4324	3.41076	14.2778	-7.95835	8.74528	12.5596	-7.02758	6.05788	0.72309	5.89086	-3.08506	-12.0568	-4.72611	3.01276	3.8719	-7.10505	3.06491	5.53938	4.75118	11.8369	-1.53781	-4.53817	3.52644	7.55959	-5.45039	1.41022	6.0389	6.51635	1.53765	0.554215	-1.79065	-2.22549	-0.873283	7.3923	1.31291	-0.675907	-1.58771	0.70733	1.46336	0.70713	6.71907	-2.20228	2.76951	-2.63506	-3.46004	0.196297	3.6691	2.16254	-6.72185
	39.5282	0.814093	13.5191	-7.02996	12.6596	10.4714	-2.42094	3.26756	-2.71221	4.34755	-3.99634	-16.8482	0.670142	0.684219	-3.32415	-10.8408	1.08772	11.2015	-0.440429	-0.880423	4.06251	0.618142	1.59925	-6.36676	4.17833	1.84187	4.8281	-3.53374	6.3191	0.353061	1.4932	0.228184	-3.28339	0.799845	-5.71762	1.31729	2.68667	0.920083	2.11731	5.29647	4.46436	-0.109119	-0.476792	4.36953	5.41056	-2.24662	-2.791	-2.49417	3.93656
	31.3894	31.9862	11.9291	-14.8205	4.69369	13.7059	-9.13986	10.3215	-1.70189	4.71272	2.93794	7.58614	6.76522	-2.08817	-1.33052	5.77911	1.26532	-2.55846	-8.87682	2.13472	5.51277	-4.78753	-4.76043	0.396202	-0.539053	-7.78789	0.139607	7.47895	-4.51643	-5.26471	-5.08473	6.34618	0.592503	-3.97273	-1.06784	3.88827	1.98213	2.05683	1.60304	6.10699	-4.52016	-4.094	-2.39884	3.6172	1.84431	-3.25061	3.14913	-2.14419	-1.17862
	34.915	37.1802	11.6408	-16.1156	1.90777	4.34316	-8.59947	9.48955	-13.7004	9.95035	6.73794	2.36533	-1.18724	7.61723	1.71311	0.101407	-1.18948	-4.65938	-0.866194	-3.40073	-4.8938	3.4133	-0.943613	3.05802	-0.786244	5.62471	3.99739	3.55517	3.07085	2.42732	12.9684	-0.277152	-3.42648	2.89719	4.17039	1.87113	4.60023	0.731849	-0.832633	0.103769	-5.57439	3.88453	2.81933	1.61407	-3.09644	-2.15062	0.430069	1.19993	0.427735
	27.474	27.8335	10.557	-11.191	4.23507	7.65214	-14.2602	11.5707	-9.78524	7.45789	4.10562	0.139156	-2.61713	3.71746	2.16148	6.85178	1.59307	-1.94876	-3.37567	-0.598218	1.49913	1.69717	-0.460599	1.33725	-4.03236	1.24313	-2.45034	2.43208	-1.41094	-2.50307	-2.9094	1.37119	2.53149	-1.17565	1.1388	0.194205	-1.96285	3.2537	3.74821	-3.00305	-2.84232	-0.159699	1.41248	0.593612	3.05384	3.11864	-3.25912	0.735586	2.18561
	26.0362	41.886	7.02612	-12.7827	0.906365	-5.96659	-0.0705624	-5.00269	-22.7458	1.15672	19.6914	0.767256	-13.1612	-12.0013	-2.66542	-2.25883	3.35903	-3.8932	-2.23223	0.743372	-3.4531	3.89563	-4.05826	-8.68409	-2.62709	-1.35557	-0.362465	-5.33217	6.16345	0.15613	-2.69995	-0.289548	6.17217	0.760192	-3.21241	2.57372	-3.24241	-7.01278	-0.438903	0.065808	5.44576	1.7292	-1.89627	-5.41706	-0.934916	-0.750009	1.66103	-0.0139612	1.14432
	19.1168	-28.9821	-21.0265	9.43717	-11.3814	-11.4603	-19.1153	-1.07765	3.19734	8.09411	8.99293	-2.12499	0.352926	7.88842	-3.61936	-5.58059	2.96735	-7.33038	1.781	3.79878	4.63581	4.69841	5.2017	-1.20008	1.76266	2.77585	-0.894353	-3.54363	-8.43084	-1.37821	-4.47003	3.94519	0.369458	-1.66263	-3.24007	-0.293854	3.41784	-1.24627	4.3201	-4.95961	0.762712	2.61102	2.40174	0.167945	2.34014	-4.59949	-0.458312	2.0189	0.199062
	22.5349	-25.778	-18.3721	9.71358	-16.3164	-9.00583	-15.6416	0.0655034	2.29831	6.73045	7.16907	0.326828	6.78389	-2.76987	-7.85011	-9.79586	0.12648	-1.04998	6.36835	-0.640714	-0.645528	-2.78631	0.430002	-4.01363	3.3041	0.853791	0.610748	0.102034	-0.810726	0.829007	0.791071	-0.24676	-2.08163	3.90945	1.09655	1.91888	3.95882	0.936952	-0.613808	0.29038	-1.5157	-1.84586	2.0628	-0.485597	-2.05216	0.671571	0.793724	0.19134	0.718556
	29.5356	-13.7519	-17.4292	14.4361	-7.02356	-2.67574	9.34949	-4.95768	-8.54737	8.39515	-0.498055	-6.57562	1.44466	7.68207	-4.00193	5.87759	-5.5914	5.73857	-2.72516	-5.3272	0.707001	2.32817	2.34391	2.28825	-5.43366	-3.36462	0.899667	2.7499	-1.75231	-0.493363	-3.59234	4.06596	8.20767	-1.4789	-2.49503	2.07005	1.5219	0.131974	0.984218	2.13612	1.80598	-4.94626	2.43517	1.55043	-2.17791	3.32247	-4.03667	2.93472	0.37364
	21.378	-20.2135	-16.9846	7.44743	-13.382	-2.38128	-5.82983	-9.40835	-0.38734	7.71327	0.56977	-3.08042	0.908358	0.358272	9.45817	0.726529	-2.18368	-4.12747	9.2037	6.91312	15.6527	-4.43386	5.3035	0.867045	-3.7187	0.930981	-2.22513	-0.356667	6.38224	5.1248	3.87795	7.14237	1.9746	-0.731254	4.63276	-0.760823	-4.2406	-5.00564	3.57018	0.902976	-1.29107	-1.37036	-3.84807	-2.42174	1.38166	-2.44042	1.49859	-0.865636	0.0666468
	31.7545	-18.0158	-16.2301	11.5909	-10.7965	-2.62036	-13.4927	-4.72342	3.73866	0.619707	0.162231	-1.66805	-8.21403	-4.15212	-0.636007	1.368	-3.1176	4.7396	-9.68524	2.36709	-1.18099	3.14876	7.0489	9.23882	4.58542	5.56692	3.45879	0.931824	4.16981	1.48638	-4.95991	-4.17026	-2.64835	-3.55775	-0.193121	-5.91252	0.127268	-0.982067	-4.89547	4.07337	-1.16973	3.69118	-0.380434	-1.05835	2.86273	1.60198	-1.91725	0.451645	1.08371
	29.8973	-19.1513	-16.6912	9.88973	-13.4834	-6.84643	-11.3482	-0.686672	2.92481	1.17166	4.51654	-0.0810045	-2.29057	5.64975	-6.78537	-2.87833	1.07853	10.2234	-3.59522	-0.813615	-4.04367	-0.0889417	-7.9312	-3.00149	-5.43934	3.4097	-1.13256	5.47177	-5.19998	-1.0439	-2.09814	-0.472381	1.74338	0.544442	-1.76054	-3.37126	-3.93458	0.772736	-3.58273	2.29197	-1.51453	-0.0401932	0.174775	-1.61582	-2.89507	-2.13385	0.75222	-3.13887	2.23304
	34.8224	-10.9953	-16.5164	9.09311	-8.16017	4.60691	2.84282	-3.5192	-9.35389	7.98611	-10.0745	-0.0682617	-2.53585	2.51789	8.32463	2.96563	-4.0242	-5.87282	1.07588	2.96046	-9.11668	-10.4386	-2.76756	1.86653	-0.86693	-6.5861	5.30969	-6.51443	-1.70004	1.54443	0.483416	-0.542606	1.65501	-1.91261	-2.09848	-1.72579	-0.542557	0.00608689	0.272842	-0.157525	1.11655	1.04521	-1.40405	1.54839	2.64987	0.834378	-2.47784	4.7084	-2.83911
	39.5136	-5.32248	-7.39786	8.6721	-7.70641	11.6212	14.9161	-16.6534	-3.88529	0.0673814	4.07563	8.07613	5.89307	-4.05816	-7.419	1.68121	-2.2898	-0.76413	-5.45866	4.747	1.07955	-0.468117	4.81983	3.5087	3.51143	-4.08124	9.05921	1.90371	0.368058	0.9316	8.28971	1.24037	1.11556	-0.41788	-4.90133	-2.83035	1.55097	0.404977	2.27914	-0.830917	0.0613499	-2.09053	0.0721754	0.964021	-2.63554	3.43361	-3.81238	-3.18956	-1.92152
	32.2854	-15.3109	-19.5234	8.34249	-16.2251	-0.164055	-8.3924	-0.432013	2.33584	-1.79237	1.89493	7.19533	-1.92532	-2.82109	1.86932	-0.945456	-2.13517	3.55279	-2.9993	-3.1844	-1.23338	1.76936	-4.58969	1.80141	3.28189	-2.89435	-1.99667	2.70545	5.24239	-1.96227	3.65687	-4.26493	0.639499	0.759999	3.5854	4.66136	1.2752	2.82098	-1.56406	-1.39508	-0.626469	-3.81603	3.39931	0.890204	-1.31734	0.775168	-1.73515	2.3938	-0.394742
	30.8542	-16.8226	-19.3718	9.78485	-14.696	-4.02891	-8.56063	-2.94475	3.69701	1.52166	2.5355	2.50856	0.411538	-6.2975	-1.19895	-3.16737	6.70596	-1.47724	2.76851	-1.57297	-4.82254	-5.57191	-3.59556	-6.02328	-1.34912	-5.76601	-3.09095	3.8147	7.9244	-2.83163	6.28854	0.291141	-2.00875	2.61056	2.43422	3.92116	-3.67457	3.44111	-0.38597	0.129051	-0.998747	-1.54554	-0.689627	2.89442	5.81053	2.64859	2.61092	-1.96688	-0.797868
	36.8401	-5.66758	-19.3292	7.07219	-12.7223	3.92685	7.20926	-3.05199	-7.3121	4.72345	-11.0248	4.07158	-4.97355	1.58327	2.89758	-0.806732	-6.2881	2.58651	-4.98267	-3.4855	-5.18932	-8.80436	-7.02327	1.54711	-2.80152	-1.75737	1.8536	-5.56347	-3.72031	-2.67997	-3.83352	-4.32171	-2.39284	1.99185	3.77999	4.19747	2.67192	-0.372405	0.386894	-3.48384	0.444036	7.17158	-0.438678	0.490533	0.993566	-1.3793	3.89267	-2.66644	5.12697
	37.2818	-1.54671	-8.29176	4.91096	-8.95111	17.0249	14.7201	-13.5669	-7.43721	4.85919	-1.16957	2.35789	3.3029	-0.00377715	1.58325	6.77103	3.74982	4.53182	4.74105	-0.742234	3.00708	6.05756	-2.43781	2.28938	-2.27039	2.47193	-2.43266	-1.95711	-0.320362	-5.23752	-0.309435	0.769584	4.24779	0.622335	2.33607	-5.39336	3.28076	7.77888	-2.56133	-1.78106	4.14902	0.116117	0.445908	-1.43037	1.76249	-4.79122	1.4109	-0.500418	1.12189
	34.1457	12.9244	-12.2006	-2.19332	-14.7148	11.8514	4.09512	10.1982	4.4318	-8.25379	-1.26096	-2.65758	-12.2706	-1.78347	-0.748159	3.70048	5.92873	-3.96309	-3.59351	2.58981	-4.09799	6.93319	1.63095	-1.53659	3.67479	-0.985085	0.608183	0.524708	-1.38304	7.20666	-1.84668	-4.68702	0.58859	-2.24628	-0.455028	-0.925908	-0.586998	-4.23751	-4.84346	-1.73739	-3.19658	-3.02371	-2.84496	-0.486189	3.98421	-2.91307	-2.46022	1.76123	-4.97165
	35.9312	9.02538	-13.5294	-1.1249	-8.88409	12.8743	5.2181	5.57191	5.02037	-4.42699	-11.8744	-3.75155	-15.4327	7.30572	-5.17404	0.482916	2.58514	-6.19416	-3.16626	5.7848	-1.14503	-1.25018	2.77355	-7.35292	2.08106	-1.00171	-5.80954	-2.26155	1.13946	-1.16446	5.01526	5.14624	-3.97164	5.63144	-7.23105	-1.24508	-2.34733	2.07044	-0.964525	-3.2361	-0.307066	-0.0071835	-0.109986	3.83812	-5.03365	0.0353044	2.04394	-3.78081	-1.55561
	34.6973	13.6183	-13.1258	-3.64771	-15.0487	13.0917	7.44416	0.821685	6.14954	-0.836343	-9.2234	0.503564	7.06272	-1.59201	3.53053	3.2215	4.74691	-2.10647	-1.05138	-2.28687	5.56974	2.31689	1.25652	-9.07232	-1.5224	9.56915	-5.46221	-0.423204	4.34645	-1.51038	-3.34391	-1.06711	-0.875343	-1.92425	-0.897583	-1.63171	2.693	-7.89109	-1.27082	5.73818	1.27716	1.48884	1.02764	0.207467	-3.7102	5.05816	1.44604	2.90523	2.02235
	35.0202	19.9646	-3.63226	-5.74949	-13.8137	20.4759	13.522	-6.58268	5.14545	-9.14211	6.23243	4.94217	-2.76822	-0.416917	-4.43605	-1.73322	10.6154	-2.95644	6.69193	-2.92194	3.26708	7.65069	0.739563	3.08775	-5.05547	3.71098	-0.229565	2.79548	-5.82936	2.88648	-3.51323	1.99648	-7.40802	1.19164	3.68839	5.29124	2.05241	4.75398	3.64478	4.18842	-0.628404	1.96892	-0.933541	-2.30877	-1.94465	0.571355	-1.61092	1.39587	1.50356
	30.1457	36.7523	-6.96714	-11.3961	-7.51406	0.0924536	-5.68261	13.166	8.27011	-0.745257	-1.02746	1.70604	1.64344	4.67074	2.51102	6.23067	-10.4198	5.20954	-3.49923	-0.997528	-2.474	1.27968	1.15707	1.43568	1.13303	0.386306	-7.52819	-3.53864	-3.36126	1.85835	-0.109371	1.60603	-3.88612	-1.09459	-0.318969	0.462722	-7.08009	-1.32822	0.599344	0.0875957	1.93724	2.24408	-1.85429	-3.29787	-0.1453	3.42131	3.40803	-0.0420061	3.99333
	28.3261	29.8695	-6.08406	-9.99138	-8.72116	6.13092	5.88287	4.56516	10.3434	2.22123	-3.20026	-7.37189	8.35425	1.98091	-2.3098	-9.52456	-3.48156	0.0473853	9.04237	-11.1191	-7.67467	4.82698	-2.90972	-2.00047	-0.835888	-2.7809	6.82893	-2.03106	-4.11521	4.54174	0.842676	-3.31471	6.81882	-3.16106	5.74537	-1.50255	-3.24034	-7.21144	5.81817	1.66524	-4.15021	-0.156483	1.65807	-2.0428	2.01602	-1.37781	0.880474	-2.0604	-5.3373
	31.1395	41.0423	-6.85439	-12.0661	-9.08202	-2.91869	-2.36586	6.86835	7.47653	-5.7484	1.0793	3.44093	8.12615	-5.43368	9.55475	4.18055	-4.52022	-0.897775	7.90959	-4.02101	1.11644	-5.16197	3.73396	-0.0446475	3.32144	-5.24279	-0.725048	0.30861	4.75933	-1.67146	-1.16984	-2.79983	1.16288	3.42799	-6.63598	0.0844176	-5.47076	5.15835	1.82019	-0.188896	2.12001	-0.752836	0.388202	-2.33303	2.06954	3.58295	-0.380921	2.4489	1.34515
	33.9541	43.8211	-0.586524	-12.9614	-6.18009	-2.00633	3.83521	0.0549541	5.34579	-11.6838	15.3217	9.26063	-1.91905	0.85721	0.474316	-1.29773	-6.31186	7.28024	4.74784	-2.48432	3.19231	-7.36928	0.490227	10.3493	7.35443	-1.30677	-0.0616993	-4.64786	1.05525	0.558458	-1.43013	2.63357	-3.69304	-0.826664	-2.48246	-4.05806	0.783587	0.234259	1.53716	-2.02836	2.75197	0.764653	0.0533882	0.713084	-0.435676	-8.18242	-0.735133	1.09362	-1.85732
	18.3068	50.6098	-3.76865	-10.7852	3.24829	-21.0044	-2.02024	-7.40258	11.2401	-6.62106	-5.24855	-0.999914	2.68071	2.15471	-1.81007	6.59019	2.38852	5.20764	-1.0734	14.8164	-5.44066	6.82737	3.54833	5.15271	-5.19155	-7.9669	-1.27424	0.520882	6.74394	-3.64992	-1.55674	3.21371	5.07573	3.12997	6.95267	2.71103	2.69196	-2.1193	-1.05136	0.414996	0.868417	5.90849	1.57458	1.8808	-1.1015	-1.65552	-3.83842	-3.40993	0.947111
	22.1449	54.167	-6.06227	-9.89141	2.68591	-21.1101	3.88801	-5.42986	1.22495	0.708344	-1.51218	-5.30232	2.01238	4.86699	3.70906	-0.148834	-1.46598	-3.20893	1.52773	-3.44689	1.68966	2.85277	-7.15054	-0.615389	2.81932	6.31698	0.599968	-1.16795	-0.320356	-5.22287	2.5336	4.08329	-1.7757	-0.359752	-0.230112	-10.9641	5.01087	-1.01289	-1.57631	-2.17138	-1.85265	-4.15462	-3.38612	6.49515	1.97556	1.70992	2.42338	-2.41817	-3.96535
	23.1194	54.8629	-8.16486	-12.1955	0.823317	-21.5307	3.63917	-10.9195	-2.52942	-1.69121	-0.302875	-2.6424	1.82646	-0.249176	-2.38961	-2.59669	-7.50947	2.20992	-2.61423	2.4864	2.75372	-2.65588	-2.90882	-5.06159	-2.30263	6.87982	2.47045	-1.95525	-5.74211	0.9422	-0.442834	0.0925259	-5.89272	-3.23144	-0.490161	5.17188	0.862948	1.58589	-1.14229	3.39584	2.73381	-3.46137	2.76785	0.142237	2.2954	5.88758	-2.46875	0.351853	-1.65223
	20.8628	52.2338	-6.94433	-8.35875	6.91736	-24.3281	7.79954	-14.2454	-2.33949	0.114281	-8.2292	-8.37226	0.542581	-3.24025	-1.72054	-8.18923	12.94	-7.58948	-5.66216	-0.921044	-0.571986	-6.15464	7.67321	3.705	-1.51642	-2.07611	-4.50279	2.54121	-4.15683	2.97223	-0.982258	-6.23493	1.37342	1.08068	0.774316	-0.454059	-0.711397	4.84116	-0.24423	-0.479276	-4.27115	-3.25567	-1.91706	-1.67885	-2.39539	-2.20528	2.89178	2.41152	4.37161
	-31.7962	-10.778	8.54547	-10.5151	-3.73188	1.25925	7.61708	-1.60526	3.99772	5.92775	3.20284	6.35153	-0.40858	1.29838	1.49367	-3.80267	3.90845	1.69336	3.03874	0.352412	-2.56696	-1.22105	1.16072	5.02106	2.7846	2.25299	-2.02895	2.15087	2.25162	-1.11661	-1.73521	-1.27197	3.94758	2.31196	-7.82431	1.76939	-0.255602	-3.89141	-4.38804	-0.404601	-5.39036	-3.6491	4.54267	4.10294	-1.49652	-2.53657	1.58285	3.0342	3.49456
	-29.8129	-24.599	-6.58608	-13.4341	-4.58914	-7.49269	5.173	5.83329	-5.88826	-0.479906	-8.19219	4.86956	0.250972	-6.52073	-4.92295	5.36627	-1.53047	1.22033	11.9271	3.54679	-2.70644	0.80474	1.43672	2.3105	-1.01623	2.90793	-1.06647	6.59598	-3.44439	-1.67234	7.6525	2.74802	-0.0416443	-3.49382	0.673393	-0.65344	0.286596	-1.948	0.272417	1.64089	3.28847	0.51767	-2.55134	-0.822318	2.05568	-0.806853	-2.49764	1.07724	4.95694
	-32.2194	-14.9465	1.10634	-10.9716	-5.29675	-5.90458	8.22293	8.91636	-2.24259	0.562718	-8.38677	7.69291	-6.66427	-11.6559	-2.31625	-5.90215	-11.2939	-7.8995	-1.75224	0.0644529	6.80932	-1.31219	0.729061	-0.850484	-2.1845	-0.130826	-1.37154	5.65649	-2.27703	3.86636	-2.43048	0.407512	-2.26608	6.97301	3.26784	0.198452	5.59485	-1.83346	-1.66989	0.151101	3.63908	4.05035	1.87829	3.52193	4.97957	-4.31289	0.6034	-1.66558	-1.37283
	-35.45	-5.70239	23.1635	-2.46927	-6.43389	-2.97443	4.69463	3.20959	6.96847	2.67301	4.28416	3.65786	-3.13859	3.71039	-9.82599	3.02011	3.69025	2.14248	0.820412	-0.424474	-4.06654	-6.00382	0.610644	0.767282	-3.27635	5.52429	4.39958	-4.32814	3.57544	3.21365	-1.52858	-0.70227	6.20412	-1.73019	-0.535768	-1.26034	0.182487	8.61648	2.84202	-0.56371	-3.37607	2.29619	-4.09353	1.25958	0.323378	4.57679	4.76437	1.59494	-1.50766
	-36.7352	-11.9115	19.0947	-10.11	-8.12231	-3.48201	8.25873	-3.6515	0.852339	6.65436	0.0519232	4.24476	-3.2871	2.89417	5.02122	-2.83004	2.45069	4.16277	-1.42873	0.243635	-3.11989	1.22359	2.76633	-6.51177	5.49381	-1.71708	-0.456663	4.29067	2.64511	-6.82374	1.91167	0.992797	-2.46474	-1.10315	0.279641	-2.83913	2.48142	-0.50053	-0.142882	4.54643	-0.00677636	0.238119	2.4633	-6.75043	1.92463	-0.27118	-1.70326	0.0382863	1.28123
	-32.5801	-12.9422	15.0289	-14.2991	-2.79923	-5.57164	8.42505	2.2975	1.45122	8.99461	0.506167	8.31288	-3.45783	-2.70792	-8.70298	-2.3934	0.552259	2.66509	4.2387	4.863	-1.35634	2.03021	-2.62122	0.453547	-4.59143	1.48745	-1.75714	0.981885	-3.60489	2.44686	2.19951	1.31911	0.267729	-0.3012	-2.01059	-3.18311	-3.58737	-0.257874	1.28949	-3.63679	0.183435	-0.513055	-0.478786	-0.384877	1.35142	1.94823	0.134662	3.47805	1.60684
	-39.6968	-7.46389	20.3776	-5.42398	-9.18139	-1.20473	3.90716	-1.53361	0.712465	6.88291	2.96883	4.09434	-4.25232	-4.24192	1.56287	-8.02391	-7.37393	5.3487	-3.00792	1.02037	-1.1195	6.16552	1.60503	1.15535	4.63423	-0.492752	-0.040664	0.0382177	0.187223	0.456737	-3.26904	-2.27754	-2.16712	0.956875	3.0447	-0.962409	0.592145	2.30625	6.72896	-2.74021	2.14541	-2.17751	-2.73967	2.79511	-2.79807	4.95051	2.11434	-3.5434	-1.37166
	-37.0445	-8.10363	21.4346	-5.12774	-4.15048	1.86989	4.09071	0.700935	7.62013	3.44385	4.71469	2.10761	-3.38985	6.73873	2.31216	-2.49721	3.87048	-3.73934	-0.247563	-0.436172	-1.60291	-6.73511	7.74209	-2.28083	-4.10779	0.204702	3.6745	-8.87529	1.79985	-5.27783	2.07717	-1.14769	-2.39999	-7.67245	5.84035	4.06506	-2.6908	-0.454426	-7.36802	5.19674	1.64266	-1.69633	-2.83535	4.96738	1.65861	-2.45971	-1.65628	3.18156	0.698604
	-29.2968	-9.70231	10.8882	-12.1915	-5.59262	-10.0844	7.58778	2.88337	5.3764	10.8622	-7.47471	1.3458	-0.918668	0.572689	-0.875977	5.96925	-0.693734	-2.03508	-1.55558	1.69561	6.39963	1.97498	-6.10062	0.450976	1.79032	-0.34577	0.00182848	3.53188	-0.890302	0.467716	3.09849	-3.55148	3.50446	4.5033	-4.91061	-0.0793457	-3.02766	-2.30083	-1.14543	3.11204	2.08702	-1.55884	3.87675	-1.72858	1.84139	-1.35244	3.19774	2.56027	-2.29446
	-35.4876	-9.71291	17.6524	-6.79918	-1.88881	-1.51663	6.72287	-0.111573	6.3356	4.52725	4.3694	4.73618	-1.55144	7.28378	3.61792	-4.66882	2.60132	3.4449	-7.08036	-1.66912	3.30013	1.00988	0.586337	-2.21394	0.279368	-3.04897	-2.54103	-3.01017	-2.89703	-1.86159	0.920897	1.48406	4.73795	7.98796	4.91483	-0.704552	-3.53618	1.54093	-0.608041	0.968194	-0.988553	1.7268	1.38645	-3.61159	5.20355	1.25376	-4.67812	1.55365	-2.41388
	-35.0387	-3.70327	22.3778	-1.30632	-10.0465	1.3223	-1.21047	-3.58707	2.92769	6.78829	-1.61952	-1.69678	1.54914	5.58824	-0.0587356	-0.951577	-3.36894	-0.376593	-5.39114	1.10037	-0.585275	6.17893	-3.31487	2.59109	6.11186	-3.6213	0.652636	-4.2932	-1.0668	0.112511	1.54147	0.246164	-1.91541	-2.67854	1.88995	0.728234	-3.42439	-0.37479	-5.03647	0.784307	2.28621	-3.30959	0.992411	-0.260747	-5.05045	-1.45685	2.48597	-1.53447	1.94017
	-36.1766	-1.22919	25.7243	-1.57659	-11.5329	-0.818822	-4.03811	-8.44024	-0.183483	-3.80985	-2.52771	-5.3344	2.91162	0.459463	4.85888	11.2771	7.27103	2.01806	-0.687304	-3.14835	-2.46156	-5.49874	4.53478	-5.22838	6.77873	3.08702	4.19394	-0.637341	-1.92816	-2.64684	-1.69332	2.70421	2.1898	4.6535	1.94758	3.22253	-2.27997	-1.9111	2.5048	-1.28957	-2.89981	2.65089	4.58798	0.787648	-0.929986	-3.33748	-0.385661	-4.54278	-0.297571
	-32.1104	-1.46452	24.5004	-1.72791	-9.35939	-2.67844	-2.82033	-0.768586	-0.114016	8.63896	-4.42196	-0.167219	-1.01903	4.23241	1.05414	1.10763	2.46631	-7.37266	2.86527	-0.0573333	4.49769	3.28772	-5.029	5.97666	1.07989	-2.04987	2.84228	-2.53485	4.61689	1.08045	-3.79228	0.546379	-3.71299	-4.44621	-3.81877	3.39321	-0.718145	0.258063	0.630829	2.00159	0.604292	0.252575	-1.80688	-0.947332	-0.151297	-0.0056918	-4.20927	-6.19551	2.70059
	-38.291	-5.21273	15.0918	-2.4878	-11.369	-5.09364	2.21694	1.73999	4.57754	7.30187	-3.77712	-2.77559	-4.93524	-7.75834	3.88824	-4.32966	-1.91458	-2.1807	-0.781842	-0.986432	-3.57928	3.36728	2.25028	2.07046	-2.2428	-1.88124	-0.805339	4.75978	5.90978	2.81427	-6.35345	-0.142414	-1.11038	-8.28305	-2.78879	1.22976	3.63312	2.63964	4.75017	-1.71006	-3.90303	1.56304	-2.24033	1.03172	-2.32958	1.30679	-0.0836694	-3.16688	-1.55275
	-39.2712	-3.11564	22.8592	-3.0728	-8.68409	-1.58909	-1.45481	-4.31007	-3.57937	-4.11403	4.31833	-2.78318	0.269227	-1.70067	-1.93517	8.58916	4.20735	1.17569	1.72733	-2.1565	-0.617352	-10.2935	-3.46922	-1.33405	-1.2813	3.57467	4.08454	-0.898623	-0.233475	2.80527	-0.458727	7.04698	-3.51059	0.703047	-1.52932	-1.0683	2.14004	-0.664595	-2.45039	-2.23442	-0.182535	1.1842	0.493189	-4.87003	-1.81425	2.87085	-0.285949	-2.9936	-5.24993
	-28.6768	17.0482	21.7555	13.8973	-5.42293	5.96983	-5.45466	-5.80954	-9.03135	-11.2883	-3.14525	1.69316	-2.55645	-1.8021	0.308712	-2.53092	-7.14911	-1.0851	5.09959	0.959613	-6.11771	-4.17372	8.47985	-4.61688	-0.0595667	2.57529	-4.51053	6.14741	-4.99959	-3.98351	-1.3873	-2.71469	5.21684	-3.19408	-0.966036	-2.42554	-2.72988	-1.15008	6.20568	5.19666	-1.18508	1.58918	0.869511	6.38472	0.194541	-1.84401	-2.17901	0.182391	-0.0628646
	-35.5802	3.82024	23.7711	7.36699	-9.78641	1.86602	-7.07311	-0.817917	-2.85589	-7.00039	-2.58249	-6.29697	7.82654	-3.48726	-8.48259	-0.353339	0.60088	6.79645	-1.23206	-1.07671	-2.47338	-0.547385	-4.43288	3.60379	-0.938975	3.98445	-5.08268	0.359397	0.948139	1.28969	5.34028	1.30279	-2.23455	1.75332	-1.27293	-0.725963	-1.45887	-1.06416	-1.62461	-3.27449	1.80046	1.7572	-4.12175	4.39939	2.17803	0.356165	-0.395454	5.07725	1.02325
	-35.8934	1.91203	24.224	-0.570893	-11.9139	0.315467	-7.57562	-8.07231	-3.58984	-3.91104	-4.90761	-8.57004	2.37489	-3.23586	4.69547	5.44684	3.90741	2.12912	-0.518088	-3.71794	-0.0166668	0.549215	-0.941757	0.532405	2.78151	1.66869	0.882041	-2.03099	-3.9205	3.09399	0.00242554	1.6633	-2.89783	1.86749	-0.857017	3.10214	-1.222	-0.865493	3.59905	-5.31627	0.989237	1.19885	0.97092	0.218497	-1.33916	-1.8618	-0.950501	4.2576	3.03589
	-38.2949	7.93002	16.2225	5.43794	-12.0732	2.07425	-4.48754	-1.59541	3.82726	-5.7745	-0.0438718	-11.9851	1.45275	-1.39315	1.31993	3.66639	-6.9842	-5.13677	-2.74901	0.888062	9.05715	3.35894	-5.88448	-5.41382	-3.93323	-4.07776	1.19414	-1.05652	1.00559	1.63665	1.31923	-5.31368	0.904292	-0.666508	0.876738	0.534935	4.13126	8.06948	-2.18873	-1.2203	0.421314	0.420912	0.580779	-1.81629	0.494486	-2.4679	1.02161	6.92271	-2.18713
	-14.6843	39.7046	8.76159	18.3007	4.80138	-2.2032	-3.12794	-2.679	-11.8421	-0.0423848	-5.75322	14.7767	4.22802	10.5981	9.22749	-4.30225	0.827311	9.93867	4.986	6.76607	6.88426	3.91057	-0.521377	-10.0704	4.11934	-4.95372	0.815662	5.34414	-0.310758	5.69444	-1.72652	-4.71757	-2.13221	-3.82562	0.485433	2.10192	1.13823	-0.660062	-3.61975	-4.73432	-1.4774	2.44499	-3.41017	1.59612	-4.9946	0.141665	0.0814899	4.03056	-2.82871
	-31.3851	16.5002	20.1697	18.4702	-1.47284	4.15922	-11.3218	-0.00783735	-1.35932	-1.60808	-3.78345	4.0109	0.234549	0.661944	-4.78375	-5.28876	-4.93163	-6.48536	-2.38077	-5.07556	-2.14883	-0.373859	3.42986	6.20277	-10.5391	-4.47179	-5.26848	-4.06021	0.309302	-3.28247	1.61299	5.00293	-3.08565	2.02072	-3.08883	-3.70272	1.45499	-5.99268	-1.47248	1.27805	-1.25417	-2.49927	-2.01567	-3.18213	-4.79422	-0.974081	-1.27135	0.802403	-2.45112
	-33.5504	14.5374	21.3087	14.6064	-6.31873	6.69522	-10.0095	-5.6217	-5.17016	-12.8655	-0.632657	-5.4183	1.55064	-2.62058	-7.01445	1.05924	-4.38712	-2.98058	-0.419305	-0.200747	-0.882618	3.98301	-3.27827	2.15413	0.702083	-1.10999	-1.46337	2.62833	1.15735	-7.30885	0.574223	-4.95465	1.08344	3.33538	2.34241	-2.70666	0.771643	-1.38874	-0.380543	3.10394	0.524598	-1.31345	1.27753	-2.23812	3.25993	1.19484	-0.621936	-1.00654	-2.69134
	-24.4576	27.2773	14.1672	21.6467	2.24775	6.26437	-7.37594	1.72213	-1.91866	-9.48356	-5.56589	6.495	2.47334	5.66618	-7.0198	-1.28963	-1.30257	0.743699	4.87055	4.15322	5.6841	1.27825	5.15764	1.62321	-4.72024	-1.12337	2.20203	-6.64574	1.04076	6.10301	0.608977	-1.67174	4.91034	-1.97163	-1.82191	2.54901	4.16233	0.643513	-3.32634	0.248468	0.247613	-3.77648	3.83619	-2.78441	5.29543	2.6927	8.99351	-5.64486	4.0698
	-28.0115	-17.4097	-24.9298	-10.9379	7.84984	-0.821803	-5.88246	0.770014	-2.82264	-1.1687	-3.30523	6.04299	5.73135	2.96174	-12.5763	2.16222	3.24085	-1.78263	1.64924	3.32197	0.174929	1.15977	-1.34739	-0.589914	2.17794	2.37329	-0.889534	-3.72496	2.6845	-1.78367	1.32023	-2.92744	2.65524	-1.34724	3.8963	-1.24574	-4.7223	0.624937	-0.210547	1.36969	0.0934054	3.95056	-4.4509	2.97394	-3.5266	-0.195512	-1.74959	1.27093	-3.34973
	-23.7509	-12.9785	-22.9926	-12.8935	6.26909	-1.45389	-9.55072	2.56225	-8.94741	-2.61401	-2.08422	1.39817	-2.84915	-4.55816	-1.28435	8.61214	-1.37815	-3.55043	-1.53212	2.04262	-0.846484	0.950591	5.77754	1.69037	11.9029	3.24701	4.34147	-2.07767	0.586001	3.05423	0.794663	-1.48529	1.04379	-0.286379	3.20978	-0.300563	2.37677	1.44755	1.61248	4.70084	-2.87581	-5.81876	-1.12724	-2.04356	-0.117364	0.358549	1.2608	3.75437	1.71789
	-27.5941	-12.6952	-20.3023	-13.9791	6.6933	2.06555	-3.35895	-1.19627	-3.38623	-2.36924	-4.54394	1.66934	2.60961	-2.46395	-0.0305475	-1.31727	-3.91134	0.765328	-3.60801	-8.02833	4.9664	0.556843	2.65217	4.27041	-1.77622	5.97569	4.7311	-0.581226	-1.86332	-0.536173	-6.4672	2.51331	3.77247	7.79794	0.738938	6.42589	-4.39928	-0.066225	-4.78484	1.08315	2.05689	-4.07086	-4.14691	4.1865	-2.71072	-1.7895	0.304705	0.70926	-2.40847
	-28.4839	-12.0898	-22.9122	-14.7082	10.4275	-0.00318568	-4.502	-3.25614	-4.32097	-3.54112	-4.13124	5.62128	-2.05563	6.2053	-3.92048	-0.825176	0.170205	-2.78159	0.558217	-0.559714	5.05306	0.86203	-2.17259	0.727906	-0.566403	-1.27613	2.70614	-3.46691	2.48984	2.54563	-2.66211	0.0183359	-0.862273	0.909532	-1.10344	-2.18933	-4.73655	-0.17962	2.9997	-0.389546	1.19352	3.48313	2.99372	0.267878	-1.35264	3.45022	-3.24993	0.350375	-0.926308
	-33.0334	-13.0577	-22.2262	-13.4052	8.16205	3.1528	-1.42727	-4.07191	-1.1094	-6.12833	-2.04591	0.15332	-2.95076	-0.766415	-4.04429	-1.40432	-1.5039	2.43025	3.02049	-3.45276	2.50567	-0.482031	0.236792	-1.75982	2.08	-1.05785	1.2208	0.0334687	3.89245	-3.67787	-1.27361	-2.26978	0.333088	-1.0432	2.14231	2.90796	0.383149	1.00338	3.32612	-3.87817	-1.74559	0.585735	0.151166	-0.178847	-1.76359	0.935196	2.69595	-3.64499	0.521431
	-30.2238	-15.2276	-23.127	-13.8903	4.91037	4.30549	-0.921144	-3.38732	-2.67352	-3.18267	-4.88948	-0.217546	1.34568	2.09783	1.39536	-4.04173	0.813234	1.1529	-0.771164	-6.85181	4.16842	-0.118301	-3.02771	1.92179	0.58536	1.24824	-0.281449	-0.324988	4.31897	-2.26829	-2.56729	0.99791	2.07647	2.04256	-1.17796	2.51545	0.444011	-2.47437	-1.37236	-1.18703	-3.2822	1.23998	-0.0522755	-0.629772	-0.921945	1.56354	-1.10123	-1.92119	-0.716913
	-34.3141	-11.6449	-17.9346	-11.9003	11.0422	3.29456	-0.589109	-2.70609	-1.32632	-2.27521	0.985293	0.744289	-0.652976	6.6205	1.47914	-3.32405	-3.40841	1.24097	-1.35468	0.424332	0.883133	-1.52878	-0.648595	-2.73797	-5.99279	-1.5726	-3.85866	-0.662284	-0.741233	0.408541	1.17775	-0.894626	-3.11934	-2.93604	-1.20564	-2.09671	-0.108012	1.53846	-0.276003	2.52096	-2.74576	1.09898	3.0832	-2.81152	2.78983	-0.287351	-5.11307	-0.835648	-1.59217
	-35.5352	-11.8686	-20.2668	-12.4188	10.1086	6.07316	0.317667	-4.74724	-0.861289	-5.20034	0.646704	-1.17512	-1.35243	2.45642	-0.46417	-1.61575	-3.34667	0.0328404	-1.70317	-1.84864	3.07257	-3.09714	1.55551	-2.93338	-1.23611	-1.60873	-3.25496	0.901766	1.34306	2.76435	0.534798	-1.72793	0.587245	1.97484	-2.53685	-3.43164	-0.0229885	2.64948	0.0810598	-1.74686	-6.6278	0.467451	1.28057	-3.66129	-0.527346	-1.4325	-1.16041	-1.86927	0.141705
	-32.7253	-12.8127	-20.8495	-11.7524	8.43238	2.03003	-1.98562	-1.94433	0.304804	-2.903	-0.911744	-2.97006	-0.520668	7.1903	-4.67807	5.14952	0.963785	0.0770813	1.53649	2.96136	-5.12858	3.61196	0.945091	-3.19293	2.58701	-3.16799	0.711342	-0.136419	-3.34594	-1.0347	1.01766	-1.40576	-4.2539	-4.53591	-0.0563579	2.87368	-0.0294714	-0.254904	4.46354	-2.18145	4.34732	-0.442805	3.96429	0.73834	2.20379	-4.33516	2.548	0.84896	-0.974511
	-33.5083	-12.9056	-20.9486	-11.961	8.73366	0.865872	-3.01576	-2.40688	-0.387466	1.65014	-2.85475	-1.25959	2.638	3.22664	1.12947	1.95661	1.60494	0.674315	-1.05392	-2.69787	-9.56829	-0.130893	3.01124	-1.20467	-1.38236	-2.17233	-1.58319	4.16163	2.76058	-3.90317	-0.911656	1.95983	-2.40423	-4.6596	-3.99287	-2.12527	4.33866	0.672906	1.07772	0.859843	5.46905	-0.704229	1.28717	-3.44232	-2.20174	-1.94433	7.2256	2.0103	-2.64772
	-36.0692	-12.8177	-21.9844	-10.0237	8.10928	4.65317	-1.94463	-0.538132	0.362111	-1.35756	1.82406	-2.01593	2.56944	-0.571394	4.14826	-1.60832	1.12415	1.37974	-3.82575	-5.2667	-2.90179	2.41416	2.98856	1.22504	-2.71474	-1.68531	-2.89584	-1.25873	0.762587	-2.00619	3.65475	3.02204	-1.76395	-2.86322	2.02549	0.428919	4.47102	1.44025	-0.0771305	-1.83458	2.09552	-1.20831	-6.85594	-5.34184	3.49465	1.69617	1.76538	1.44392	-1.03887
	-35.752	-6.61715	-15.4031	-8.78176	3.87134	4.74974	-1.7514	-1.70688	-1.24856	0.132832	4.06734	-3.73234	6.17434	-0.113007	3.75283	6.4887	5.97704	4.65885	0.730728	2.88683	-7.00994	1.15271	-4.68011	2.6644	-3.68659	-1.91541	-1.10915	3.83741	-1.19548	13.6253	-0.852088	0.422439	0.0828063	0.725167	-3.42492	0.0955394	0.949217	-3.62697	-3.96162	-1.00632	-0.243139	-0.934007	-1.56971	4.69501	6.80422	0.900437	-0.496721	-3.92264	1.73345
	-35.9573	-3.60363	-16.135	2.66175	2.8191	5.29656	3.83015	2.77004	4.30361	-0.838501	10.1494	-4.27786	1.19548	-4.62067	6.55763	0.869472	-1.0056	-1.71646	2.59813	3.11512	0.609454	-0.857395	0.151333	-0.228723	-3.21395	-0.829563	1.85397	1.52758	-3.58978	-4.82311	3.39965	-0.116039	-2.12518	-1.23724	4.94295	3.49862	1.07822	-4.90077	-2.30949	-3.05919	1.26906	-2.26651	-1.6429	4.22816	-3.6088	2.84039	0.727227	-1.91128	0.889
	-36.8932	-4.19408	-8.55335	0.250285	8.64977	8.32288	4.43654	-2.92976	1.96886	-3.64351	13.4886	2.26337	0.499094	0.848303	4.52397	-5.39168	-0.10349	0.946755	1.68197	3.89595	-1.77017	-2.82375	1.07416	1.94968	-1.36858	-0.336257	-2.41632	-1.43485	-0.665733	-0.097746	-2.27398	-1.72542	-2.32274	2.55952	-0.230555	-1.59001	1.57316	-0.232532	-2.7693	0.33158	-0.235864	-1.69816	5.95168	2.44228	2.51506	1.59734	1.07433	1.33376	2.79956
	-35.1864	-1.87424	-13.4384	0.920499	1.51802	3.77871	3.59272	-0.659055	4.3664	-2.92131	13.1431	-6.68503	-0.807412	-2.26483	5.17799	1.21399	-1.6012	-2.82694	1.72942	5.17259	1.68843	-1.89712	-3.29366	0.491878	-3.25708	-1.35481	1.15162	-0.783197	-3.16812	-3.96577	-0.134486	-7.72468	0.917383	-1.79528	-5.05716	0.403938	-0.159303	-4.31119	-0.636856	-1.2883	-1.19636	0.581694	2.02745	3.32109	-4.18025	3.27845	-0.535517	-0.00704853	0.841307
	-41.8621	-1.65885	-10.0906	6.09458	1.37725	3.69733	-0.237391	-2.87222	3.70401	-0.20014	4.45023	-6.03276	2.95087	-3.46613	13.0437	-2.92724	-2.24163	1.70605	-6.86583	-2.55941	-4.29052	1.99987	2.72031	-3.99477	-1.74714	-0.930509	-0.562011	0.601307	-1.79443	7.17402	2.61658	3.5906	2.66429	3.68713	0.660656	-3.14483	2.34609	2.97928	-0.363657	0.139351	1.05061	0.334799	-4.82158	0.0370343	-2.64021	-3.20672	-2.93952	-1.90064	2.45808
	-28.9923	15.5992	-14.6608	22.7037	9.99293	2.01754	5.86397	7.06455	4.67013	7.85626	2.93361	-6.23935	-0.810182	-5.78637	-3.74261	6.30643	0.614904	2.20767	2.58094	1.97861	1.04047	2.02149	-4.32806	1.26692	8.48112	-2.25146	-1.75124	-1.46172	0.524265	-0.953869	-3.52786	4.49779	1.54193	2.46071	4.52918	0.813863	2.74687	-2.97385	0.232665	0.237927	-1.43088	0.683075	0.0385979	-1.60627	-2.38484	2.04464	3.14542	2.54037	-0.581083
	-35.4076	11.1732	-12.7873	13.5704	7.38743	3.85134	2.94024	6.9416	8.39275	3.67137	8.8263	-7.11303	0.106116	2.85205	-0.467259	4.25582	-2.77243	-9.21816	-2.89002	7.91168	3.00432	-3.58363	-4.71899	-1.68027	2.22582	2.49097	0.70223	1.31773	-2.28772	-1.49479	0.803146	-3.88441	3.63031	2.54773	-0.525505	-3.49949	1.61278	3.28142	5.15696	2.97137	2.39931	4.76058	-3.52425	0.767721	-0.805444	1.40939	-0.919105	-0.967327	4.22162
	-29.2891	17.1305	-11.6027	23.6199	12.1336	-2.13146	3.47519	5.0144	-3.39833	5.1696	-1.67427	-2.07715	-0.0442665	-6.01556	-2.97947	0.0037842	2.78903	6.00509	7.70719	0.579059	-0.741994	-6.49672	-8.07169	-0.806293	1.18189	-2.20624	-1.13148	-0.534822	2.38089	3.15025	-6.2732	2.35506	-6.56119	0.103694	1.52823	-4.38625	-1.77696	2.2168	-1.88319	9.0224	-4.68793	2.3798	0.302121	-1.35402	-2.88843	-3.61839	-1.75564	1.40703	-0.840058
	-29.1672	24.1487	-2.05971	23.3289	6.68226	5.22984	0.646251	-0.458981	-8.05801	1.44054	-2.36149	3.80751	0.176499	4.72656	3.44294	-6.73294	9.15127	-6.17298	-1.89506	-2.34139	-0.937362	0.750605	-0.824886	4.24607	8.67579	-2.84328	-2.06188	2.57496	-4.45475	0.577768	-0.581102	1.27729	-3.19191	2.45329	4.83781	-5.21456	-7.32572	-0.970361	1.68074	-0.220256	4.58594	-3.91113	0.0847882	-0.374348	3.31586	4.84417	0.41785	-2.88223	2.6815
	-22.8421	32.1236	-13.011	27.0453	10.3276	-4.51758	3.35487	5.78318	4.73072	2.26639	-4.59701	0.760113	-1.77838	1.31108	-0.606263	-0.316484	7.57453	-2.65847	2.08896	-5.069	2.62775	0.897266	-4.59137	8.0373	-1.53466	4.14797	4.3914	2.51256	3.01932	-7.14166	2.68228	-7.55777	-3.07527	-0.191659	-5.57495	5.82871	-0.0105388	-2.05024	2.58277	-4.37551	1.39933	-0.023121	-2.57677	-3.08588	2.92425	-3.1293	-5.45517	-0.473944	-0.460724
	-22.9071	35.795	-12.3198	26.5668	9.68519	-3.40491	2.66669	11.5305	5.64738	0.920254	1.09998	8.14139	0.838055	0.113863	3.91447	-1.46484	-2.60452	2.18349	-4.37029	-6.03639	-0.356895	2.34484	4.37716	-3.63794	-1.19706	7.59932	3.68452	2.22925	2.90111	2.17017	7.0792	2.2861	7.41855	-0.57681	-4.28423	1.38897	-1.9575	2.5085	0.51527	0.410312	2.06534	2.15017	0.0173763	-0.884582	-1.6221	-4.54853	0.141218	-1.79592	1.18123
	-22.4339	31.5569	-13.8132	30.3939	14.0958	-2.63935	8.17164	5.08516	3.21915	4.04526	-2.21451	0.21163	-9.41511	-9.69999	-3.14679	2.52445	-1.57279	3.38986	-2.34199	-0.480219	-2.68577	0.370462	5.67892	-2.5439	-0.928322	2.6133	1.42273	-3.03033	-1.58628	-0.136504	0.173561	8.40423	-1.83864	-2.77085	2.96457	3.98644	-1.46893	1.19904	-0.179531	-2.81764	-1.36674	-0.936786	7.23754	0.563504	2.43897	0.731902	0.373626	2.28798	-2.49977
[truncated: 135 more columns]

## Sheet: ACP1_HID
	36.6997	-28.2232	12.4691	6.44791	8.44247	-10.2403	-2.37027	-0.215174	4.42021	-6.19064	2.35708	5.22947	-2.20266	3.89507	0.831659	-0.55027	5.43898	-0.221247	1.07055	-3.68748	0.996919	-0.584141	3.13889	-0.190899	6.03144	-6.10614	3.43231	1.81997	-8.92242	-0.363291	2.00546	1.49379	2.43735	3.96243	-5.65147	4.26125	7.22065	-2.91963	-3.37112	5.50978	1.10183	8.10997	-6.00427	-1.4766	1.93335	5.54711	2.01412	0.545388	-3.51837
	23.1115	-34.7434	5.7246	2.64757	-4.96363	-15.7877	10.882	19.0612	-1.6362	-9.87539	2.78323	-3.88997	5.62051	2.95743	-8.43837	4.36785	-0.377348	-1.40753	-3.16663	-2.40342	0.972508	-3.8601	0.900405	-4.0322	-0.663586	-7.22061	2.49927	2.02974	-0.00310549	4.88429	0.573712	-1.14161	-3.28785	-0.825857	1.7751	0.427247	-0.213852	-0.255662	0.818171	-0.173212	3.87084	-6.13606	0.743492	-3.10942	-5.58581	-2.90924	-4.47954	-2.58671	3.31294
	6.72976	-35.1786	-6.9973	-3.44663	-12.8986	-9.64911	5.0912	23.9889	-15.0445	-10.0988	-3.06828	-5.83023	6.43918	-10.2108	11.0565	-7.35892	8.61228	5.70196	-2.13845	5.86408	5.7408	3.74379	1.51256	5.72559	-1.99287	0.909047	1.8535	-5.03988	-5.8576	-6.59179	3.47655	0.77787	1.59611	-5.62966	-1.92042	-2.2457	-3.44702	3.71819	-2.29447	0.00760486	-3.36338	3.88529	3.36525	-1.19276	-1.3067	1.46465	2.19211	-3.15409	-2.85916
	23.6915	-29.2116	11.2337	10.5803	-3.85251	-7.6575	12.985	17.8616	-8.76297	-5.47514	4.01359	2.21771	8.00612	9.58061	-1.09602	-0.231025	5.54084	1.21865	-4.60305	0.152754	-1.34188	-3.47548	2.86476	-1.18998	-0.60023	2.85869	-6.92454	-2.40059	7.8771	0.0328489	-7.47235	-2.21277	0.823917	2.905	3.40486	-1.63899	5.92483	-3.1865	5.45211	-3.3287	2.15669	-3.05956	-1.88034	3.16958	2.48241	-0.0851638	-0.97897	1.79772	-2.27517
	34.0762	-22.7169	14.1488	-0.454453	9.50223	1.00901	1.41913	3.79898	1.46668	-8.74938	-6.39704	3.3796	6.04102	1.17799	6.58015	-7.04831	-7.59067	-9.68034	7.70643	10.7764	-13.6458	4.50599	-6.99408	-2.14296	3.14705	6.54541	2.95524	-3.97999	0.955611	-2.46552	-5.10481	6.43724	2.58482	4.15402	-1.57376	2.79007	2.77502	3.60957	-2.95609	-1.4137	-4.06949	-4.1507	-0.909466	-4.7423	-0.316097	0.433983	-3.87237	0.917174	3.78688
	38.1736	-27.685	16.8323	6.43516	8.86601	-7.02438	8.03675	-0.543999	-3.69111	-2.63272	5.10041	-2.7642	-4.37408	10.0141	3.58986	8.8624	-7.21742	-2.76611	1.43969	-2.81968	0.506721	-3.75082	3.62264	1.93647	-2.52741	7.02624	1.63794	6.73226	1.63964	1.27532	0.723797	-5.84444	-3.86301	0.773481	5.55667	-1.2556	-1.3227	-2.2502	-2.56091	-0.155519	-2.72227	0.786342	0.935298	-3.05177	0.108611	1.56458	2.83734	-3.35767	1.02579
	38.2654	-28.6614	12.8809	6.55306	11.3317	-5.29648	6.60327	-3.17414	-3.37321	0.190765	4.03461	-6.55984	0.678625	2.42951	0.323623	0.862445	-4.36308	-4.97325	7.95413	-8.79824	-2.7374	5.52166	1.72221	2.90472	1.89721	-4.59272	-2.32851	2.13276	0.627439	-1.15848	-2.6607	0.0666416	0.639375	-1.24661	-2.04745	0.341293	-3.21295	1.25123	-3.36017	1.94534	2.10886	4.53188	-2.03186	1.78376	-0.985354	-2.43086	5.65576	0.629115	1.9191
	38.3073	-27.7469	13.7732	4.04768	11.3839	-1.69498	1.93495	-4.76914	0.358699	-3.13672	2.84712	-3.29005	-10.5145	0.0467812	0.327139	0.989872	-2.19832	0.274062	5.43611	1.10055	2.91556	0.894915	-4.75016	-1.26053	4.38467	3.14566	-7.89322	-0.255654	-2.34496	0.307432	0.540869	-0.683581	4.71011	-4.76747	1.93042	2.82787	-3.95583	5.28811	-3.73746	-0.213623	1.1651	-3.62623	-2.84069	1.34798	0.593788	-3.22285	-1.08479	-5.14413	-4.5398
	33.5743	-23.9973	10.6174	2.86187	11.9416	-5.17704	-15.1164	-1.75962	9.31233	-1.26394	-2.70662	13.1826	-1.43734	-7.11958	6.81971	5.64203	5.84272	-1.34467	1.27565	-3.2968	-2.62956	4.72646	0.269498	-6.51706	-8.5901	1.61333	9.26467	0.538705	-1.50744	-0.282387	-4.24952	-2.31574	-3.43198	1.98489	0.833262	-6.24514	-2.94809	2.65836	0.787591	-0.807615	6.06486	-2.67581	-0.835916	2.29347	-1.90702	0.0493808	-0.684138	-0.466052	0.0811025
	38.5302	-26.1314	13.6145	7.44117	13.6746	-4.67019	3.78694	-3.58694	1.13968	2.27321	2.02151	3.04271	6.62483	-5.93263	-1.01498	8.05929	-0.616563	-2.73848	-1.42243	-3.27274	2.78535	7.78347	2.71527	-4.29544	-3.49858	-4.37337	3.90725	-2.94386	2.40686	-2.02584	-2.04916	-0.544205	-6.54446	1.90959	-2.3035	-5.46026	-2.74391	-1.52594	-0.00648038	-3.34007	-6.6014	0.626583	3.63704	2.89796	3.61706	-1.87007	2.39419	0.713935	0.1578
	40.199	-29.6482	13.2745	7.42043	12.5082	-3.60457	4.96563	-4.16581	-1.09786	-1.84632	2.79454	-8.01786	0.186385	1.85664	0.847262	-0.132131	-4.69457	-0.637268	0.834964	-2.03928	-0.69585	5.87968	3.05376	2.87195	0.34972	-0.97112	-6.13252	2.63951	2.65544	2.04149	1.56879	4.08674	-4.17476	0.781748	-2.59328	6.7597	-4.8251	2.39439	1.46208	0.208211	-2.59867	3.01231	0.663621	2.12672	0.462256	4.7854	-1.36392	3.27011	-2.5385
	38.7133	-20.275	13.5013	0.611336	13.5389	5.15875	3.82272	-6.48388	2.56851	-2.48959	0.828781	4.25048	15.7732	-5.93195	-1.5394	-6.48264	1.53673	-8.07609	-12.0576	3.99576	-1.54252	-0.625604	-5.50151	2.62694	1.62173	2.26877	-1.17077	-2.61992	2.25413	5.93837	3.23718	0.373743	0.373851	-3.74133	2.20947	0.452234	-3.27334	-0.261498	2.29371	2.98189	2.8744	5.20647	4.44623	1.38573	-1.81669	-1.85851	2.70832	1.02083	-0.967
	35.1474	-14.1137	15.6165	-2.87727	12.2148	0.602878	-9.95107	-1.96657	8.33812	-1.84085	-4.68162	3.91348	-5.22717	-2.96014	5.16335	-0.311895	5.46623	-3.40646	-0.014659	-6.85217	1.38848	-7.29694	-6.16411	3.46367	3.06672	3.04269	-8.38838	2.15479	0.433477	4.6142	1.15526	1.37631	6.72417	-8.26949	1.66636	-0.583302	5.77125	-0.916884	-0.716866	-2.61416	5.78371	0.24771	7.91518	-0.00868821	-2.28791	2.4667	-3.24276	-0.52768	-1.11528
	35.3051	-23.824	16.0139	-1.02882	16.006	-3.07141	-5.40602	-0.533014	1.93651	3.03171	-4.53168	3.48199	-8.70967	-5.86698	4.22874	5.99621	2.17693	9.46	3.15204	-1.15051	1.55885	2.20708	-1.72597	2.02668	-3.08996	-2.85041	-6.63492	-12.7556	-4.81884	1.12348	7.1106	-6.71901	-0.224795	4.7153	-0.205353	0.103403	5.67334	-2.38452	7.80339	5.52697	-3.71711	-4.49382	-1.27624	1.38161	-3.39638	-0.19245	-0.637019	-0.629503	1.26913
	42.8657	-19.4305	14.1214	4.05488	12.0289	6.71618	2.70005	-9.39757	6.43361	2.32797	-1.61866	2.82316	6.58371	-3.92625	-1.6864	-0.727961	-3.81125	5.65975	-8.32962	9.05108	0.403855	-5.38041	-1.12525	-1.81922	0.647946	6.23616	-1.67065	2.9064	-2.29488	-3.59159	-0.469704	-2.24465	-1.56792	-2.4965	-1.70289	4.25517	-2.70296	-5.4878	3.55942	-4.72192	-3.57893	-2.30674	-5.98205	-6.75178	2.60096	-3.59762	1.55765	0.277298	-1.34658
	37.0996	-11.3681	15.7034	-7.67861	10.4997	5.25668	-0.807229	1.49491	5.66165	-10.9219	-4.09297	-5.08359	-11.5508	0.199127	-4.18432	-7.60268	0.413289	3.63826	-1.42635	-2.50483	7.54856	-3.23486	-4.58325	-1.10479	0.309414	-6.14234	9.55858	4.95199	1.27287	-2.78833	1.072	6.57411	4.0721	-3.90808	4.32353	-5.50619	-0.248897	-3.66235	-0.334778	-4.98069	-2.62609	0.5341	-1.41465	0.679028	-0.157083	2.13984	0.423636	6.06672	8.3473
	33.5969	20.2974	14.3158	-11.8931	11.195	13.1555	-4.06721	5.64397	0.842743	17.5078	-1.58212	-4.11102	10.1631	-8.71327	-10.0959	1.09541	-1.83067	-0.502491	5.56635	-2.25179	0.783213	-3.89928	10.9451	-3.09223	3.27795	-2.15853	-4.16196	-1.77024	-3.6705	-1.46409	-1.77018	-5.36236	0.849379	-0.0166921	1.63468	-2.39932	1.74267	1.40606	-9.34144	-7.33865	1.16955	2.81758	-0.528563	-1.97363	-1.4512	2.15413	-5.6856	-3.16876	-0.0242561
	36.4324	3.41076	14.2778	-7.95835	8.74528	12.5596	-7.02758	6.05788	0.72309	5.89086	-3.08506	-12.0568	-4.72611	3.01276	3.8719	-7.10505	3.06491	5.53938	4.75118	11.8369	-1.53781	-4.53817	3.52644	7.55959	-5.45039	1.41022	6.0389	6.51635	1.53765	0.554215	-1.79065	-2.22549	-0.873283	7.3923	1.31291	-0.675907	-1.58771	0.70733	1.46336	0.70713	6.71907	-2.20228	2.76951	-2.63506	-3.46004	0.196297	3.6691	2.16254	-6.72185
	39.5282	0.814093	13.5191	-7.02996	12.6596	10.4714	-2.42094	3.26756	-2.71221	4.34755	-3.99634	-16.8482	0.670142	0.684219	-3.32415	-10.8408	1.08772	11.2015	-0.440429	-0.880423	4.06251	0.618142	1.59925	-6.36676	4.17833	1.84187	4.8281	-3.53374	6.3191	0.353061	1.4932	0.228184	-3.28339	0.799845	-5.71762	1.31729	2.68667	0.920083	2.11731	5.29647	4.46436	-0.109119	-0.476792	4.36953	5.41056	-2.24662	-2.791	-2.49417	3.93656
	31.3894	31.9862	11.9291	-14.8205	4.69369	13.7059	-9.13986	10.3215	-1.70189	4.71272	2.93794	7.58614	6.76522	-2.08817	-1.33052	5.77911	1.26532	-2.55846	-8.87682	2.13472	5.51277	-4.78753	-4.76043	0.396202	-0.539053	-7.78789	0.139607	7.47895	-4.51643	-5.26471	-5.08473	6.34618	0.592503	-3.97273	-1.06784	3.88827	1.98213	2.05683	1.60304	6.10699	-4.52016	-4.094	-2.39884	3.6172	1.84431	-3.25061	3.14913	-2.14419	-1.17862
	34.915	37.1802	11.6408	-16.1156	1.90777	4.34316	-8.59947	9.48955	-13.7004	9.95035	6.73794	2.36533	-1.18724	7.61723	1.71311	0.101407	-1.18948	-4.65938	-0.866194	-3.40073	-4.8938	3.4133	-0.943613	3.05802	-0.786244	5.62471	3.99739	3.55517	3.07085	2.42732	12.9684	-0.277152	-3.42648	2.89719	4.17039	1.87113	4.60023	0.731849	-0.832633	0.103769	-5.57439	3.88453	2.81933	1.61407	-3.09644	-2.15062	0.430069	1.19993	0.427735
	27.474	27.8335	10.557	-11.191	4.23507	7.65214	-14.2602	11.5707	-9.78524	7.45789	4.10562	0.139156	-2.61713	3.71746	2.16148	6.85178	1.59307	-1.94876	-3.37567	-0.598218	1.49913	1.69717	-0.460599	1.33725	-4.03236	1.24313	-2.45034	2.43208	-1.41094	-2.50307	-2.9094	1.37119	2.53149	-1.17565	1.1388	0.194205	-1.96285	3.2537	3.74821	-3.00305	-2.84232	-0.159699	1.41248	0.593612	3.05384	3.11864	-3.25912	0.735586	2.18561
	26.0362	41.886	7.02612	-12.7827	0.906365	-5.96659	-0.0705624	-5.00269	-22.7458	1.15672	19.6914	0.767256	-13.1612	-12.0013	-2.66542	-2.25883	3.35903	-3.8932	-2.23223	0.743372	-3.4531	3.89563	-4.05826	-8.68409	-2.62709	-1.35557	-0.362465	-5.33217	6.16345	0.15613	-2.69995	-0.289548	6.17217	0.760192	-3.21241	2.57372	-3.24241	-7.01278	-0.438903	0.065808	5.44576	1.7292	-1.89627	-5.41706	-0.934916	-0.750009	1.66103	-0.0139612	1.14432
	19.1168	-28.9821	-21.0265	9.43717	-11.3814	-11.4603	-19.1153	-1.07765	3.19734	8.09411	8.99293	-2.12499	0.352926	7.88842	-3.61936	-5.58059	2.96735	-7.33038	1.781	3.79878	4.63581	4.69841	5.2017	-1.20008	1.76266	2.77585	-0.894353	-3.54363	-8.43084	-1.37821	-4.47003	3.94519	0.369458	-1.66263	-3.24007	-0.293854	3.41784	-1.24627	4.3201	-4.95961	0.762712	2.61102	2.40174	0.167945	2.34014	-4.59949	-0.458312	2.0189	0.199062
	22.5349	-25.778	-18.3721	9.71358	-16.3164	-9.00583	-15.6416	0.0655034	2.29831	6.73045	7.16907	0.326828	6.78389	-2.76987	-7.85011	-9.79586	0.12648	-1.04998	6.36835	-0.640714	-0.645528	-2.78631	0.430002	-4.01363	3.3041	0.853791	0.610748	0.102034	-0.810726	0.829007	0.791071	-0.24676	-2.08163	3.90945	1.09655	1.91888	3.95882	0.936952	-0.613808	0.29038	-1.5157	-1.84586	2.0628	-0.485597	-2.05216	0.671571	0.793724	0.19134	0.718556
	29.5356	-13.7519	-17.4292	14.4361	-7.02356	-2.67574	9.34949	-4.95768	-8.54737	8.39515	-0.498055	-6.57562	1.44466	7.68207	-4.00193	5.87759	-5.5914	5.73857	-2.72516	-5.3272	0.707001	2.32817	2.34391	2.28825	-5.43366	-3.36462	0.899667	2.7499	-1.75231	-0.493363	-3.59234	4.06596	8.20767	-1.4789	-2.49503	2.07005	1.5219	0.131974	0.984218	2.13612	1.80598	-4.94626	2.43517	1.55043	-2.17791	3.32247	-4.03667	2.93472	0.37364
	21.378	-20.2135	-16.9846	7.44743	-13.382	-2.38128	-5.82983	-9.40835	-0.38734	7.71327	0.56977	-3.08042	0.908358	0.358272	9.45817	0.726529	-2.18368	-4.12747	9.2037	6.91312	15.6527	-4.43386	5.3035	0.867045	-3.7187	0.930981	-2.22513	-0.356667	6.38224	5.1248	3.87795	7.14237	1.9746	-0.731254	4.63276	-0.760823	-4.2406	-5.00564	3.57018	0.902976	-1.29107	-1.37036	-3.84807	-2.42174	1.38166	-2.44042	1.49859	-0.865636	0.0666468
	31.7545	-18.0158	-16.2301	11.5909	-10.7965	-2.62036	-13.4927	-4.72342	3.73866	0.619707	0.162231	-1.66805	-8.21403	-4.15212	-0.636007	1.368	-3.1176	4.7396	-9.68524	2.36709	-1.18099	3.14876	7.0489	9.23882	4.58542	5.56692	3.45879	0.931824	4.16981	1.48638	-4.95991	-4.17026	-2.64835	-3.55775	-0.193121	-5.91252	0.127268	-0.982067	-4.89547	4.07337	-1.16973	3.69118	-0.380434	-1.05835	2.86273	1.60198	-1.91725	0.451645	1.08371
	29.8973	-19.1513	-16.6912	9.88973	-13.4834	-6.84643	-11.3482	-0.686672	2.92481	1.17166	4.51654	-0.0810045	-2.29057	5.64975	-6.78537	-2.87833	1.07853	10.2234	-3.59522	-0.813615	-4.04367	-0.0889417	-7.9312	-3.00149	-5.43934	3.4097	-1.13256	5.47177	-5.19998	-1.0439	-2.09814	-0.472381	1.74338	0.544442	-1.76054	-3.37126	-3.93458	0.772736	-3.58273	2.29197	-1.51453	-0.0401932	0.174775	-1.61582	-2.89507	-2.13385	0.75222	-3.13887	2.23304
	34.8224	-10.9953	-16.5164	9.09311	-8.16017	4.60691	2.84282	-3.5192	-9.35389	7.98611	-10.0745	-0.0682617	-2.53585	2.51789	8.32463	2.96563	-4.0242	-5.87282	1.07588	2.96046	-9.11668	-10.4386	-2.76756	1.86653	-0.86693	-6.5861	5.30969	-6.51443	-1.70004	1.54443	0.483416	-0.542606	1.65501	-1.91261	-2.09848	-1.72579	-0.542557	0.00608689	0.272842	-0.157525	1.11655	1.04521	-1.40405	1.54839	2.64987	0.834378	-2.47784	4.7084	-2.83911
	39.5136	-5.32248	-7.39786	8.6721	-7.70641	11.6212	14.9161	-16.6534	-3.88529	0.0673814	4.07563	8.07613	5.89307	-4.05816	-7.419	1.68121	-2.2898	-0.76413	-5.45866	4.747	1.07955	-0.468117	4.81983	3.5087	3.51143	-4.08124	9.05921	1.90371	0.368058	0.9316	8.28971	1.24037	1.11556	-0.41788	-4.90133	-2.83035	1.55097	0.404977	2.27914	-0.830917	0.0613499	-2.09053	0.0721754	0.964021	-2.63554	3.43361	-3.81238	-3.18956	-1.92152
	32.2854	-15.3109	-19.5234	8.34249	-16.2251	-0.164055	-8.3924	-0.432013	2.33584	-1.79237	1.89493	7.19533	-1.92532	-2.82109	1.86932	-0.945456	-2.13517	3.55279	-2.9993	-3.1844	-1.23338	1.76936	-4.58969	1.80141	3.28189	-2.89435	-1.99667	2.70545	5.24239	-1.96227	3.65687	-4.26493	0.639499	0.759999	3.5854	4.66136	1.2752	2.82098	-1.56406	-1.39508	-0.626469	-3.81603	3.39931	0.890204	-1.31734	0.775168	-1.73515	2.3938	-0.394742
	30.8542	-16.8226	-19.3718	9.78485	-14.696	-4.02891	-8.56063	-2.94475	3.69701	1.52166	2.5355	2.50856	0.411538	-6.2975	-1.19895	-3.16737	6.70596	-1.47724	2.76851	-1.57297	-4.82254	-5.57191	-3.59556	-6.02328	-1.34912	-5.76601	-3.09095	3.8147	7.9244	-2.83163	6.28854	0.291141	-2.00875	2.61056	2.43422	3.92116	-3.67457	3.44111	-0.38597	0.129051	-0.998747	-1.54554	-0.689627	2.89442	5.81053	2.64859	2.61092	-1.96688	-0.797868
	36.8401	-5.66758	-19.3292	7.07219	-12.7223	3.92685	7.20926	-3.05199	-7.3121	4.72345	-11.0248	4.07158	-4.97355	1.58327	2.89758	-0.806732	-6.2881	2.58651	-4.98267	-3.4855	-5.18932	-8.80436	-7.02327	1.54711	-2.80152	-1.75737	1.8536	-5.56347	-3.72031	-2.67997	-3.83352	-4.32171	-2.39284	1.99185	3.77999	4.19747	2.67192	-0.372405	0.386894	-3.48384	0.444036	7.17158	-0.438678	0.490533	0.993566	-1.3793	3.89267	-2.66644	5.12697
	37.2818	-1.54671	-8.29176	4.91096	-8.95111	17.0249	14.7201	-13.5669	-7.43721	4.85919	-1.16957	2.35789	3.3029	-0.00377715	1.58325	6.77103	3.74982	4.53182	4.74105	-0.742234	3.00708	6.05756	-2.43781	2.28938	-2.27039	2.47193	-2.43266	-1.95711	-0.320362	-5.23752	-0.309435	0.769584	4.24779	0.622335	2.33607	-5.39336	3.28076	7.77888	-2.56133	-1.78106	4.14902	0.116117	0.445908	-1.43037	1.76249	-4.79122	1.4109	-0.500418	1.12189
	34.1457	12.9244	-12.2006	-2.19332	-14.7148	11.8514	4.09512	10.1982	4.4318	-8.25379	-1.26096	-2.65758	-12.2706	-1.78347	-0.748159	3.70048	5.92873	-3.96309	-3.59351	2.58981	-4.09799	6.93319	1.63095	-1.53659	3.67479	-0.985085	0.608183	0.524708	-1.38304	7.20666	-1.84668	-4.68702	0.58859	-2.24628	-0.455028	-0.925908	-0.586998	-4.23751	-4.84346	-1.73739	-3.19658	-3.02371	-2.84496	-0.486189	3.98421	-2.91307	-2.46022	1.76123	-4.97165
	35.9312	9.02538	-13.5294	-1.1249	-8.88409	12.8743	5.2181	5.57191	5.02037	-4.42699	-11.8744	-3.75155	-15.4327	7.30572	-5.17404	0.482916	2.58514	-6.19416	-3.16626	5.7848	-1.14503	-1.25018	2.77355	-7.35292	2.08106	-1.00171	-5.80954	-2.26155	1.13946	-1.16446	5.01526	5.14624	-3.97164	5.63144	-7.23105	-1.24508	-2.34733	2.07044	-0.964525	-3.2361	-0.307066	-0.0071835	-0.109986	3.83812	-5.03365	0.0353044	2.04394	-3.78081	-1.55561
	34.6973	13.6183	-13.1258	-3.64771	-15.0487	13.0917	7.44416	0.821685	6.14954	-0.836343	-9.2234	0.503564	7.06272	-1.59201	3.53053	3.2215	4.74691	-2.10647	-1.05138	-2.28687	5.56974	2.31689	1.25652	-9.07232	-1.5224	9.56915	-5.46221	-0.423204	4.34645	-1.51038	-3.34391	-1.06711	-0.875343	-1.92425	-0.897583	-1.63171	2.693	-7.89109	-1.27082	5.73818	1.27716	1.48884	1.02764	0.207467	-3.7102	5.05816	1.44604	2.90523	2.02235
	35.0202	19.9646	-3.63226	-5.74949	-13.8137	20.4759	13.522	-6.58268	5.14545	-9.14211	6.23243	4.94217	-2.76822	-0.416917	-4.43605	-1.73322	10.6154	-2.95644	6.69193	-2.92194	3.26708	7.65069	0.739563	3.08775	-5.05547	3.71098	-0.229565	2.79548	-5.82936	2.88648	-3.51323	1.99648	-7.40802	1.19164	3.68839	5.29124	2.05241	4.75398	3.64478	4.18842	-0.628404	1.96892	-0.933541	-2.30877	-1.94465	0.571355	-1.61092	1.39587	1.50356
	30.1457	36.7523	-6.96714	-11.3961	-7.51406	0.0924536	-5.68261	13.166	8.27011	-0.745257	-1.02746	1.70604	1.64344	4.67074	2.51102	6.23067	-10.4198	5.20954	-3.49923	-0.997528	-2.474	1.27968	1.15707	1.43568	1.13303	0.386306	-7.52819	-3.53864	-3.36126	1.85835	-0.109371	1.60603	-3.88612	-1.09459	-0.318969	0.462722	-7.08009	-1.32822	0.599344	0.0875957	1.93724	2.24408	-1.85429	-3.29787	-0.1453	3.42131	3.40803	-0.0420061	3.99333
	28.3261	29.8695	-6.08406	-9.99138	-8.72116	6.13092	5.88287	4.56516	10.3434	2.22123	-3.20026	-7.37189	8.35425	1.98091	-2.3098	-9.52456	-3.48156	0.0473853	9.04237	-11.1191	-7.67467	4.82698	-2.90972	-2.00047	-0.835888	-2.7809	6.82893	-2.03106	-4.11521	4.54174	0.842676	-3.31471	6.81882	-3.16106	5.74537	-1.50255	-3.24034	-7.21144	5.81817	1.66524	-4.15021	-0.156483	1.65807	-2.0428	2.01602	-1.37781	0.880474	-2.0604	-5.3373
	31.1395	41.0423	-6.85439	-12.0661	-9.08202	-2.91869	-2.36586	6.86835	7.47653	-5.7484	1.0793	3.44093	8.12615	-5.43368	9.55475	4.18055	-4.52022	-0.897775	7.90959	-4.02101	1.11644	-5.16197	3.73396	-0.0446475	3.32144	-5.24279	-0.725048	0.30861	4.75933	-1.67146	-1.16984	-2.79983	1.16288	3.42799	-6.63598	0.0844176	-5.47076	5.15835	1.82019	-0.188896	2.12001	-0.752836	0.388202	-2.33303	2.06954	3.58295	-0.380921	2.4489	1.34515
	33.9541	43.8211	-0.586524	-12.9614	-6.18009	-2.00633	3.83521	0.0549541	5.34579	-11.6838	15.3217	9.26063	-1.91905	0.85721	0.474316	-1.29773	-6.31186	7.28024	4.74784	-2.48432	3.19231	-7.36928	0.490227	10.3493	7.35443	-1.30677	-0.0616993	-4.64786	1.05525	0.558458	-1.43013	2.63357	-3.69304	-0.826664	-2.48246	-4.05806	0.783587	0.234259	1.53716	-2.02836	2.75197	0.764653	0.0533882	0.713084	-0.435676	-8.18242	-0.735133	1.09362	-1.85732
	18.3068	50.6098	-3.76865	-10.7852	3.24829	-21.0044	-2.02024	-7.40258	11.2401	-6.62106	-5.24855	-0.999914	2.68071	2.15471	-1.81007	6.59019	2.38852	5.20764	-1.0734	14.8164	-5.44066	6.82737	3.54833	5.15271	-5.19155	-7.9669	-1.27424	0.520882	6.74394	-3.64992	-1.55674	3.21371	5.07573	3.12997	6.95267	2.71103	2.69196	-2.1193	-1.05136	0.414996	0.868417	5.90849	1.57458	1.8808	-1.1015	-1.65552	-3.83842	-3.40993	0.947111
	22.1449	54.167	-6.06227	-9.89141	2.68591	-21.1101	3.88801	-5.42986	1.22495	0.708344	-1.51218	-5.30232	2.01238	4.86699	3.70906	-0.148834	-1.46598	-3.20893	1.52773	-3.44689	1.68966	2.85277	-7.15054	-0.615389	2.81932	6.31698	0.599968	-1.16795	-0.320356	-5.22287	2.5336	4.08329	-1.7757	-0.359752	-0.230112	-10.9641	5.01087	-1.01289	-1.57631	-2.17138	-1.85265	-4.15462	-3.38612	6.49515	1.97556	1.70992	2.42338	-2.41817	-3.96535
	23.1194	54.8629	-8.16486	-12.1955	0.823317	-21.5307	3.63917	-10.9195	-2.52942	-1.69121	-0.302875	-2.6424	1.82646	-0.249176	-2.38961	-2.59669	-7.50947	2.20992	-2.61423	2.4864	2.75372	-2.65588	-2.90882	-5.06159	-2.30263	6.87982	2.47045	-1.95525	-5.74211	0.9422	-0.442834	0.0925259	-5.89272	-3.23144	-0.490161	5.17188	0.862948	1.58589	-1.14229	3.39584	2.73381	-3.46137	2.76785	0.142237	2.2954	5.88758	-2.46875	0.351853	-1.65223
	20.8628	52.2338	-6.94433	-8.35875	6.91736	-24.3281	7.79954	-14.2454	-2.33949	0.114281	-8.2292	-8.37226	0.542581	-3.24025	-1.72054	-8.18923	12.94	-7.58948	-5.66216	-0.921044	-0.571986	-6.15464	7.67321	3.705	-1.51642	-2.07611	-4.50279	2.54121	-4.15683	2.97223	-0.982258	-6.23493	1.37342	1.08068	0.774316	-0.454059	-0.711397	4.84116	-0.24423	-0.479276	-4.27115	-3.25567	-1.91706	-1.67885	-2.39539	-2.20528	2.89178	2.41152	4.37161
	-31.7962	-10.778	8.54547	-10.5151	-3.73188	1.25925	7.61708	-1.60526	3.99772	5.92775	3.20284	6.35153	-0.40858	1.29838	1.49367	-3.80267	3.90845	1.69336	3.03874	0.352412	-2.56696	-1.22105	1.16072	5.02106	2.7846	2.25299	-2.02895	2.15087	2.25162	-1.11661	-1.73521	-1.27197	3.94758	2.31196	-7.82431	1.76939	-0.255602	-3.89141	-4.38804	-0.404601	-5.39036	-3.6491	4.54267	4.10294	-1.49652	-2.53657	1.58285	3.0342	3.49456
	-29.8129	-24.599	-6.58608	-13.4341	-4.58914	-7.49269	5.173	5.83329	-5.88826	-0.479906	-8.19219	4.86956	0.250972	-6.52073	-4.92295	5.36627	-1.53047	1.22033	11.9271	3.54679	-2.70644	0.80474	1.43672	2.3105	-1.01623	2.90793	-1.06647	6.59598	-3.44439	-1.67234	7.6525	2.74802	-0.0416443	-3.49382	0.673393	-0.65344	0.286596	-1.948	0.272417	1.64089	3.28847	0.51767	-2.55134	-0.822318	2.05568	-0.806853	-2.49764	1.07724	4.95694
	-32.2194	-14.9465	1.10634	-10.9716	-5.29675	-5.90458	8.22293	8.91636	-2.24259	0.562718	-8.38677	7.69291	-6.66427	-11.6559	-2.31625	-5.90215	-11.2939	-7.8995	-1.75224	0.0644529	6.80932	-1.31219	0.729061	-0.850484	-2.1845	-0.130826	-1.37154	5.65649	-2.27703	3.86636	-2.43048	0.407512	-2.26608	6.97301	3.26784	0.198452	5.59485	-1.83346	-1.66989	0.151101	3.63908	4.05035	1.87829	3.52193	4.97957	-4.31289	0.6034	-1.66558	-1.37283
	-35.45	-5.70239	23.1635	-2.46927	-6.43389	-2.97443	4.69463	3.20959	6.96847	2.67301	4.28416	3.65786	-3.13859	3.71039	-9.82599	3.02011	3.69025	2.14248	0.820412	-0.424474	-4.06654	-6.00382	0.610644	0.767282	-3.27635	5.52429	4.39958	-4.32814	3.57544	3.21365	-1.52858	-0.70227	6.20412	-1.73019	-0.535768	-1.26034	0.182487	8.61648	2.84202	-0.56371	-3.37607	2.29619	-4.09353	1.25958	0.323378	4.57679	4.76437	1.59494	-1.50766
	-36.7352	-11.9115	19.0947	-10.11	-8.12231	-3.48201	8.25873	-3.6515	0.852339	6.65436	0.0519232	4.24476	-3.2871	2.89417	5.02122	-2.83004	2.45069	4.16277	-1.42873	0.243635	-3.11989	1.22359	2.76633	-6.51177	5.49381	-1.71708	-0.456663	4.29067	2.64511	-6.82374	1.91167	0.992797	-2.46474	-1.10315	0.279641	-2.83913	2.48142	-0.50053	-0.142882	4.54643	-0.00677636	0.238119	2.4633	-6.75043	1.92463	-0.27118	-1.70326	0.0382863	1.28123
	-32.5801	-12.9422	15.0289	-14.2991	-2.79923	-5.57164	8.42505	2.2975	1.45122	8.99461	0.506167	8.31288	-3.45783	-2.70792	-8.70298	-2.3934	0.552259	2.66509	4.2387	4.863	-1.35634	2.03021	-2.62122	0.453547	-4.59143	1.48745	-1.75714	0.981885	-3.60489	2.44686	2.19951	1.31911	0.267729	-0.3012	-2.01059	-3.18311	-3.58737	-0.257874	1.28949	-3.63679	0.183435	-0.513055	-0.478786	-0.384877	1.35142	1.94823	0.134662	3.47805	1.60684
	-39.6968	-7.46389	20.3776	-5.42398	-9.18139	-1.20473	3.90716	-1.53361	0.712465	6.88291	2.96883	4.09434	-4.25232	-4.24192	1.56287	-8.02391	-7.37393	5.3487	-3.00792	1.02037	-1.1195	6.16552	1.60503	1.15535	4.63423	-0.492752	-0.040664	0.0382177	0.187223	0.456737	-3.26904	-2.27754	-2.16712	0.956875	3.0447	-0.962409	0.592145	2.30625	6.72896	-2.74021	2.14541	-2.17751	-2.73967	2.79511	-2.79807	4.95051	2.11434	-3.5434	-1.37166
	-37.0445	-8.10363	21.4346	-5.12774	-4.15048	1.86989	4.09071	0.700935	7.62013	3.44385	4.71469	2.10761	-3.38985	6.73873	2.31216	-2.49721	3.87048	-3.73934	-0.247563	-0.436172	-1.60291	-6.73511	7.74209	-2.28083	-4.10779	0.204702	3.6745	-8.87529	1.79985	-5.27783	2.07717	-1.14769	-2.39999	-7.67245	5.84035	4.06506	-2.6908	-0.454426	-7.36802	5.19674	1.64266	-1.69633	-2.83535	4.96738	1.65861	-2.45971	-1.65628	3.18156	0.698604
	-29.2968	-9.70231	10.8882	-12.1915	-5.59262	-10.0844	7.58778	2.88337	5.3764	10.8622	-7.47471	1.3458	-0.918668	0.572689	-0.875977	5.96925	-0.693734	-2.03508	-1.55558	1.69561	6.39963	1.97498	-6.10062	0.450976	1.79032	-0.34577	0.00182848	3.53188	-0.890302	0.467716	3.09849	-3.55148	3.50446	4.5033	-4.91061	-0.0793457	-3.02766	-2.30083	-1.14543	3.11204	2.08702	-1.55884	3.87675	-1.72858	1.84139	-1.35244	3.19774	2.56027	-2.29446
	-35.4876	-9.71291	17.6524	-6.79918	-1.88881	-1.51663	6.72287	-0.111573	6.3356	4.52725	4.3694	4.73618	-1.55144	7.28378	3.61792	-4.66882	2.60132	3.4449	-7.08036	-1.66912	3.30013	1.00988	0.586337	-2.21394	0.279368	-3.04897	-2.54103	-3.01017	-2.89703	-1.86159	0.920897	1.48406	4.73795	7.98796	4.91483	-0.704552	-3.53618	1.54093	-0.608041	0.968194	-0.988553	1.7268	1.38645	-3.61159	5.20355	1.25376	-4.67812	1.55365	-2.41388
	-35.0387	-3.70327	22.3778	-1.30632	-10.0465	1.3223	-1.21047	-3.58707	2.92769	6.78829	-1.61952	-1.69678	1.54914	5.58824	-0.0587356	-0.951577	-3.36894	-0.376593	-5.39114	1.10037	-0.585275	6.17893	-3.31487	2.59109	6.11186	-3.6213	0.652636	-4.2932	-1.0668	0.112511	1.54147	0.246164	-1.91541	-2.67854	1.88995	0.728234	-3.42439	-0.37479	-5.03647	0.784307	2.28621	-3.30959	0.992411	-0.260747	-5.05045	-1.45685	2.48597	-1.53447	1.94017
	-36.1766	-1.22919	25.7243	-1.57659	-11.5329	-0.818822	-4.03811	-8.44024	-0.183483	-3.80985	-2.52771	-5.3344	2.91162	0.459463	4.85888	11.2771	7.27103	2.01806	-0.687304	-3.14835	-2.46156	-5.49874	4.53478	-5.22838	6.77873	3.08702	4.19394	-0.637341	-1.92816	-2.64684	-1.69332	2.70421	2.1898	4.6535	1.94758	3.22253	-2.27997	-1.9111	2.5048	-1.28957	-2.89981	2.65089	4.58798	0.787648	-0.929986	-3.33748	-0.385661	-4.54278	-0.297571
	-32.1104	-1.46452	24.5004	-1.72791	-9.35939	-2.67844	-2.82033	-0.768586	-0.114016	8.63896	-4.42196	-0.167219	-1.01903	4.23241	1.05414	1.10763	2.46631	-7.37266	2.86527	-0.0573333	4.49769	3.28772	-5.029	5.97666	1.07989	-2.04987	2.84228	-2.53485	4.61689	1.08045	-3.79228	0.546379	-3.71299	-4.44621	-3.81877	3.39321	-0.718145	0.258063	0.630829	2.00159	0.604292	0.252575	-1.80688	-0.947332	-0.151297	-0.0056918	-4.20927	-6.19551	2.70059
	-38.291	-5.21273	15.0918	-2.4878	-11.369	-5.09364	2.21694	1.73999	4.57754	7.30187	-3.77712	-2.77559	-4.93524	-7.75834	3.88824	-4.32966	-1.91458	-2.1807	-0.781842	-0.986432	-3.57928	3.36728	2.25028	2.07046	-2.2428	-1.88124	-0.805339	4.75978	5.90978	2.81427	-6.35345	-0.142414	-1.11038	-8.28305	-2.78879	1.22976	3.63312	2.63964	4.75017	-1.71006	-3.90303	1.56304	-2.24033	1.03172	-2.32958	1.30679	-0.0836694	-3.16688	-1.55275
	-39.2712	-3.11564	22.8592	-3.0728	-8.68409	-1.58909	-1.45481	-4.31007	-3.57937	-4.11403	4.31833	-2.78318	0.269227	-1.70067	-1.93517	8.58916	4.20735	1.17569	1.72733	-2.1565	-0.617352	-10.2935	-3.46922	-1.33405	-1.2813	3.57467	4.08454	-0.898623	-0.233475	2.80527	-0.458727	7.04698	-3.51059	0.703047	-1.52932	-1.0683	2.14004	-0.664595	-2.45039	-2.23442	-0.182535	1.1842	0.493189	-4.87003	-1.81425	2.87085	-0.285949	-2.9936	-5.24993
	-28.6768	17.0482	21.7555	13.8973	-5.42293	5.96983	-5.45466	-5.80954	-9.03135	-11.2883	-3.14525	1.69316	-2.55645	-1.8021	0.308712	-2.53092	-7.14911	-1.0851	5.09959	0.959613	-6.11771	-4.17372	8.47985	-4.61688	-0.0595667	2.57529	-4.51053	6.14741	-4.99959	-3.98351	-1.3873	-2.71469	5.21684	-3.19408	-0.966036	-2.42554	-2.72988	-1.15008	6.20568	5.19666	-1.18508	1.58918	0.869511	6.38472	0.194541	-1.84401	-2.17901	0.182391	-0.0628646
	-35.5802	3.82024	23.7711	7.36699	-9.78641	1.86602	-7.07311	-0.817917	-2.85589	-7.00039	-2.58249	-6.29697	7.82654	-3.48726	-8.48259	-0.353339	0.60088	6.79645	-1.23206	-1.07671	-2.47338	-0.547385	-4.43288	3.60379	-0.938975	3.98445	-5.08268	0.359397	0.948139	1.28969	5.34028	1.30279	-2.23455	1.75332	-1.27293	-0.725963	-1.45887	-1.06416	-1.62461	-3.27449	1.80046	1.7572	-4.12175	4.39939	2.17803	0.356165	-0.395454	5.07725	1.02325
	-35.8934	1.91203	24.224	-0.570893	-11.9139	0.315467	-7.57562	-8.07231	-3.58984	-3.91104	-4.90761	-8.57004	2.37489	-3.23586	4.69547	5.44684	3.90741	2.12912	-0.518088	-3.71794	-0.0166668	0.549215	-0.941757	0.532405	2.78151	1.66869	0.882041	-2.03099	-3.9205	3.09399	0.00242554	1.6633	-2.89783	1.86749	-0.857017	3.10214	-1.222	-0.865493	3.59905	-5.31627	0.989237	1.19885	0.97092	0.218497	-1.33916	-1.8618	-0.950501	4.2576	3.03589
	-38.2949	7.93002	16.2225	5.43794	-12.0732	2.07425	-4.48754	-1.59541	3.82726	-5.7745	-0.0438718	-11.9851	1.45275	-1.39315	1.31993	3.66639	-6.9842	-5.13677	-2.74901	0.888062	9.05715	3.35894	-5.88448	-5.41382	-3.93323	-4.07776	1.19414	-1.05652	1.00559	1.63665	1.31923	-5.31368	0.904292	-0.666508	0.876738	0.534935	4.13126	8.06948	-2.18873	-1.2203	0.421314	0.420912	0.580779	-1.81629	0.494486	-2.4679	1.02161	6.92271	-2.18713
	-14.6843	39.7046	8.76159	18.3007	4.80138	-2.2032	-3.12794	-2.679	-11.8421	-0.0423848	-5.75322	14.7767	4.22802	10.5981	9.22749	-4.30225	0.827311	9.93867	4.986	6.76607	6.88426	3.91057	-0.521377	-10.0704	4.11934	-4.95372	0.815662	5.34414	-0.310758	5.69444	-1.72652	-4.71757	-2.13221	-3.82562	0.485433	2.10192	1.13823	-0.660062	-3.61975	-4.73432	-1.4774	2.44499	-3.41017	1.59612	-4.9946	0.141665	0.0814899	4.03056	-2.82871
	-31.3851	16.5002	20.1697	18.4702	-1.47284	4.15922	-11.3218	-0.00783735	-1.35932	-1.60808	-3.78345	4.0109	0.234549	0.661944	-4.78375	-5.28876	-4.93163	-6.48536	-2.38077	-5.07556	-2.14883	-0.373859	3.42986	6.20277	-10.5391	-4.47179	-5.26848	-4.06021	0.309302	-3.28247	1.61299	5.00293	-3.08565	2.02072	-3.08883	-3.70272	1.45499	-5.99268	-1.47248	1.27805	-1.25417	-2.49927	-2.01567	-3.18213	-4.79422	-0.974081	-1.27135	0.802403	-2.45112
	-33.5504	14.5374	21.3087	14.6064	-6.31873	6.69522	-10.0095	-5.6217	-5.17016	-12.8655	-0.632657	-5.4183	1.55064	-2.62058	-7.01445	1.05924	-4.38712	-2.98058	-0.419305	-0.200747	-0.882618	3.98301	-3.27827	2.15413	0.702083	-1.10999	-1.46337	2.62833	1.15735	-7.30885	0.574223	-4.95465	1.08344	3.33538	2.34241	-2.70666	0.771643	-1.38874	-0.380543	3.10394	0.524598	-1.31345	1.27753	-2.23812	3.25993	1.19484	-0.621936	-1.00654	-2.69134
	-24.4576	27.2773	14.1672	21.6467	2.24775	6.26437	-7.37594	1.72213	-1.91866	-9.48356	-5.56589	6.495	2.47334	5.66618	-7.0198	-1.28963	-1.30257	0.743699	4.87055	4.15322	5.6841	1.27825	5.15764	1.62321	-4.72024	-1.12337	2.20203	-6.64574	1.04076	6.10301	0.608977	-1.67174	4.91034	-1.97163	-1.82191	2.54901	4.16233	0.643513	-3.32634	0.248468	0.247613	-3.77648	3.83619	-2.78441	5.29543	2.6927	8.99351	-5.64486	4.0698
	-28.0115	-17.4097	-24.9298	-10.9379	7.84984	-0.821803	-5.88246	0.770014	-2.82264	-1.1687	-3.30523	6.04299	5.73135	2.96174	-12.5763	2.16222	3.24085	-1.78263	1.64924	3.32197	0.174929	1.15977	-1.34739	-0.589914	2.17794	2.37329	-0.889534	-3.72496	2.6845	-1.78367	1.32023	-2.92744	2.65524	-1.34724	3.8963	-1.24574	-4.7223	0.624937	-0.210547	1.36969	0.0934054	3.95056	-4.4509	2.97394	-3.5266	-0.195512	-1.74959	1.27093	-3.34973
	-23.7509	-12.9785	-22.9926	-12.8935	6.26909	-1.45389	-9.55072	2.56225	-8.94741	-2.61401	-2.08422	1.39817	-2.84915	-4.55816	-1.28435	8.61214	-1.37815	-3.55043	-1.53212	2.04262	-0.846484	0.950591	5.77754	1.69037	11.9029	3.24701	4.34147	-2.07767	0.586001	3.05423	0.794663	-1.48529	1.04379	-0.286379	3.20978	-0.300563	2.37677	1.44755	1.61248	4.70084	-2.87581	-5.81876	-1.12724	-2.04356	-0.117364	0.358549	1.2608	3.75437	1.71789
	-27.5941	-12.6952	-20.3023	-13.9791	6.6933	2.06555	-3.35895	-1.19627	-3.38623	-2.36924	-4.54394	1.66934	2.60961	-2.46395	-0.0305475	-1.31727	-3.91134	0.765328	-3.60801	-8.02833	4.9664	0.556843	2.65217	4.27041	-1.77622	5.97569	4.7311	-0.581226	-1.86332	-0.536173	-6.4672	2.51331	3.77247	7.79794	0.738938	6.42589	-4.39928	-0.066225	-4.78484	1.08315	2.05689	-4.07086	-4.14691	4.1865	-2.71072	-1.7895	0.304705	0.70926	-2.40847
	-28.4839	-12.0898	-22.9122	-14.7082	10.4275	-0.00318568	-4.502	-3.25614	-4.32097	-3.54112	-4.13124	5.62128	-2.05563	6.2053	-3.92048	-0.825176	0.170205	-2.78159	0.558217	-0.559714	5.05306	0.86203	-2.17259	0.727906	-0.566403	-1.27613	2.70614	-3.46691	2.48984	2.54563	-2.66211	0.0183359	-0.862273	0.909532	-1.10344	-2.18933	-4.73655	-0.17962	2.9997	-0.389546	1.19352	3.48313	2.99372	0.267878	-1.35264	3.45022	-3.24993	0.350375	-0.926308
	-33.0334	-13.0577	-22.2262	-13.4052	8.16205	3.1528	-1.42727	-4.07191	-1.1094	-6.12833	-2.04591	0.15332	-2.95076	-0.766415	-4.04429	-1.40432	-1.5039	2.43025	3.02049	-3.45276	2.50567	-0.482031	0.236792	-1.75982	2.08	-1.05785	1.2208	0.0334687	3.89245	-3.67787	-1.27361	-2.26978	0.333088	-1.0432	2.14231	2.90796	0.383149	1.00338	3.32612	-3.87817	-1.74559	0.585735	0.151166	-0.178847	-1.76359	0.935196	2.69595	-3.64499	0.521431
	-30.2238	-15.2276	-23.127	-13.8903	4.91037	4.30549	-0.921144	-3.38732	-2.67352	-3.18267	-4.88948	-0.217546	1.34568	2.09783	1.39536	-4.04173	0.813234	1.1529	-0.771164	-6.85181	4.16842	-0.118301	-3.02771	1.92179	0.58536	1.24824	-0.281449	-0.324988	4.31897	-2.26829	-2.56729	0.99791	2.07647	2.04256	-1.17796	2.51545	0.444011	-2.47437	-1.37236	-1.18703	-3.2822	1.23998	-0.0522755	-0.629772	-0.921945	1.56354	-1.10123	-1.92119	-0.716913
	-34.3141	-11.6449	-17.9346	-11.9003	11.0422	3.29456	-0.589109	-2.70609	-1.32632	-2.27521	0.985293	0.744289	-0.652976	6.6205	1.47914	-3.32405	-3.40841	1.24097	-1.35468	0.424332	0.883133	-1.52878	-0.648595	-2.73797	-5.99279	-1.5726	-3.85866	-0.662284	-0.741233	0.408541	1.17775	-0.894626	-3.11934	-2.93604	-1.20564	-2.09671	-0.108012	1.53846	-0.276003	2.52096	-2.74576	1.09898	3.0832	-2.81152	2.78983	-0.287351	-5.11307	-0.835648	-1.59217
	-35.5352	-11.8686	-20.2668	-12.4188	10.1086	6.07316	0.317667	-4.74724	-0.861289	-5.20034	0.646704	-1.17512	-1.35243	2.45642	-0.46417	-1.61575	-3.34667	0.0328404	-1.70317	-1.84864	3.07257	-3.09714	1.55551	-2.93338	-1.23611	-1.60873	-3.25496	0.901766	1.34306	2.76435	0.534798	-1.72793	0.587245	1.97484	-2.53685	-3.43164	-0.0229885	2.64948	0.0810598	-1.74686	-6.6278	0.467451	1.28057	-3.66129	-0.527346	-1.4325	-1.16041	-1.86927	0.141705
	-32.7253	-12.8127	-20.8495	-11.7524	8.43238	2.03003	-1.98562	-1.94433	0.304804	-2.903	-0.911744	-2.97006	-0.520668	7.1903	-4.67807	5.14952	0.963785	0.0770813	1.53649	2.96136	-5.12858	3.61196	0.945091	-3.19293	2.58701	-3.16799	0.711342	-0.136419	-3.34594	-1.0347	1.01766	-1.40576	-4.2539	-4.53591	-0.0563579	2.87368	-0.0294714	-0.254904	4.46354	-2.18145	4.34732	-0.442805	3.96429	0.73834	2.20379	-4.33516	2.548	0.84896	-0.974511
	-33.5083	-12.9056	-20.9486	-11.961	8.73366	0.865872	-3.01576	-2.40688	-0.387466	1.65014	-2.85475	-1.25959	2.638	3.22664	1.12947	1.95661	1.60494	0.674315	-1.05392	-2.69787	-9.56829	-0.130893	3.01124	-1.20467	-1.38236	-2.17233	-1.58319	4.16163	2.76058	-3.90317	-0.911656	1.95983	-2.40423	-4.6596	-3.99287	-2.12527	4.33866	0.672906	1.07772	0.859843	5.46905	-0.704229	1.28717	-3.44232	-2.20174	-1.94433	7.2256	2.0103	-2.64772
	-36.0692	-12.8177	-21.9844	-10.0237	8.10928	4.65317	-1.94463	-0.538132	0.362111	-1.35756	1.82406	-2.01593	2.56944	-0.571394	4.14826	-1.60832	1.12415	1.37974	-3.82575	-5.2667	-2.90179	2.41416	2.98856	1.22504	-2.71474	-1.68531	-2.89584	-1.25873	0.762587	-2.00619	3.65475	3.02204	-1.76395	-2.86322	2.02549	0.428919	4.47102	1.44025	-0.0771305	-1.83458	2.09552	-1.20831	-6.85594	-5.34184	3.49465	1.69617	1.76538	1.44392	-1.03887
	-35.752	-6.61715	-15.4031	-8.78176	3.87134	4.74974	-1.7514	-1.70688	-1.24856	0.132832	4.06734	-3.73234	6.17434	-0.113007	3.75283	6.4887	5.97704	4.65885	0.730728	2.88683	-7.00994	1.15271	-4.68011	2.6644	-3.68659	-1.91541	-1.10915	3.83741	-1.19548	13.6253	-0.852088	0.422439	0.0828063	0.725167	-3.42492	0.0955394	0.949217	-3.62697	-3.96162	-1.00632	-0.243139	-0.934007	-1.56971	4.69501	6.80422	0.900437	-0.496721	-3.92264	1.73345
	-35.9573	-3.60363	-16.135	2.66175	2.8191	5.29656	3.83015	2.77004	4.30361	-0.838501	10.1494	-4.27786	1.19548	-4.62067	6.55763	0.869472	-1.0056	-1.71646	2.59813	3.11512	0.609454	-0.857395	0.151333	-0.228723	-3.21395	-0.829563	1.85397	1.52758	-3.58978	-4.82311	3.39965	-0.116039	-2.12518	-1.23724	4.94295	3.49862	1.07822	-4.90077	-2.30949	-3.05919	1.26906	-2.26651	-1.6429	4.22816	-3.6088	2.84039	0.727227	-1.91128	0.889
	-36.8932	-4.19408	-8.55335	0.250285	8.64977	8.32288	4.43654	-2.92976	1.96886	-3.64351	13.4886	2.26337	0.499094	0.848303	4.52397	-5.39168	-0.10349	0.946755	1.68197	3.89595	-1.77017	-2.82375	1.07416	1.94968	-1.36858	-0.336257	-2.41632	-1.43485	-0.665733	-0.097746	-2.27398	-1.72542	-2.32274	2.55952	-0.230555	-1.59001	1.57316	-0.232532	-2.7693	0.33158	-0.235864	-1.69816	5.95168	2.44228	2.51506	1.59734	1.07433	1.33376	2.79956
	-35.1864	-1.87424	-13.4384	0.920499	1.51802	3.77871	3.59272	-0.659055	4.3664	-2.92131	13.1431	-6.68503	-0.807412	-2.26483	5.17799	1.21399	-1.6012	-2.82694	1.72942	5.17259	1.68843	-1.89712	-3.29366	0.491878	-3.25708	-1.35481	1.15162	-0.783197	-3.16812	-3.96577	-0.134486	-7.72468	0.917383	-1.79528	-5.05716	0.403938	-0.159303	-4.31119	-0.636856	-1.2883	-1.19636	0.581694	2.02745	3.32109	-4.18025	3.27845	-0.535517	-0.00704853	0.841307
	-41.8621	-1.65885	-10.0906	6.09458	1.37725	3.69733	-0.237391	-2.87222	3.70401	-0.20014	4.45023	-6.03276	2.95087	-3.46613	13.0437	-2.92724	-2.24163	1.70605	-6.86583	-2.55941	-4.29052	1.99987	2.72031	-3.99477	-1.74714	-0.930509	-0.562011	0.601307	-1.79443	7.17402	2.61658	3.5906	2.66429	3.68713	0.660656	-3.14483	2.34609	2.97928	-0.363657	0.139351	1.05061	0.334799	-4.82158	0.0370343	-2.64021	-3.20672	-2.93952	-1.90064	2.45808
	-28.9923	15.5992	-14.6608	22.7037	9.99293	2.01754	5.86397	7.06455	4.67013	7.85626	2.93361	-6.23935	-0.810182	-5.78637	-3.74261	6.30643	0.614904	2.20767	2.58094	1.97861	1.04047	2.02149	-4.32806	1.26692	8.48112	-2.25146	-1.75124	-1.46172	0.524265	-0.953869	-3.52786	4.49779	1.54193	2.46071	4.52918	0.813863	2.74687	-2.97385	0.232665	0.237927	-1.43088	0.683075	0.0385979	-1.60627	-2.38484	2.04464	3.14542	2.54037	-0.581083
	-35.4076	11.1732	-12.7873	13.5704	7.38743	3.85134	2.94024	6.9416	8.39275	3.67137	8.8263	-7.11303	0.106116	2.85205	-0.467259	4.25582	-2.77243	-9.21816	-2.89002	7.91168	3.00432	-3.58363	-4.71899	-1.68027	2.22582	2.49097	0.70223	1.31773	-2.28772	-1.49479	0.803146	-3.88441	3.63031	2.54773	-0.525505	-3.49949	1.61278	3.28142	5.15696	2.97137	2.39931	4.76058	-3.52425	0.767721	-0.805444	1.40939	-0.919105	-0.967327	4.22162
	-29.2891	17.1305	-11.6027	23.6199	12.1336	-2.13146	3.47519	5.0144	-3.39833	5.1696	-1.67427	-2.07715	-0.0442665	-6.01556	-2.97947	0.0037842	2.78903	6.00509	7.70719	0.579059	-0.741994	-6.49672	-8.07169	-0.806293	1.18189	-2.20624	-1.13148	-0.534822	2.38089	3.15025	-6.2732	2.35506	-6.56119	0.103694	1.52823	-4.38625	-1.77696	2.2168	-1.88319	9.0224	-4.68793	2.3798	0.302121	-1.35402	-2.88843	-3.61839	-1.75564	1.40703	-0.840058
	-29.1672	24.1487	-2.05971	23.3289	6.68226	5.22984	0.646251	-0.458981	-8.05801	1.44054	-2.36149	3.80751	0.176499	4.72656	3.44294	-6.73294	9.15127	-6.17298	-1.89506	-2.34139	-0.937362	0.750605	-0.824886	4.24607	8.67579	-2.84328	-2.06188	2.57496	-4.45475	0.577768	-0.581102	1.27729	-3.19191	2.45329	4.83781	-5.21456	-7.32572	-0.970361	1.68074	-0.220256	4.58594	-3.91113	0.0847882	-0.374348	3.31586	4.84417	0.41785	-2.88223	2.6815
	-22.8421	32.1236	-13.011	27.0453	10.3276	-4.51758	3.35487	5.78318	4.73072	2.26639	-4.59701	0.760113	-1.77838	1.31108	-0.606263	-0.316484	7.57453	-2.65847	2.08896	-5.069	2.62775	0.897266	-4.59137	8.0373	-1.53466	4.14797	4.3914	2.51256	3.01932	-7.14166	2.68228	-7.55777	-3.07527	-0.191659	-5.57495	5.82871	-0.0105388	-2.05024	2.58277	-4.37551	1.39933	-0.023121	-2.57677	-3.08588	2.92425	-3.1293	-5.45517	-0.473944	-0.460724
	-22.9071	35.795	-12.3198	26.5668	9.68519	-3.40491	2.66669	11.5305	5.64738	0.920254	1.09998	8.14139	0.838055	0.113863	3.91447	-1.46484	-2.60452	2.18349	-4.37029	-6.03639	-0.356895	2.34484	4.37716	-3.63794	-1.19706	7.59932	3.68452	2.22925	2.90111	2.17017	7.0792	2.2861	7.41855	-0.57681	-4.28423	1.38897	-1.9575	2.5085	0.51527	0.410312	2.06534	2.15017	0.0173763	-0.884582	-1.6221	-4.54853	0.141218	-1.79592	1.18123
	-22.4339	31.5569	-13.8132	30.3939	14.0958	-2.63935	8.17164	5.08516	3.21915	4.04526	-2.21451	0.21163	-9.41511	-9.69999	-3.14679	2.52445	-1.57279	3.38986	-2.34199	-0.480219	-2.68577	0.370462	5.67892	-2.5439	-0.928322	2.6133	1.42273	-3.03033	-1.58628	-0.136504	0.173561	8.40423	-1.83864	-2.77085	2.96457	3.98644	-1.46893	1.19904	-0.179531	-2.81764	-1.36674	-0.936786	7.23754	0.563504	2.43897	0.731902	0.373626	2.28798	-2.49977
[truncated: 135 more columns]

## Sheet: 170608_clusteings_MEV 
software	mode	fullname	name$tms	tms	RI/mass	conc	RT	RI	class	name$tms_software_mode	1WA sign	unit	ID	13102101	13102102	13102103	13102104	13102105	13102106	13102107	13102108	13102109	13102110	13102111	13102112	13102113	13102114	13102115	13102116	13102117	13102118	13102119	13102120	13102121	13102122	13102123	13102124	13102125	13102126	13102127	13102128	13102129	13102130	13102131	13102132	13102133	13102134	13102135	13102136
													organ	laminae	laminae	laminae	laminae	laminae	laminae	laminae	laminae	laminae	laminae	laminae	laminae	laminae	laminae	laminae	laminae	laminae	laminae	laminae	laminae	laminae	laminae	laminae	laminae	laminae	laminae	laminae	laminae	laminae	laminae	laminae	laminae	laminae	laminae	laminae	laminae
													organshort	L	L	L	L	L	L	L	L	L	L	L	L	L	L	L	L	L	L	L	L	L	L	L	L	L	L	L	L	L	L	L	L	L	L	L	L
													Nitrate	0.4mM	0.4mM	0.4mM	0.4mM	0.4mM	0.4mM	0.4mM	0.4mM	0.4mM	0.4mM	0.4mM	0.4mM	0.4mM	0.4mM	0.4mM	0.4mM	0.4mM	0.4mM	0.4mM	0.4mM	0.4mM	0.4mM	0.4mM	8mM	8mM	8mM	8mM	8mM	8mM	8mM	8mM	8mM	8mM	8mM	8mM	8mM
													DAS	56	56	56	56	56	56	56	56	56	56	56	56	56	56	56	56	56	56	56	56	56	56	56	56	56	56	56	56	56	56	56	56	56	56	56	56
													photoperiod	long	long	long	long	long	long	long	long	long	long	long	long	long	long	long	long	long	long	long	long	long	long	long	long	long	long	long	long	long	long	long	long	long	long	long	long
													harvesttime	12:00:00	12:00:00	12:00:00	12:00:00	12:00:00	12:00:00	12:00:00	12:00:00	12:00:00	12:00:00	12:00:00	12:00:00	12:00:00	12:00:00	12:00:00	12:00:00	12:00:00	12:00:00	12:00:00	12:00:00	12:00:00	12:00:00	12:00:00	12:00:00	12:00:00	12:00:00	12:00:00	12:00:00	12:00:00	12:00:00	12:00:00	12:00:00	12:00:00	12:00:00	12:00:00	12:00:00
													leaf	3	3	3	3	5	5	5	5	6	6	6	6	7	7	7	7	9	9	9	9	11	11	11	3	3	3	3	5	5	5	5	6	6	6	6	9
													class	laminae_3	laminae_3	laminae_3	laminae_3	laminae_5	laminae_5	laminae_5	laminae_5	laminae_6	laminae_6	laminae_6	laminae_6	laminae_7	laminae_7	laminae_7	laminae_7	laminae_9	laminae_9	laminae_9	laminae_9	laminae_11	laminae_11	laminae_11	laminae_3	laminae_3	laminae_3	laminae_3	laminae_5	laminae_5	laminae_5	laminae_5	laminae_6	laminae_6	laminae_6	laminae_6	laminae_9
													classshort	L_3	L_3	L_3	L_3	L_5	L_5	L_5	L_5	L_6	L_6	L_6	L_6	L_7	L_7	L_7	L_7	L_9	L_9	L_9	L_9	L_11	L_11	L_11	L_3	L_3	L_3	L_3	L_5	L_5	L_5	L_5	L_6	L_6	L_6	L_6	L_9
													classshort2	0.4_L_3	0.4_L_3	0.4_L_3	0.4_L_3	0.4_L_5	0.4_L_5	0.4_L_5	0.4_L_5	0.4_L_6	0.4_L_6	0.4_L_6	0.4_L_6	0.4_L_7	0.4_L_7	0.4_L_7	0.4_L_7	0.4_L_9	0.4_L_9	0.4_L_9	0.4_L_9	0.4_L_11	0.4_L_11	0.4_L_11	8_L_3	8_L_3	8_L_3	8_L_3	8_L_5	8_L_5	8_L_5	8_L_5	8_L_6	8_L_6	8_L_6	8_L_6	8_L_9
													replicate	a	b	c	d	a	b	c	d	a	b	c	d	a	b	c	d	a	b	c	d	b	c	d	a	b	c	d	a	b	c	d	a	b	c	d	a
													freshweight	44.4	42.8	46.6	44.9	53.3	43	51.9	51.2	39.5	51.2	51.1	50	41.6	47.5	45.8	48.3	51.5	41	49.9	52.7	46.1	46.8	51.2	47.3	45.8	55.6	46.3	52.2	47.8	54.9	52.9	47.9	49.6	55.6	50.6	45.1
													filenameSPL	13102117	13102127	13102130	13102327	13102125	13102319	13102119	13102123	13102307	13102308	13102120	13102329	13102122	13102108	13102314	13102115	13102310	13102126	13102330	13102116	13102315	13102114	13102326	13102323	13102317	13102311	13102129	13102107	13102121	13102313	13102309	13102131	13102325	13102324	13102316	13102111
													filenameSplit	13102150	13102160	13102163	13102359	13102158	13102351	13102152	13102156	13102339	13102340	13102153	13102361	13102155	13102141	13102346	13102148	13102342	13102159	13102362	13102149	13102347	13102147	13102358	13102355	13102349	13102343	13102162	13102140	13102154	13102345	13102341	13102164	13102357	13102356	13102348	13102144
													serie	1	1	1	2	1	2	1	1	2	2	1	2	1	1	2	1	2	1	2	1	2	1	2	2	2	2	1	1	1	2	2	1	2	2	2	1
													samplename2	laminae_3_a	laminae_3_b	laminae_3_c	laminae_3_d	laminae_5_a	laminae_5_b	laminae_5_c	laminae_5_d	laminae_6_a	laminae_6_b	laminae_6_c	laminae_6_d	laminae_7_a	laminae_7_b	laminae_7_c	laminae_7_d	laminae_9_a	laminae_9_b	laminae_9_c	laminae_9_d	laminae_11_b	laminae_11_c	laminae_11_d	laminae_3_a	laminae_3_b	laminae_3_c	laminae_3_d	laminae_5_a	laminae_5_b	laminae_5_c	laminae_5_d	laminae_6_a	laminae_6_b	laminae_6_c	laminae_6_d	laminae_9_a
													samplename	Brassica napus_leaf limb_3_0.4mM_a	Brassica napus_leaf limb_3_0.4mM_b	Brassica napus_leaf limb_3_0.4mM_c	Brassica napus_leaf limb_3_0.4mM_d	Brassica napus_leaf limb_5_0.4mM_a	Brassica napus_leaf limb_5_0.4mM_b	Brassica napus_leaf limb_5_0.4mM_c	Brassica napus_leaf limb_5_0.4mM_d	Brassica napus_leaf limb_6_0.4mM_a	Brassica napus_leaf limb_6_0.4mM_b	Brassica napus_leaf limb_6_0.4mM_c	Brassica napus_leaf limb_6_0.4mM_d	Brassica napus_leaf limb_7_0.4mM_a	Brassica napus_leaf limb_7_0.4mM_b	Brassica napus_leaf limb_7_0.4mM_c	Brassica napus_leaf limb_7_0.4mM_d	Brassica napus_leaf limb_9_0.4mM_a	Brassica napus_leaf limb_9_0.4mM_b	Brassica napus_leaf limb_9_0.4mM_c	Brassica napus_leaf limb_9_0.4mM_d	Brassica napus_leaf limb_11_0.4mM_b	Brassica napus_leaf limb_11_0.4mM_c	Brassica napus_leaf limb_11_0.4mM_d	Brassica napus_leaf limb_3_8mM_a	Brassica napus_leaf limb_3_8mM_b	Brassica napus_leaf limb_3_8mM_c	Brassica napus_leaf limb_3_8mM_d	Brassica napus_leaf limb_5_8mM_a	Brassica napus_leaf limb_5_8mM_b	Brassica napus_leaf limb_5_8mM_c	Brassica napus_leaf limb_5_8mM_d	Brassica napus_leaf limb_6_8mM_a	Brassica napus_leaf limb_6_8mM_b	Brassica napus_leaf limb_6_8mM_c	Brassica napus_leaf limb_6_8mM_d	Brassica napus_leaf limb_9_8mM_a
													random	11	20	23	44	18	36	12	16	25	26	13	46	15	2	32	9	28	19	47	10	33	8	43	40	35	29	22	1	14	31	27	24	42	41	34	5
													tube	1	19	37	55	2	20	38	56	3	21	39	57	4	22	40	58	5	23	41	59	24	42	60	73	91	109	127	74	92	110	128	75	93	111	129	76
software	mode	fullname	name$tms	tms	RI/mass	Standard concentration	AMDIS retention time	AMDIS retention index	metabolite class	name$tms_software_mode	1WA sign	unit	NameCasual	LN1L3	LN2L3	LN3L3	LN4L3	LN1L5	LN2L5	LN3L5	LN4L5	LN1L6	LN2L6	LN3L6	LN4L6	LN1L7	LN2L7	LN3L7	LN4L7	LN1L9	LN2L9	LN3L9	LN4L9	LN2L11	LN3L11	LN4L11	HN1L3	HN2L3	HN3L3	HN4L3	HN1L5	HN2L5	HN3L5	HN4L5	HN1L6	HN2L6	HN3L6	HN4L6	HN1L9
TL	SPL	2-Oxoglutarate!1573.6/198	2-Oxoglutarate		1573.6/198	1.62967			OA	2-Oxoglutarate_TL_SPL	yes	(nmoles/mg FW)	2-Oxoglutarate	0.00077174	0.00053225	0.000196223	0.000278422	0.00111149	0.000646049	0.000584922	0.000568756	0.000737616	0.00051098	0.000594254	0.000442067	0.00084044	0.000326145	0.000491956	0.000689727	0.0010517	0.000540386	0.000366378	0.0013855	0.00114786	0.00086032	0.00194052	0.000126935	0.000140857	0.000654772	0.00033263	0.000329024	0.000539958	0.000967374	0.00140817	0.00051212	0.000466826	0.00111004	0.00137795	0.00161113
AMDIS	SPL	3-caffeoylquinate$trans!3107.2/345_CHLOROGENATE	3-caffeoylquinate$trans	trans	3107.2/345		32.2974	3111.3	CHLOROGENATE	3-caffeoylquinate$trans_AMDIS_SPL	yes	(arbitrary/mg FW)	3-caffeoylquinate-trans	3.95e-07	3.95e-07	3.95e-07	3.95e-07	0.000419403	0.000272254	0.000219879	0.000413631	0.000536589	0.000326155	0.000311091	0.00113354	0.00121042	0.000956161	0.00105972	0.00169031	0.00177656	0.0018375	0.00191751	0.00191237	0.00164715	0.0012574	0.000774881	3.95e-07	3.95e-07	3.95e-07	4.08347e-05	8.99673e-05	0.000117694	0.000128781	0.000106795	0.000145575	0.000123553	0.000224623	0.000214316	0.00045719
AMDIS	SPL	4-caffeoylquinate$trans!3167.2/307_CHLOROGENATE	4-caffeoylquinate$trans	trans	3167.2/307		32.6611	3166.4	CHLOROGENATE	4-caffeoylquinate$trans_AMDIS_SPL	yes	(arbitrary/mg FW)	4-caffeoylquinate	0.000232924	0.000120478	2.43719e-05	0.000110791	0.00013018	0.000267178	0.000232507	0.000147	6.84881e-05	0.000178226	0.000202633	0.000150314	0.000182716	0.000126324	0.000257085	0.000158552	0.00019803	0.000236093	0.000171215	0.000203556	0.000292887	0.000205027	9.18891e-05	3.23418e-05	0.000143556	9.36978e-05	0.000130088	0.000177953	0.000249929	0.0002115	0.000124484	0.000105777	7.9305e-05	0.000161222	0.000137427	0.000111224
AMDIS	SPL	4-hydroxyproline!1523.9/230_AA	4-hydroxyproline		1523.9/230		18.4584	1528	AA	4-hydroxyproline_AMDIS_SPL	yes	(arbitrary/mg FW)	4-hydroxyproline	0.000141057	2.89846e-05	3.95e-07	3.40068e-05	3.95e-07	3.95e-07	3.95e-07	3.95e-07	0.000180353	0.000215103	3.95e-07	0.000138856	0.000143896	0.000161981	3.95e-07	3.95e-07	0.000329804	3.95e-07	3.95e-07	0.000370465	0.000349179	0.000283952	0.00073095	0.000124279	0.000121399	3.95e-07	0.000151319	0.000149894	3.95e-07	0.000104768	0.000136652	6.2656e-05	6.59409e-05	0.000105757	3.95e-07	6.26376e-05
AMDIS	SPL	5-caffeoylquinate$trans!3187.4/345_CHLOROGENATE	5-caffeoylquinate$trans	trans	3187.4/345		32.8114	3189.2	CHLOROGENATE	5-caffeoylquinate$trans_AMDIS_SPL	yes	(arbitrary/mg FW)	5-caffeoylquinate	0.00159289	0.000506491	0.00036991	0.000979698	0.0024351	0.00250062	0.00188387	0.00248316	0.00182237	0.00225054	0.00219388	0.0039407	0.00536986	0.00406198	0.00511589	0.00504505	0.0129565	0.0116189	0.00815836	0.0134602	0.0188714	0.0119028	0.0147671	0.000530371	0.000520172	0.000452553	0.000573655	0.00161347	0.00151735	0.00163317	0.00132522	0.00162186	0.0012634	0.00186184	0.00307959	0.00560833
TL	SPL	a-Aminoadipate!1719.2/260	a-Aminoadipate		1719.2/260	0.413565			AA	a-Aminoadipate_TL_SPL	yes	(nmoles/mg FW)	a-Aminoadipate	6.36858e-05	0.000110454	0.000501519	6.06985e-05	7.30608e-05	5.98296e-05	3.95e-07	4.11412e-05	7.38576e-05	6.63639e-05	3.95e-07	7.57014e-05	0.000108372	9.72771e-05	8.57788e-05	0.000138294	6.43008e-05	0.000157614	0.00010003	8.01334e-05	0.000101557	7.50578e-05	0.000189348	3.95e-07	2.98002e-05	8.00791e-05	5.23211e-05	6.23686e-05	7.76472e-05	6.15644e-05	8.37492e-05	8.26134e-05	6.29658e-05	7.42028e-05	0.000104276	9.12576e-05
TL	SPL	Aconitate!1748.1/375	Aconitate		1748.1/375	1.9145			OA	Aconitate_TL_SPL	yes	(nmoles/mg FW)	Aconitate	2.71821e-05	6.73943e-05	0.000128089	5.68039e-05	3.43425e-05	1.22493e-05	1.56546e-05	3.95e-07	8.57012e-06	1.31336e-05	4.92203e-06	1.58008e-05	1.30017e-05	1.91594e-05	1.9918e-05	9.98561e-06	5.44644e-05	1.86444e-06	1.35718e-05	7.36965e-05	9.63032e-05	9.39749e-05	0.000271515	2.99679e-05	6.69249e-05	0.000115398	3.37596e-05	0.000122361	6.12002e-05	0.000100693	0.000142112	7.55367e-05	7.73608e-05	0.00015232	0.000134476	0.00016557
AMDIS	SPL	Adenine-1!1867.7/264_OTHER	Adenine-1		1867.7/264		22.3125	1869	OTHER	Adenine-1_AMDIS_SPL	yes	(arbitrary/mg FW)	Adenine-1	3.95e-07	3.95e-07	3.95e-07	3.95e-07	3.95e-07	3.95e-07	3.95e-07	3.95e-07	3.95e-07	3.95e-07	3.95e-07	3.95e-07	3.95e-07	3.95e-07	3.95e-07	3.95e-07	3.95e-07	3.95e-07	3.95e-07	3.95e-07	3.95e-07	3.95e-07	3.95e-07	3.95e-07	3.95e-07	3.95e-07	3.95e-07	3.95e-07	3.95e-07	3.95e-07	3.95e-07	3.95e-07	3.95e-07	3.95e-07	3.95e-07	3.95e-07
TL	SPL	Alanine$2tms!1109.1/116	Alanine$2tms	2tms	1109.1/116	2.5			AA	Alanine$2tms_TL_SPL	yes	(nmoles/mg FW)	Alanine	0.015383	0.00723377	0.00463981	0.0123528	0.017557	0.0212722	0.0352756	0.0351162	0.0215655	0.026332	0.0364426	0.0466157	0.0234961	0.0445964	0.0553227	0.043274	0.0299241	0.0408242	0.0492244	0.0454923	0.0437127	0.0465814	0.0575553	0.0487363	0.0488199	0.0496625	0.0763798	0.0800112	0.0867887	0.0829518	0.0830131	0.0691967	0.0533091	0.0729496	0.102376	0.0595981
TL	SPL	alpha-Tocopherol!3146.6/23	alpha-Tocopherol		3146.6/23	0.928699			APO	alpha-Tocopherol_TL_SPL	yes	(nmoles/mg FW)	alpha-Tocopherol	0.0109805	0.0107097	0.00685184	0.0077752	0.0074337	0.0124963	0.00766265	0.00911671	0.00733297	0.0109577	0.00883349	0.00811181	0.00509202	0.00637482	0.00925777	0.00699922	0.00235988	0.00420989	0.00386143	0.00420218	0.00496925	0.00235093	0.00314735	0.00486382	0.00571156	0.00560907	0.00440319	0.00462408	0.0048448	0.00424694	0.00447927	0.00399175	0.00366085	0.00425371	0.00339622	0.00401797
TL	SPL	Arabinose!1662.9/307	Arabinose		1662.9/307	1.11015			SUG	Arabinose_TL_SPL	yes	(nmoles/mg FW)	Arabinose	0.000630772	0.00090414	0.00118042	0.00069899	0.000531064	0.000588098	0.000493708	0.000672586	0.000546193	0.000613758	0.000582054	0.000730672	0.000702339	0.000633136	0.000774425	0.000720675	0.0009072	0.000845561	0.000764218	0.00104984	0.00111092	0.000866214	0.00106258	0.000211663	0.000349066	0.000599945	0.000537519	0.000314477	0.000543472	0.000627966	0.000861414	0.000425443	0.000481226	0.000797503	0.000914839	0.000735441
TL	SPL	Arg$sum!	Arg$sum	sum		2.5			AA	Arg$sum_TL_SPL	yes	(nmoles/mg FW)	Arginine	0.000861663	0.00048731	0.000221527	0.000302255	0.00286442	0.000728203	0.000620878	0.000539353	0.000791084	0.000358884	0.000439917	0.000671081	0.00109142	0.000503099	0.000998218	0.000698383	0.000965917	0.00089424	0.000598345	0.000757964	0.000930376	0.000735905	0.00152674	0.000895506	0.00128928	0.0011251	0.00171351	0.00249802	0.00155457	0.00233017	0.0020731	0.00193963	0.00177157	0.00216694	0.00229832	0.00248254
TL	SPL	Asn$sum!	Asn$sum	sum		2.5			AA	Asn$sum_TL_SPL	yes	(nmoles/mg FW)	Asparagine	0.00116156	0.000447967	0.000594283	0.000325892	0.00099995	0.000493349	0.000504716	0.000732245	0.000963368	0.000517228	0.000494332	0.000660863	0.00117828	0.000817544	0.000816957	0.000799716	0.00174618	0.0011868	0.000988065	0.00143289	0.00152842	0.00116076	0.00207147	0.00283952	0.00248789	0.00328593	0.00322336	0.00491683	0.00335899	0.00354339	0.00299965	0.00365405	0.00353639	0.00383362	0.00491034	0.00329179
TL	SPL	Aspartate$3tms!1515.6/232	Aspartate$3tms	3tms	1515.6/232	2.5			AA	Aspartate$3tms_TL_SPL	yes	(nmoles/mg FW)	Aspartate	0.00558032	0.000826756	0.000734978	0.00088146	0.00586386	0.00505479	0.0066154	0.00699335	0.0098039	0.0059188	0.00696109	0.0116297	0.0114965	0.00944023	0.0130505	0.0123995	0.0317999	0.0217461	0.0199037	0.0574091	0.0599663	0.0423729	0.0824412	0.0187405	0.0198071	0.044864	0.0224645	0.0639087	0.0512725	0.0733229	0.071875	0.0701254	0.049455	0.0684633	0.0920423	0.145046
TL	SPL	b-aminoisobutyrate$sum!	b-aminoisobutyrate$sum	sum		1.93986			AA	b-aminoisobutyrate$sum_TL_SPL	yes	(nmoles/mg FW)	b-aminoisobutyrate	3.95e-07	2.53894e-06	1.0083e-05	3.95e-07	9.9647e-06	2.72207e-06	1.40622e-05	3.95e-07	3.95e-07	3.4385e-06	3.95e-07	3.95e-07	3.95e-07	3.95e-07	3.95e-07	2.86221e-06	3.55942e-06	5.47233e-06	2.93478e-06	3.10131e-06	6.04791e-06	3.95e-07	2.3137e-05	3.01788e-06	6.40181e-06	1.41465e-05	3.95e-07	3.85068e-06	3.95e-07	4.1406e-06	1.34353e-06	3.95e-07	8.81375e-06	8.31572e-06	2.63178e-06	3.95e-07
TL	SPL	beta-Alanine$sum!	beta-Alanine$sum	sum		2.24492			AA	beta-Alanine$sum_TL_SPL	yes	(nmoles/mg FW)	beta-Alanine	8.32738e-05	3.88661e-05	0.000128449	3.06203e-05	6.62087e-05	7.09718e-05	4.33306e-05	0.000146301	5.59021e-05	3.93876e-05	6.46878e-05	7.59697e-05	0.000172614	0.000119534	9.71199e-05	5.22582e-05	0.000198695	0.000130929	0.000133278	0.000167398	0.000270686	0.000227468	0.000638826	0.000193291	0.000182267	0.00139448	0.000151366	0.000299255	0.000244301	0.0001719	0.000166774	0.000250646	0.000202262	0.000283586	0.000274935	0.000305436
TL	SPL	beta-Sitosterol!3344.6/396	beta-Sitosterol		3344.6/396	0.96			APO	beta-Sitosterol_TL_SPL	yes	(nmoles/mg FW)	beta-Sitosterol	0.00929239	0.00712237	0.00349373	0.00527827	0.00834784	0.00764012	0.00691962	0.00586407	0.00793748	0.00740591	0.00614982	0.00691272	0.00790297	0.00545321	0.00793246	0.00664116	0.00800572	0.00619244	0.00488132	0.00710712	0.0117222	0.00491259	0.00958213	0.00631526	0.00748215	0.00733907	0.0065438	0.00909171	0.00838142	0.00647881	0.00800023	0.00800596	0.00782828	0.00725797	0.00618788	0.0109571
AMDIS	SPL	bis-glycerol-P!2189.3/357_PHOSPHO	bis-glycerol-P		2189.3/357		25.3464	2183.2	PHOSPHO	bis-glycerol-P_AMDIS_SPL	yes	(arbitrary/mg FW)	bis-glycerol-P	0.0031973	0.000827118	3.95e-07	0.00191907	0.00529611	0.00334068	0.00221082	0.0023174	0.00401198	0.00280638	0.00258848	0.00355238	0.00520433	0.00336539	0.00485172	0.00419607	0.00877687	0.00512834	0.00508605	0.00713029	0.0076019	0.00591942	0.0146832	3.95e-07	0.000535443	0.00250011	3.95e-07	0.00295518	0.00233381	0.00350452	0.00400864	0.00288157	0.00226194	0.00402257	0.00441395	0.00347972
AMDIS	SPL	caffeate!2134.6/396_OA	caffeate		2134.6/396		24.8964	2135.7	OA	caffeate_AMDIS_SPL	yes	(arbitrary/mg FW)	caffeate	0.000322582	0.00048659	0.000269224	0.000452879	0.000150094	0.000598984	0.000391625	0.000380841	0.000353702	0.00026766	0.000258965	0.000165988	0.000224622	0.000343199	0.000440053	0.000156644	0.000187058	0.00018105	9.02426e-05	2.45832e-05	8.97043e-05	5.37595e-05	7.72286e-05	0.000529886	0.000338223	0.000237498	0.000210374	0.000230797	0.000239632	0.000342557	0.000411017	0.000321465	0.000257378	0.000327757	0.000335184	0.000220648
TL	SPL	Campesterol!3262.1/382	Campesterol		3262.1/382				APO	Campesterol_TL_SPL	yes	(arbitrary/mg FW)	Campesterol	0.00302229	0.0020589	0.000983526	0.00137101	0.0026911	0.00195814	0.00180053	0.0014568	0.00275204	0.00208213	0.00167348	0.00175297	0.00262068	0.00137754	0.00223468	0.00175655	0.0023663	0.0016234	0.0012842	0.00184548	0.00276096	0.00125264	0.00260294	0.00165203	0.00195248	0.0019317	0.00160085	0.00222015	0.00218144	0.00165779	0.00201549	0.00238391	0.00211143	0.00211204	0.00165467	0.00307934
TL	SPL	Cellobiose$meox1!2709.7/204	Cellobiose$meox1	meox1	2709.7/204	1.1686			SUG	Cellobiose$meox1_TL_SPL	yes	(nmoles/mg FW)	Cellobiose	0.00124261	0.000999468	0.000663926	0.00133677	0.00113069	0.00199995	0.00110109	0.000964799	0.00152319	0.00162701	0.0015699	0.0012579	0.00156815	0.00172376	0.00281145	3.95e-07	0.00474167	0.00170911	0.00144618	0.00111119	0.00425766	0.0031469	0.00874062	0.000334125	0.00052443	0.000506399	0.000372974	0.000527749	0.000544183	0.000499564	0.00040478	0.000460962	0.000392698	3.95e-07	0.000484456	0.000732184
TL	SPL	Cholesterol!3166.7/329	Cholesterol		3166.7/329	1.03453			APO	Cholesterol_TL_SPL	yes	(nmoles/mg FW)	Cholesterol	0.000523902	0.000558437	0.000287709	0.000214049	0.000923877	0.000385995	0.000328621	0.000327804	0.000448165	0.000390606	0.000383782	0.000412135	0.00076883	0.000820662	0.000495098	0.00034924	0.000380963	0.000375276	0.000315871	0.000317392	0.000447049	0.000184113	0.000279624	0.000231809	0.000280123	0.000291066	0.000261967	0.000471246	0.00038943	0.000354453	0.000385484	0.000405414	0.000351383	0.000270177	0.000337383	0.000333704
TL	SPL	Citramalate!1470.9/247	Citramalate		1470.9/247	2.25058			OA	Citramalate_TL_SPL	yes	(nmoles/mg FW)	Citramalate	6.17442e-05	7.59538e-05	4.92394e-05	3.54982e-05	5.06868e-05	3.79718e-05	2.17595e-05	3.95e-07	2.44058e-05	4.28128e-05	2.54147e-05	3.95298e-05	6.74702e-05	3.9862e-05	5.50588e-05	4.43092e-05	0.000121522	7.68437e-05	6.03531e-05	0.00013674	0.000238942	0.000226243	0.000422072	7.83839e-05	7.83444e-05	8.6246e-05	8.51292e-05	0.000165497	0.000153211	0.0001689	0.000216046	0.000141004	0.000143486	0.000214899	0.000274225	0.000400503
TL	SPL	Citrate!1819.8/273	Citrate		1819.8/273	1.73503			OA	Citrate_TL_SPL	yes	(nmoles/mg FW)	Citrate	0.00731272	0.0202216	0.0191174	0.0116144	0.00428686	0.00599225	0.00561086	0.0028273	0.00326563	0.0035164	0.00317903	0.00254713	0.0029539	0.00210174	0.00361491	0.00371925	0.0315736	0.00670663	0.00447292	0.0529491	0.117299	0.061036	0.288089	0.0177406	0.0294434	0.112914	0.0223367	0.0397809	0.0600204	0.120727	0.156474	0.0585667	0.046374	0.111949	0.132328	0.134884
AMDIS	SPL	Coumaroylquinate!3040/219&255_OA	Coumaroylquinate		3040/219&255		31.8381	3041.7	OA	Coumaroylquinate$1_AMDIS_SPL	yes	(arbitrary/mg FW)	Coumaroylquinate-1	0.000186914	9.01599e-05	4.58627e-05	7.10556e-05	5.18404e-05	0.000244846	0.000197871	0.000154946	3.95e-07	6.36881e-05	0.000147966	0.000200122	0.000112442	0.00016136	0.000270952	0.000108693	0.000151451	0.000236459	0.000136714	0.000192026	0.000324073	0.000222949	0.000111164	7.63082e-05	0.000132178	4.9719e-05	3.95662e-05	0.000124448	0.000129494	0.000116102	4.54e-05	5.46884e-05	9.98014e-05	0.000111685	5.72388e-05	6.73846e-05
AMDIS	SPL	Coumaroylquinate!3061.9/345_OA	Coumaroylquinate		3061.9/345		31.9897	3064.7	OA	Coumaroylquinate$2_AMDIS_SPL	yes	(arbitrary/mg FW)	Coumaroylquinate-2	0.000647042	0.000255864	0.000141136	0.000431185	0.000827882	0.00113856	0.000950644	0.00111909	0.000721119	0.00125635	0.000971163	0.00205389	0.00212856	0.00260887	0.0035246	0.00197631	0.00547612	0.00563139	0.0040498	0.00729643	0.0107769	0.00779447	0.0103938	0.000149761	0.000208441	0.000145896	0.000211109	0.000597641	0.000591668	0.00056447	0.000483543	0.000603175	0.000431046	0.00068617	0.000677955	0.00173418
AMDIS	SPL	coumquinate!2846/219_OA	coumquinate		2846/219		30.5584	2847.9	OA	Coumaroylquinate$3_AMDIS_SPL	yes	(arbitrary/mg FW)	Coumaroylquinate-3	0.000826874	0.000283922	0.000136222	0.000427512	3.95e-07	0.001583	0.00135536	0.00153408	0.00108112	0.00205164	0.00165774	0.00283187	0.00272037	0.00383349	0.005078	0.002415	0.00464553	0.00707183	0.00468143	0.00581745	0.00821592	0.00566305	0.00445593	0.00016569	0.000247714	0.000106719	0.000205208	0.00076293	0.00073401	0.000644318	0.000607418	0.000773843	0.00061017	0.000882062	0.000746002	0.00198343
AMDIS	SPL	Cys$1!1556.7/220_AA	Cys$1	1	1556.7/220		18.7605	1554.7	AA	Cys$1_AMDIS_SPL	yes	(arbitrary/mg FW)	Cystein	8.70022e-05	7.55595e-05	7.60837e-05	3.67075e-05	3.95e-07	3.95e-07	3.95e-07	8.48216e-05	6.40055e-05	9.113e-05	5.33186e-05	9.05963e-05	0.000115653	7.42986e-05	0.000123144	7.54263e-05	3.95e-07	3.95e-07	0.000117109	0.000202735	3.95e-07	0.000117872	0.000177925	5.74271e-05	3.95e-07	7.89084e-05	8.07591e-05	9.5717e-05	9.84077e-05	3.95e-07	8.52061e-05	8.61169e-05	0.000100365	3.95e-07	0.000116328	9.07418e-05
TL	SPL	Cystine-2!2266.3/218	Cystine-2		2266.3/218				AA	Cystine-2_TL_SPL	yes	(arbitrary/mg FW)	Cystine-2	0.000372	9.45459e-05	3.95e-07	0.000330775	0.000327808	0.000287696	0.000276342	0.00046528	0.000296053	0.000259066	0.000401989	0.000620145	0.000792456	0.00071802	0.000592193	0.00080334	0.00125137	0.00106789	0.000842308	0.00154865	0.00126376	0.00113317	3.95e-07	0.000108903	0.000125153	0.000177579	0.000147311	0.00024616	0.000313319	3.95e-07	0.000498497	0.000420705	0.000380392	3.95e-07	0.00066298	0.000812759
TL	SPL	Decanoate!1459.2/229	Decanoate		1459.2/229				FA	Decanoate_TL_SPL	yes	(arbitrary/mg FW)	Decanoate	0.00025347	0.000307334	0.000192321	0.000124798	0.000301549	0.000174431	0.000245446	0.000180563	0.000251076	0.000123795	0.000142174	0.000125754	0.000214802	0.00016844	0.000164843	0.00019852	0.000162469	0.000300401	0.000166065	0.000207594	0.000159629	0.000183484	0.000171481	0.000182571	0.000169861	0.000127008	0.000223053	0.000145996	0.000236914	0.000132326	0.000140153	0.000137528	0.0001988	0.000121579	0.000164638	0.000224067
AMDIS	SPL	Dehydroascorbate!1901.8/244_OA	Dehydroascorbate		1901.8/244		22.681	1901.9	OA	Dehydroascorbate$sum_AMDIS_SPL	yes	(arbitrary/mg FW)	Dehydroascorbate	0.0276371	0.0106874	0.00306018	0.0171788	0.0350611	0.0333403	0.0281437	0.0293361	0.0350883	0.0258249	0.0267827	0.0460099	0.049668	0.031209	0.0460263	0.0449921	0.0684543	0.0479722	0.0554046	0.0551133	0.0551667	0.0435142	0.0764307	0.012807	0.012618	0.0172469	0.0157796	0.0226937	0.0161052	0.0267348	0.0331148	0.0201675	0.0196304	0.03096	0.0373284	0.029107
AMDIS	SPL	Digalactosylglycerol!3113/204_SUG	Digalactosylglycerol		3113/204		32.3307	3116.3	SUG	Digalactosylglycerol_AMDIS_SPL	yes	(arbitrary/mg FW)	Digalactosylglycerol	0.0200686	0.0148886	0.00373022	0.0156392	0.0187677	0.0182643	0.0194718	0.0213047	0.0186426	0.0217074	0.0214795	0.0246262	0.0285112	0.0195909	0.0259737	0.0235126	0.0309523	0.0242451	0.0223553	0.0315868	0.0335572	0.0258806	0.0350179	0.00318018	0.00340068	0.00137168	0.00410247	0.00649964	0.00705635	0.00691366	0.0045937	0.00601279	0.00532463	0.00353888	0.00709516	0.0105882
TL	SPL	Erythritol!1500/205	Erythritol		1500/205	1.36489			OTHER	Erythritol_TL_SPL	yes	(nmoles/mg FW)	Erythritol	0.000122747	0.000156487	0.000252333	0.000128822	0.00037142	0.000160455	0.00012037	0.000136177	9.72548e-05	0.000103784	0.000118207	0.000123909	8.6072e-05	0.000148351	0.000179443	0.000112626	0.000108026	0.000101395	0.000134445	0.00012167	0.000148881	0.00012073	0.000207327	9.98065e-05	0.000103352	0.000103474	0.00011173	0.000136939	0.000109505	0.000121309	0.0001443	0.000119265	9.18387e-05	0.000134096	0.00015898	0.000128543
TL	SPL	Erythronate!1538.6/292	Erythronate		1538.6/292				OA	Erythronate_TL_SPL	yes	(arbitrary/mg FW)	Erythronate	0.00277623	0.00206395	0.001306	0.00231663	0.00308099	0.00257495	0.00230967	0.00232342	0.00236087	0.00251581	0.00203056	0.00232459	0.00230698	0.00191563	0.00257889	0.00215348	0.00239642	0.00236931	0.00197839	0.00301397	0.00305439	0.0021584	0.00232411	0.000753676	0.000915875	0.00153964	0.00136498	0.00171178	0.00189923	0.00342823	0.00415129	0.00181782	0.00139882	0.00319588	0.00430649	0.00411058
TL	SPL	Ethanolamine$3tms!1269.8/1	Ethanolamine$3tms	3tms	1269.8/1	2.21333			OTHER	Ethanolamine$3tms_TL_SPL	yes	(nmoles/mg FW)	Ethanolamine	0.00670233	0.00346722	0.00711341	0.00745857	0.00875548	0.00677225	0.00795168	0.0121983	0.00654215	0.0063424	0.00956037	0.0153024	0.0179584	0.00891141	0.0125958	0.0137065	0.0160807	0.021902	0.0196667	0.023026	0.0164382	0.0258549	0.0311023	0.00747496	0.00574281	0.00631842	0.0096423	0.0139698	0.00920152	0.0117692	0.00839396	0.0138653	0.0109046	0.0127176	0.0182253	0.0136448
AMDIS	SPL	Ferulate-cis!1914.1/338_OA	Ferulate-cis		1914.1/338		22.7979	1914.2	OA	Ferulate-cis_AMDIS_SPL	yes	(arbitrary/mg FW)	Ferulate-cis	0.00234565	0.00182372	0.00109859	0.00194862	0.00163789	0.00173445	0.00182875	0.00108311	0.00149078	0.00153214	0.00141748	0.00118298	0.00104554	0.00125014	0.00189875	0.00105642	3.95e-07	0.000561848	0.000856211	3.95e-07	3.95e-07	3.95e-07	3.95e-07	0.00154852	0.000927065	0.00188013	0.000948914	0.00158274	0.000995888	0.00161456	0.00222121	0.00157946	0.00109787	0.00167801	0.00147333	0.000848746
AMDIS	SPL	Ferulate-trans!2091.9/338_OA	Ferulate-trans		2091.9/338		24.4894	2092.7	OA	Ferulate-trans_AMDIS_SPL	yes	(arbitrary/mg FW)	Ferulate-trans	0.00546963	0.00418326	0.00306359	0.00436027	0.00595179	0.00496018	0.00559545	0.00371109	0.00510963	0.00498341	0.00437977	0.00433777	0.00239747	0.00496171	0.00658309	0.00209254	0.000876576	0.00165147	0.00161503	0.000573117	0.0006996	0.000487769	0.000631879	0.00349557	0.00292089	0.00403672	0.00259209	0.00451444	0.00363882	0.0053867	0.00546244	0.00486026	0.00394644	0.00498523	0.00550043	0.00179747
AMDIS	SPL	ferruoylquinate$2!3176.5/249_OA	ferruoylquinate$2	2	3176.5/249		32.7376	3178	OA	ferruoylquinate$2_AMDIS_SPL	yes	(arbitrary/mg FW)	feruloylquinate	0.000118051	4.26137e-05	1.10567e-05	5.43299e-05	0.000149137	0.00016194	0.000128769	0.000180093	0.000310115	0.000127321	0.000136794	0.000216038	0.000472508	0.000515436	0.000692983	0.000164507	0.000738502	0.000607828	0.000615012	0.000589762	0.000646146	0.000446103	0.000624235	2.84157e-05	6.24862e-05	3.40873e-05	2.4077e-05	0.000141071	0.000127435	0.000155473	0.000131038	0.000151295	0.000103292	0.000164342	0.000156523	0.000439438
AMDIS	SPL	Fructofuranosyl-fructose$meox1!2689.0/480_SUG	Fructofuranosyl-fructose$meox1	meox1	2689.0/480		29.3501	2687	SUG	Fructofuranosyl-fructose$meox1_AMDIS_SPL	yes	(arbitrary/mg FW)	Fructofuranosyl-fructose	3.95e-07	3.95e-07	0.000213744	0.000529655	3.95e-07	3.95e-07	3.95e-07	3.95e-07	3.95e-07	3.95e-07	3.95e-07	3.95e-07	3.95e-07	3.95e-07	3.95e-07	3.95e-07	3.95e-07	3.95e-07	3.95e-07	3.95e-07	3.95e-07	3.95e-07	3.95e-07	3.95e-07	3.95e-07	3.95e-07	3.95e-07	3.95e-07	3.95e-07	3.95e-07	3.95e-07	3.95e-07	3.95e-07	3.95e-07	3.95e-07	3.95e-07
AMDIS	S30	Fructose$meox1!1865.7/160_SUG	Fructose$meox1	meox1	1865.7/160	1.32165	8.515	1861	SUG	Fructose$meox1_AMDIS_S30	yes	(nmoles/mg FW)	Fructose	0.247758	0.345874	0.135875	0.513796	0.161051	0.272919	0.182969	0.212585	0.110666	0.178841	0.211153	0.178429	0.217426	0.116346	0.201664	0.276904	0.262081	0.24467	0.282762	0.371056	0.418661	0.279285	0.311117	0.0310382	0.0876109	0.384251	0.166515	0.0362822	0.0846044	0.174435	0.487148	0.0687101	0.121968	0.2991	0.334974	0.20672
TL	SPL	Fructose-6-P$meox!2303.4/2	Fructose-6-P$meox	meox	2303.4/2	1.53769			PHOSPHO	Fructose-6-P$meox_TL_SPL	yes	(nmoles/mg FW)	Fructose-6-P	0.000109448	2.36807e-05	1.31636e-05	6.19696e-05	0.000198085	0.00010579	7.86409e-05	0.000101622	0.000102576	8.43274e-05	5.76575e-05	0.00026292	0.000403836	9.91196e-05	0.00024747	0.000398214	0.00143335	0.000640725	0.000516184	0.00165528	0.00225564	0.000816455	0.00341761	4.61228e-05	8.54671e-05	0.000215668	0.000103533	0.00024449	0.000223492	0.000457463	0.0003948	0.000535615	0.000259295	0.000342697	0.000329016	0.00178952
AMDIS	SPL	Galactinol$?3!3025.8/204_OTHER	Galactinol$?3	?3	3025.8/204		31.7369	3026.4	SUG	Galactinol$?3_AMDIS_SPL	yes	(arbitrary/mg FW)	Galactinol-3	0.00156026	0.000327205	3.95e-07	3.95e-07	3.95e-07	0.001045	0.00121654	0.000795079	0.00127184	0.00152526	0.00105456	0.000796822	0.00057446	3.95e-07	0.000930219	0.0003274	3.95e-07	3.95e-07	3.95e-07	3.95e-07	3.95e-07	3.95e-07	3.95e-07	0.00101145	0.00105937	0.000321973	0.000911843	0.000827752	0.000948042	3.95e-07	0.000182245	0.000592798	0.000714825	3.95e-07	3.95e-07	3.95e-07
AMDIS	SPL	Galactonate!1996.9/292_OA	Galactonate		1996.9/292	1.65966	23.5652	1995.2	OA	Galactonate_AMDIS_SPL	yes	(nmoles/mg FW)	Galactonate	3.95e-07	3.95e-07	0.000341945	3.95e-07	0.00106512	3.95e-07	0.00107022	0.0008935	0.000850686	0.000860521	0.000936314	0.00103191	0.00124842	0.000868096	0.0009843	0.00121946	0.00168983	0.00120529	0.00160299	0.00229005	0.00252531	0.00149077	0.00339292	0.000414602	0.000252061	0.000458085	0.00030113	0.000363219	0.000371685	0.000694924	0.00097476	0.000513058	0.000429351	0.000827743	0.000941876	0.0016163
AMDIS	SPL	Galactosylglycerol$3!2321/204_SUG	Galactosylglycerol$3	3	2321/204		26.4057	2314	SUG	Galactosylglycerol$3_AMDIS_SPL	yes	(arbitrary/mg FW)	Galactosylglycerol	0.00268449	0.00242931	0.00168809	0.00224666	0.00141904	0.00197097	0.00237996	0.00208912	0.00241774	0.00265983	0.00221917	0.0019513	0.00173351	0.00203731	0.00201606	0.00117539	0.000890098	0.00122855	0.00107024	0.000793826	0.000699458	0.000710387	0.000761272	0.00216174	0.00201835	0.000582276	0.00160348	0.00132502	0.00147598	0.000658779	0.000600902	0.00104325	0.00106299	0.000706424	0.000675874	0.000335159
TL	SPL	Gentiobiose$meox1!2808.9/16	Gentiobiose$meox1	meox1	2808.9/16	1.1686			SUG	Gentiobiose$meox1_TL_SPL	yes	(nmoles/mg FW)	Gentiobiose	0.00041854	0.000244729	0.000198543	0.000283103	0.000340254	0.000358851	0.000320956	0.000426133	0.000279969	0.000399876	0.000424998	0.000474838	0.000377671	0.000474334	0.000622643	0.000328745	0.000342054	0.00055649	0.000441114	0.000364117	0.00042725	0.000320653	0.000227808	0.000349269	0.000324226	0.000319723	0.000361022	0.000335488	0.000370837	0.00037921	0.000391292	0.000319018	0.000336905	0.000387138	0.000418709	0.000317689
AMDIS	SPL	Gluconate!1999.5/333_OA	Gluconate		1999.5/333	1.69929	23.6111	2000	OA	Gluconate_AMDIS_SPL	yes	(nmoles/mg FW)	Gluconate	3.95e-07	3.95e-07	3.95e-07	0.000126607	3.95e-07	3.95e-07	3.95e-07	3.95e-07	3.95e-07	3.95e-07	3.95e-07	3.95e-07	3.95e-07	3.95e-07	0.000480997	3.95e-07	0.00029446	0.000146857	0.000221728	0.000335836	0.00054314	0.000307972	0.00113116	3.95e-07	3.95e-07	0.00031444	6.14706e-05	3.95e-07	3.95e-07	0.000205032	0.000190613	3.95e-07	3.95e-07	0.000351255	0.000338693	0.000251672
AMDIS	SPL	Glucopyranose$1!1889.3/204_SUG	Glucopyranose$1	1	1889.3/204		22.5244	1887.7	SUG	Glucopyranose$1_AMDIS_SPL	yes	(arbitrary/mg FW)	Glucopyranose	3.95e-07	3.95e-07	3.95e-07	3.95e-07	3.95e-07	3.95e-07	3.95e-07	3.95e-07	3.95e-07	3.95e-07	3.95e-07	3.95e-07	3.95e-07	3.95e-07	3.95e-07	3.95e-07	0.000545305	0.000391396	3.95e-07	0.000809562	0.00082677	0.00072981	0.00118702	3.95e-07	3.95e-07	3.95e-07	3.95e-07	3.95e-07	3.95e-07	3.95e-07	3.95e-07	3.95e-07	3.95e-07	3.95e-07	3.95e-07	0.000404301
TL	S30	Glucopyranose(-H2O)!1772.4/	Glucopyranose(-H2O)		1772.4/				SUG	Glucopyranose(-H2O)_TL_S30	yes	(arbitrary/mg FW)	Glucopyranose(-H2O)	0.0234927	0.0266006	0.019614	0.0193917	0.035428	0.0269558	0.0198155	0.0253551	0.0270545	0.0208672	0.0218716	0.034956	0.0414742	0.0258574	0.0305715	0.0336911	0.0667347	0.0549683	0.0465976	0.0484912	0.074089	0.0454815	0.088696	0.0182357	0.0220852	0.0168308	0.0182978	0.00953267	0.0170562	0.0139599	0.0123085	0.0172726	0.0146088	0.015474	0.0189131	0.0149434
AMDIS	SPL	Glucopyranosyl-mannitol$1!2861.8/319_SUG	Glucopyranosyl-mannitol$1	1	2861.8/319		30.6375	2859.9	SUG	Glucopyranosyl-mannitol$1_AMDIS_SPL	yes	(arbitrary/mg FW)	Glucopyranosyl-mannitol	0.000710923	0.000498537	0.000760753	0.000541453	0.000554795	0.000816817	0.000695522	0.00181907	0.00035364	0.000514918	0.000836148	0.000908144	0.000717122	0.000871167	0.000832927	0.000937489	0.000479894	0.000462053	0.000656541	0.000742015	0.000347035	0.000257651	0.000251525	0.000301127	0.000401755	0.000342909	0.000790631	0.000410254	0.000385796	0.000488015	0.000703839	0.000463827	0.000324633	0.000450866	0.00103526	0.000286307
TL	S30	Glucose$meox1!1886.6/160_SU	Glucose$meox1	meox1	1886.6/160	0.925155			SUG	Glucose$meox1_TL_S30	yes	(nmoles/mg FW)	Glucose	0.309656	0.563733	0.153092	0.790352	0.195574	0.392325	0.238788	0.286728	0.118897	0.23491	0.298222	0.25372	0.299863	0.159173	0.304756	0.424764	0.401633	0.353143	0.409413	0.630411	0.662225	0.482133	0.612818	0.0254091	0.0987781	0.674044	0.275902	0.0358523	0.101986	0.248402	0.776064	0.0715819	0.131553	0.458859	0.491441	0.277666
TL	SPL	Glucose-6-P$meox1!2315.5/2	Glucose-6-P$meox1	meox1	2315.5/2	1.53769			PHOSPHO	Glucose-6-P$meox1_TL_SPL	yes	(nmoles/mg FW)	Glucose-6-P	0.000146526	4.89468e-05	1.89601e-05	8.24263e-05	0.000293738	0.000145361	7.89414e-05	0.000163235	0.000176276	0.000128713	0.000120443	0.000345967	0.00051528	0.00016002	0.000307357	0.000554855	0.00227937	0.000945768	0.000884074	0.00321493	0.00509106	0.00204871	0.00646469	0.000171159	0.000171217	0.000452611	0.000255581	0.000447586	0.000494668	0.000690503	0.000896044	0.00088268	0.000648096	0.00067456	0.000888677	0.00301681
TL	SPL	Glutamate$sum!	Glutamate$sum	sum		2.5			AA	Glutamate$sum_TL_SPL	yes	(nmoles/mg FW)	Glutamate	0.145739	0.0308822	0.0148876	0.0314964	0.16853	0.0908422	0.0888493	0.111058	0.175854	0.114502	0.0919791	0.15826	0.216179	0.13364	0.183364	0.153692	0.318793	0.182817	0.181896	0.253796	0.299113	0.220756	0.349694	0.115474	0.117769	0.193553	0.120042	0.311233	0.224726	0.273332	0.307515	0.32707	0.253898	0.331548	0.376566	0.422599
TL	SPL	Gln$sum!	Gln$sum	sum		2.5			AA	Gln$sum_TL_SPL	yes	(nmoles/mg FW)	Glutamine	0.0099022	0.00598219	0.00469869	0.00787664	0.00911588	0.009403	0.0103552	0.0116455	0.0126609	0.0105032	0.0101216	0.013834	0.0159665	0.0120621	0.0177576	0.0157806	0.0295958	0.0219737	0.0222741	0.0308102	0.0298355	0.0246222	0.0363649	0.0341262	0.0512849	0.0846147	0.0698606	0.0755844	0.0697663	0.0820358	0.0743392	0.0589862	0.0652294	0.0775128	0.105577	0.0781477
TL	SPL	Glycerate!1337.5/292	Glycerate		1337.5/292	2.49532			OA	Glycerate_TL_SPL	yes	(nmoles/mg FW)	Glycerate	0.0108641	0.0123224	0.00444609	0.0146576	0.00983536	0.0104585	0.00954355	0.00945884	0.00918042	0.0110692	0.00794841	0.00938432	0.0105091	0.00705367	0.0104332	0.00935558	0.0133296	0.0116944	0.00955345	0.0198179	0.0267895	0.0141907	0.0720333	0.00306824	0.00377178	0.00520518	0.00608627	0.006928	0.00532015	0.0100687	0.0116342	0.00612871	0.00741981	0.0086128	0.0133869	0.0146243
AMDIS	SPL	Glycerol!1280.7/205_OTHER	Glycerol		1280.7/205	4.34358	14.9135	1278	OTHER	Glycerol_AMDIS_SPL	yes	(nmoles/mg FW)	Glycerol	0.00353234	0.00334227	0.000969659	0.00140152	0.00248763	0.00251226	0.00284328	0.00222841	0.00325422	0.00275905	0.0026395	0.00242374	0.00331272	0.00295152	0.00309415	0.00246568	0.00211939	0.00226053	0.00183298	0.00193551	0.00141396	0.00137788	0.00181256	0.00286491	0.00260126	0.00134959	0.00209227	0.00340546	0.00250004	0.00151964	0.00174405	0.00217684	0.001964	0.00172486	0.00151176	0.00185861
AMDIS	SPL	Glycerol-2-P!1727.9/299_PHOSPHO	Glycerol-2-P		1727.9/299		20.7008	1726.4	PHOSPHO	Glycerol-2-P_AMDIS_SPL	yes	(arbitrary/mg FW)	Glycerol-2-P	0.000154805	3.95e-07	3.95e-07	2.47886e-05	0.000290675	0.000112122	4.27561e-05	0.000115709	0.000135912	0.000106616	0.000112676	0.00015768	0.000211797	0.000146656	0.000291425	0.000263039	0.000223518	0.000239759	0.000211535	0.00023991	0.000329621	0.000167919	0.000323615	3.63721e-05	5.06408e-05	9.94017e-05	9.50451e-05	0.000129616	0.000108203	0.000125163	0.000150309	0.000108497	0.000122251	0.000143116	0.000174052	0.000236876
AMDIS	SPL	Glycerol-3-P!1765.0/299_PHOSPHO	Glycerol-3-P		1765.0/299		21.1047	1762.1	PHOSPHO	Glycerol-3-P_AMDIS_SPL	yes	(arbitrary/mg FW)	Glycerol-3-P	0.00310218	0.000759364	0.00015936	0.00100906	0.00569936	0.00169569	0.00156158	0.00203811	0.00326759	0.00225164	0.00185748	0.0039462	0.00483963	0.00289596	0.00632395	0.00733943	0.0100374	0.00620317	0.00630092	0.0189751	0.025582	0.0103068	0.0243777	0.00120158	0.00164082	0.00465645	0.00240545	0.00525551	0.00401551	0.00703408	0.00904778	0.00502937	0.00475144	0.0074217	0.00803695	0.0172625
TL	S30	H2SO4$2tms!1164.7/227_MA	H2SO4$2tms	2tms	1164.7/227				MA	H2SO4$2tms_TL_S30	yes	(arbitrary/mg FW)	H2SO4	3.95e-07	3.95e-07	3.95e-07	3.95e-07	1.40253e-05	7.31618e-06	3.95e-07	3.95e-07	5.99024e-06	3.95e-07	3.95e-07	3.95e-07	3.95e-07	3.95e-07	3.95e-07	3.95e-07	3.95e-07	8.35957e-06	3.94798e-07	0.00837204	0.0207408	0.00389101	0.0253998	3.95e-07	3.95e-07	3.95e-07	3.95e-07	3.95e-07	8.11351e-06	3.95e-07	1.36626e-06	1.03225e-05	3.95e-07	3.95e-07	4.44249e-06	3.95e-07
TL	SPL	Histidine$sum!	Histidine$sum	sum		2.5			AA	Histidine$sum_TL_SPL	yes	(nmoles/mg FW)	Histidine	0.00125833	0.00113183	0.000538274	0.00149872	0.000173866	0.00168269	0.0002097	0.000895397	0.00125293	0.00115195	0.000627866	0.000225633	0.00116645	0.00114601	0.00131927	0.000982998	0.000455523	0.000910739	0.00044962	0.000894781	0.000890282	0.000736855	0.000955654	0.000118584	5.61168e-05	0.00158883	3.95e-07	0.000893006	0.00083341	2.46793e-06	0.00157267	0.000825952	6.18476e-05	0.00143405	0.00131253	0.00097214
TL	SPL	Homoserine!1451.4/218_AA	Homoserine		1451.4/218_AA				AA	Homoserine_TL_SPL	yes	(arbitrary/mg FW)	Homoserine	2.9489e-05	2.44466e-05	5.01058e-05	2.81789e-05	4.4798e-05	6.5228e-05	5.8106e-05	7.35748e-05	4.00241e-05	5.6558e-05	7.20852e-05	9.02996e-05	5.97609e-05	4.96779e-05	9.25423e-05	9.0054e-05	8.61372e-05	8.42025e-05	8.41219e-05	0.000120309	8.78532e-05	0.000115607	0.000196741	0.000207882	0.00036101	0.000432057	0.000683369	0.000282615	0.00038581	0.000473191	0.000471642	0.000298458	0.000286557	0.000309995	0.000524387	0.000361626
AMDIS	SPL	Hydroquinone!1406.0/239_OTHER	Hydroquinone		1406.0/239		16.7671	1405.4	OTHER	Hydroquinone_AMDIS_SPL	yes	(arbitrary/mg FW)	Hydroquinone	3.95e-07	3.95e-07	3.95e-07	3.95e-07	3.95e-07	3.95e-07	0.000129871	3.95e-07	3.95e-07	3.95e-07	3.95e-07	7.69443e-05	3.95e-07	3.95e-07	3.95e-07	3.95e-07	5.09128e-05	3.95e-07	3.29477e-05	3.95e-07	2.00852e-05	3.95e-07	2.47571e-05	3.95e-07	3.95e-07	3.95e-07	3.95e-07	3.95e-07	3.95e-07	3.95e-07	7.36847e-05	3.95e-07	3.95e-07	1.54571e-05	2.44316e-05	3.95e-07
AMDIS	SPL	Hydroxypyridine!1037.5/152_OTHER	Hydroxypyridine		1037.5/152		10.4718	1037.4	OTHER	Hydroxypyridine_AMDIS_SPL	yes	(arbitrary/mg FW)	Hydroxypyridine	0.000231926	0.000111028	3.95e-07	5.30431e-05	0.000450663	0.000258082	0.000642152	0.000201712	0.000362233	0.00033033	0.000168969	0.000455944	0.000274216	9.83276e-05	0.000426701	0.000216872	0.000681762	0.00017639	0.000292241	0.000129877	0.000289341	0.000148086	0.000460672	3.95e-07	2.57537e-05	6.53665e-05	3.95e-07	2.38024e-05	7.62225e-05	0.00023604	0.000607822	0.000105902	4.69643e-05	0.000225236	0.000397931	0.000169053
TL	SPL	Isoleucine$2tms!1298.4/158	Isoleucine$2tms	2tms	1298.4/158	2.5			AA	Isoleucine$2tms_TL_SPL	yes	(nmoles/mg FW)	Isoleucine	0.00429084	0.00822012	0.00639772	0.00594436	0.00467337	0.0052051	0.0047311	0.00370843	0.0047849	0.0045625	0.00396086	0.00398655	0.00566168	0.00548966	0.00538103	0.00384532	0.00505271	0.00646214	0.00536304	0.0056613	0.00554961	0.0056038	0.00778118	0.00297369	0.00334186	0.00605456	0.00732796	0.00539768	0.00516299	0.00812282	0.00952481	0.00461766	0.00434543	0.00772528	0.0138639	0.00645543
AMDIS	SPL	Isothiocyanoethylphosphate!1243.9/211_PHOSPHO	Isothiocyanoethylphosphate		1243.9/211		14.4124	1243.5	PHOSPHO	Isothiocyanoethylphosphate_AMDIS_SPL	yes	(arbitrary/mg FW)	Isothiocyanoethylphosphate	0.000110336	3.95e-07	3.95e-07	4.5868e-06	0.000107104	0.000113886	6.09473e-05	4.91127e-05	8.72559e-05	0.000124975	0.000144094	0.000165185	0.000245902	0.000157294	0.000235407	0.000132731	0.00049729	0.000213431	0.000362837	0.000570291	0.000683504	0.000441872	0.00109898	5.32787e-05	4.78826e-05	0.000114234	9.56501e-05	0.000168825	0.000184176	0.000234143	0.000362257	0.000217402	0.000276594	0.00039315	0.000444282	0.000345432
AMDIS	SPL	Kestose-1!3396.5/361_SUG	Kestose-1		3396.5/361	0.792959	34.0189	3394.1	SUG	Kestose-1_AMDIS_SPL	yes	(nmoles/mg FW)	Kestose-1	3.95e-07	3.95e-07	3.95e-07	0.000691648	3.95e-07	3.95e-07	3.95e-07	3.95e-07	3.95e-07	3.95e-07	3.95e-07	3.95e-07	3.95e-07	3.95e-07	3.95e-07	3.95e-07	3.95e-07	3.95e-07	3.95e-07	3.95e-07	3.95e-07	3.95e-07	3.95e-07	3.95e-07	3.95e-07	3.95e-07	3.95e-07	3.95e-07	3.95e-07	3.95e-07	3.95e-07	3.95e-07	3.95e-07	3.95e-07	3.95e-07	3.95e-07
TL	SPL	Leucine$2tms!1276/158	Leucine$2tms	2tms	1276/158	2.5			AA	Leucine$2tms_TL_SPL	yes	(nmoles/mg FW)	Leucine	0.00554717	0.0160116	0.0113968	0.0106351	0.00456493	0.00614984	0.0059629	0.00293605	0.00312437	0.00437776	0.00398407	0.00151104	0.0033015	0.00327054	0.00300939	0.00160938	0.00229694	0.00289818	0.00141981	0.00152863	0.00184086	0.00152682	0.00211317	0.00112631	0.00150535	0.00406599	0.00175903	0.00189018	0.0044889	0.00284831	0.00231923	0.00147519	0.00143244	0.00316251	0.00286605	0.00179125
TL	SPL	Linoleic acid!2208.9/337	Linoleic acid		2208.9/337				FA	Linoleic acid_TL_SPL	yes	(arbitrary/mg FW)	Linoleic acid	0.00807059	0.00517876	0.0019434	0.00311629	0.00507469	0.00526982	0.00401075	0.00386563	0.00697843	0.00512185	0.00393242	0.00437532	0.00592701	0.00445523	0.00607143	0.00381079	0.00467797	0.00449179	0.00294964	0.00204487	0.00360729	0.00192608	0.00308661	0.00500997	0.00594272	0.00412986	0.00507116	0.00672689	0.00627707	0.00447632	0.00477779	0.00594423	0.00612112	0.00458139	0.00423148	0.00506999
TL	SPL	Linolenic acid!2214.4/335	Linolenic acid		2214.4/335				FA	Linolenic acid_TL_SPL	yes	(arbitrary/mg FW)	Linolenic acid	0.0111421	0.0077495	0.00209314	0.00524642	0.0059305	0.00872869	0.00856601	0.00786891	0.00895143	0.00943982	0.00853977	0.00782757	0.00921593	0.00741156	0.0100143	0.00517248	0.00419969	0.00563452	0.00461522	0.0022003	0.00461489	0.0017893	0.00400305	0.00897919	0.0107221	0.00622885	0.00847405	0.00991707	0.0125124	0.00723072	0.00797584	0.0098044	0.0103563	0.00769676	0.00620013	0.00661305
TL	SPL	Lupeol$tms!3459.1/189	Lupeol$tms	tms	3459.1/189				APO	Lupeol$tms_TL_SPL	yes	(arbitrary/mg FW)	Lupeol	0.000324916	0.00035048	0.000143457	0.000402754	0.0003262	0.000740646	0.000520222	0.000790031	0.000424641	0.000691488	0.00059328	0.00097378	0.000464028	0.000793917	0.00111644	0.00090864	0.000227384	0.00081078	0.000548915	0.000517685	0.000432182	0.000406799	0.000161448	3.95e-07	3.95e-07	3.95e-07	0.000130403	3.95e-07	3.95e-07	0.000183824	0.000271763	0.000181963	0.000174747	0.000245123	0.000271416	0.000459294
TL	SPL	Lys$sum!	Lys$sum	sum		2.5			AA	Lys$sum_TL_SPL	yes	(nmoles/mg FW)	Lysine	0.00184515	0.00210915	0.00198969	0.00186895	0.00209821	0.00186753	0.00172575	0.0014186	0.00167071	0.00144022	0.00127874	0.00120554	0.00196447	0.00128021	0.00159462	0.000913617	0.00123443	0.00224904	0.00103957	0.000789962	0.00108633	0.000765862	0.000886396	0.00208635	0.00207733	0.001473	0.0017621	0.00225523	0.00233321	0.00168118	0.00133018	0.00192982	0.0017777	0.00179418	0.00232123	0.00126492
AMDIS	SPL	Lyxonate!1759.1/292_OA	Lyxonate		1759.1/292		21.0537	1757.6	OA	Lyxonate_AMDIS_SPL	yes	(arbitrary/mg FW)	Lyxonate	0.00076401	7.99703e-05	0.000316123	0.000321944	0.00110812	0.000675185	3.95e-07	3.95e-07	0.000943631	3.95e-07	3.95e-07	0.00108407	0.00108616	3.95e-07	0.000615961	0.00125889	3.95e-07	0.000791082	3.95e-07	0.00200709	0.00214254	0.00155295	3.95e-07	0.000434611	0.000404822	3.95e-07	0.00038438	0.000750945	0.000590517	0.00137416	0.000951453	0.000649976	0.00055674	0.00170054	3.95e-07	0.00131506
TL	SPL	Malonate!1201.8/233	Malonate		1201.8/233	1.92197			OA	Malonate_TL_SPL	yes	(nmoles/mg FW)	Malonate	6.22661e-06	1.38249e-05	1.06606e-05	6.70058e-06	3.12618e-06	1.58449e-06	8.83208e-06	4.21165e-06	3.95e-07	1.13878e-06	7.55014e-07	2.43303e-06	2.01963e-06	4.33579e-06	4.48939e-06	5.79322e-06	1.10054e-05	3.95e-07	3.54566e-06	2.42128e-05	4.01366e-05	3.64149e-05	0.000230932	1.20607e-06	2.80296e-06	2.70695e-05	6.53823e-06	7.83538e-06	5.69806e-06	2.86514e-05	5.97347e-05	6.90004e-06	5.25895e-06	2.65931e-05	2.29718e-05	4.39106e-05
AMDIS	SPL	Maltose$meox1!2744.4/160_SUG	Maltose$meox1	meox1	2744.4/160	1.1686	29.7749	2740.8	SUG	Maltose$meox1_AMDIS_SPL	yes	(nmoles/mg FW)	Maltose	0.000635272	0.000293112	3.60134e-05	0.00125998	0.000901624	0.00161649	0.00122019	0.00149625	0.000976519	0.00144629	0.00109445	0.00118274	0.000934916	0.00140779	0.00114195	0.000789654	0.000955294	0.000856409	0.000931415	0.00057727	0.000718239	0.000406504	0.00054149	5.94915e-05	7.51862e-05	0.000218898	0.000215778	0.000137628	0.000110844	0.00013523	0.000354231	0.000116902	0.000146145	0.000193988	0.000480405	0.000500525
AMDIS	SPL	Mannose$meox1!1883.3/319_SUG	Mannose$meox1	meox1	1883.3/319	0.925155	22.4506	1881.2	SUG	Mannose$meox1_AMDIS_SPL	yes	(nmoles/mg FW)	Mannose	0.00152462	0.00273845	0.00115413	0.00168883	0.0016338	0.00141972	0.00109908	0.00189337	0.00112311	0.00145634	0.00114298	0.00150129	0.00139837	0.00114538	0.00154713	0.00157203	0.00140374	0.0017812	0.00134406	0.00191055	0.0018325	0.00142741	0.0011421	0.000426567	0.000781067	0.000992546	0.00122559	3.95e-07	0.000680889	0.00133954	0.00110678	0.00126009	0.00104569	0.00136084	0.00119192	0.00127048
AMDIS	SPL	Melezitose!3470.7/361_SUG	Melezitose		3470.7/361	0.792959	34.4617	3469.8	SUG	Melezitose_AMDIS_SPL	yes	(nmoles/mg FW)	Melezitose	0.000117025	3.95e-07	3.95e-07	3.95e-07	0.000217605	0.000499102	0.000239235	0.000303327	0.000320812	0.000256349	0.000193035	0.000488048	0.00031172	0.000279983	0.000275046	0.000352102	0.000261618	0.000255356	0.000243405	0.00027047	0.000114625	0.000114422	0.000152008	3.95e-07	3.95e-07	1.94841e-05	3.95e-07	1.23921e-05	3.95e-07	9.40041e-05	0.000133386	3.95e-07	3.95e-07	8.75425e-05	6.81367e-05	3.95e-07
TL	SPL	Melibiose$meox1!2854.8/361	Melibiose$meox1	meox1	2854.8/361	1.1686			SUG	Melibiose$meox1_TL_SPL	yes	(nmoles/mg FW)	Melibiose	0.00269791	0.00192583	0.00265463	0.0021736	0.00241313	0.00274616	0.00233921	0.00546584	0.00184688	0.00209057	0.00265944	0.00333438	0.00256946	0.0034193	0.00288368	0.00312095	0.00174481	0.00259545	0.00229168	0.00248104	0.0020393	0.00140386	0.00159597	0.00104357	0.00128161	0.00101926	0.00212353	0.00117239	0.00131504	0.00152721	0.00174987	0.00125008	0.00110331	0.00149621	0.00209774	0.00110828
TL	SPL	Methionine$2tms!1515.7/176	Methionine$2tms	2tms	1515.7/176	2.5			AA	Methionine$2tms_TL_SPL	yes	(nmoles/mg FW)	Methionine	0.000475436	0.000125222	0.00048149	0.000225527	0.000597796	0.000376381	0.000307992	0.000374124	0.000772893	0.000422155	0.000301836	0.000481892	0.000747453	0.000591463	0.000619678	0.000493217	0.000949285	0.000815933	0.000538654	0.00108726	0.00120353	0.00096895	0.00281372	0.000297121	0.000260116	0.000619812	0.000466087	0.000901512	0.000546019	0.00103712	0.0010163	0.000526777	0.000580848	0.000930198	0.00146838	0.00133673
AMDIS	SPL	Mimosine!1168.3/188_OTHER	Mimosine		1168.3/188		13.1481	1168.9	OTHER	Mimosine_AMDIS_SPL	yes	(arbitrary/mg FW)	Mimosine	3.95e-07	3.95e-07	3.95e-07	3.95e-07	3.95e-07	3.95e-07	3.95e-07	3.95e-07	3.95e-07	3.95e-07	3.95e-07	3.95e-07	3.95e-07	3.95e-07	3.95e-07	3.95e-07	3.95e-07	3.95e-07	3.95e-07	3.45797e-05	5.03536e-05	1.42342e-05	6.98204e-05	3.95e-07	3.95e-07	9.18341e-06	3.95e-07	3.95e-07	3.95e-07	3.95e-07	4.72816e-05	3.00861e-05	3.95e-07	4.95027e-05	6.62994e-05	8.82544e-05
AMDIS	SPL	Monomethylphosphate!1176.5/241_PHOSPHO	Monomethylphosphate		1176.5/241		13.297	1176.3	PHOSPHO	Monomethylphosphate_AMDIS_SPL	yes	(arbitrary/mg FW)	Monomethylphosphate	6.3494e-06	3.95e-07	3.95e-07	3.95e-07	3.95e-07	3.95e-07	3.95e-07	3.95e-07	3.95e-07	3.95e-07	3.95e-07	3.95e-07	3.95e-07	3.95e-07	3.95e-07	3.95e-07	3.95e-07	3.95e-07	3.95e-07	2.41916e-05	2.48348e-05	8.57694e-06	5.556e-05	3.95e-07	3.95e-07	3.95e-07	3.95e-07	3.95e-07	3.95e-07	3.95e-07	3.95e-07	3.95e-07	9.32479e-06	1.28361e-05	1.55848e-05	7.04863e-06
TL	SPL	Monopalmitine!2593.3/371	Monopalmitine		2593.3/371				APO	Monopalmitine_TL_SPL	yes	(arbitrary/mg FW)	Monopalmitine	0.00245351	0.00188533	0.000882788	0.000872308	0.00231767	0.00166297	0.0014707	0.00124386	0.00220669	0.00153906	0.00137407	0.00147954	0.00191384	0.00158383	0.00184243	0.00100788	0.00108535	0.00142253	0.00096697	0.0004118	0.000868327	0.000804539	0.00081166	0.00156655	0.00147845	0.000807859	0.00108143	0.00160559	0.00122004	0.000897555	0.000869302	0.00122785	0.00121007	0.000942383	0.000759109	0.000944418
TL	SPL	myo-Inositol!2086.7/318	myo-Inositol		2086.7/318	1.32128			OTHER	myo-Inositol_TL_SPL	yes	(nmoles/mg FW)	myo-Inositol	0.231613	0.0770699	0.0339817	0.0912765	0.261215	0.209866	0.222168	0.212682	0.276864	0.232062	0.205632	0.278152	0.290745	0.275357	0.34144	0.260846	0.32387	0.277828	0.280253	0.297705	0.363318	0.281509	0.465266	0.0818337	0.0831093	0.0855973	0.0856414	0.117178	0.0934526	0.121046	0.136931	0.0991494	0.100064	0.130183	0.146927	0.110427
AMDIS	SPL	myo-Inositol-1-P!2427.7/299_PHOSPHO	myo-Inositol-1-P		2427.7/299		27.2935	2426.5	PHOSPHO	myo-Inositol-1-P_AMDIS_SPL	yes	(arbitrary/mg FW)	myo-Inositol-1-P	3.95e-07	3.95e-07	3.95e-07	3.95e-07	3.95e-07	3.95e-07	3.95e-07	3.95e-07	3.95e-07	3.95e-07	3.95e-07	3.95e-07	3.95e-07	3.95e-07	3.95e-07	3.95e-07	0.000112408	3.95e-07	3.95e-07	0.000288358	0.000697754	0.000159696	0.0010799	3.95e-07	3.95e-07	0.000119931	3.95e-07	3.95e-07	3.95e-07	6.27321e-05	0.000169794	6.86568e-05	3.38369e-05	0.000116426	8.1855e-05	0.000348436
AMDIS	SPL	Nicotianamine$4tls[746]!2592.1/186_OTHER	Nicotianamine$4tls[746]	4tls[746]	2592.1/186		28.6081	2593	OTHER	Nicotianamine$4tls[746]_AMDIS_SPL	yes	(arbitrary/mg FW)	Nicotianamine	3.95e-07	3.95e-07	3.95e-07	3.95e-07	3.95e-07	3.95e-07	3.95e-07	3.95e-07	3.95e-07	3.95e-07	3.95e-07	3.95e-07	3.95e-07	3.95e-07	3.95e-07	3.95e-07	3.95e-07	3.95e-07	3.95e-07	3.95e-07	3.95e-07	3.95e-07	3.95e-07	3.95e-07	3.95e-07	3.95e-07	3.95e-07	3.95e-07	3.95e-07	3.95e-07	3.95e-07	3.95e-07	3.95e-07	3.95e-07	3.95e-07	3.95e-07
TL	SPL	Nicotinate!1302.4/180	Nicotinate		1302.4/180				OA	Nicotinate_TL_SPL	yes	(arbitrary/mg FW)	Nicotinate	0.000525786	0.000684066	0.000905147	0.00062679	0.00061224	0.000673991	0.000599899	0.000561973	0.000468953	0.0005419	0.000469973	0.000533694	0.000511554	0.000654091	0.000669929	0.000529857	0.00144207	0.000901076	0.000686269	0.00182364	0.00282943	0.0021576	0.00351446	0.000706477	0.000495189	0.000519109	0.000574005	0.000933626	0.000842134	0.00093259	0.000813457	0.000898808	0.000745384	0.00105791	0.000971366	0.00146124
TL	SPL	O-Acetyl-Serine!1399.1/174	O-Acetyl-Serine		1399.1/174				AA	O-Acetyl-Serine_TL_SPL	yes	(arbitrary/mg FW)	O-Acetyl-Serine	0.0006963	0.0002207	0.000181392	0.000269635	0.000768459	0.000413048	0.000809631	0.00115233	0.00089712	0.000585608	0.000962853	0.00204874	0.00101241	0.00093988	0.00211105	0.00207851	0.000968543	0.000990894	0.0020805	0.00219695	0.00109838	0.00234219	0.00203387	0.000878426	0.000762693	0.000602449	0.000804029	0.00218834	0.00160508	0.00166182	0.00224507	0.00226045	0.00158052	0.00259894	0.0038505	0.00269099
AMDIS	SPL	Pantothenate!1989.4/291_OA	Pantothenate		1989.4/291		23.5099	1989.4	OA	Pantothenate_AMDIS_SPL	yes	(arbitrary/mg FW)	Pantothenate	3.95e-07	3.95e-07	3.95e-07	3.95e-07	6.97959e-05	2.21721e-05	3.95e-07	3.95e-07	3.95e-07	4.53179e-05	5.01324e-05	5.49477e-05	0.000102844	3.95e-07	8.71965e-05	5.2861e-05	0.000125192	6.46557e-05	5.84726e-05	6.58144e-05	0.000146203	4.08639e-05	3.95e-07	3.95e-07	3.95e-07	3.95e-07	3.95e-07	2.69172e-05	3.95e-07	2.54498e-05	2.44942e-05	1.67429e-05	3.95e-07	3.90523e-05	7.4602e-05	4.14838e-05
AMDIS	SPL	pentofuranose$1613.8/217!1613.8/217_SUG	pentofuranose$1613.8/217	1613.8/217	1613.8/217		19.4219	1613.2	SUG	pentofuranose$1613.8/217_AMDIS_SPL	yes	(arbitrary/mg FW)	pentofuranose	3.54491e-05	0.000103305	3.95e-07	0.00010335	1.78478e-05	8.4131e-05	3.82953e-05	1.94379e-05	3.95e-07	3.12774e-05	2.43965e-05	4.98e-05	1.56281e-05	1.24368e-05	2.04806e-05	1.3237e-05	4.73954e-05	3.95e-07	1.00477e-05	3.00088e-05	3.95e-07	3.95e-07	1.96145e-05	3.95e-07	3.95e-07	3.95e-07	3.95e-07	3.95e-07	3.95e-07	3.95e-07	7.67179e-06	3.95e-07	3.95e-07	3.95e-07	3.95e-07	3.95e-07
TL	SPL	Phenylalanine$sum!	Phenylalanine$sum	sum		2.5			AA	Phenylalanine$sum_TL_SPL	yes	(nmoles/mg FW)	Phenylalanine	0.00317606	0.00515057	0.00312506	0.00387822	0.0036282	0.00397678	0.00380453	0.00395978	0.00340763	0.0034212	0.00314895	0.003537	0.00371949	0.00386154	0.00386166	0.0030616	0.00271075	0.0032504	0.00306788	0.00280647	0.00250495	0.00181137	0.00240987	0.00100392	0.0012687	0.0022909	0.00171023	0.00193289	0.00217405	0.00221793	0.00221506	0.00181017	0.00160588	0.0022938	0.00272555	0.00195755
TL	SPL	Phosphate!1274.7/299	Phosphate		1274.7/299	1.98413			PHOSPHO	Phosphate_TL_SPL	yes	(nmoles/mg FW)	Phosphate	0.0233208	0.0169724	0.0107652	0.0149007	0.0438682	0.0132359	0.011962	0.0165722	0.0204764	0.0084805	0.012498	0.0307164	0.0563893	0.0202842	0.029195	0.0507831	0.168551	0.0830133	0.0628346	0.370306	0.459927	0.274734	0.44042	0.0269192	0.0276168	0.0797886	0.0358665	0.0450875	0.0633867	0.0641296	0.0622829	0.0744625	0.0654967	0.0847222	0.113573	0.270101
TL	SPL	Phytol-2!2169.8/123_APO	Phytol-2		2169.8/123_APO				APO	Phytol-2_TL_SPL	yes	(arbitrary/mg FW)	Phytol-2	0.00276393	0.001345	0.000185121	0.000692726	0.00160156	0.00190786	0.00188444	0.00125053	0.0019856	0.00216624	0.00163169	0.00142544	0.00154934	0.00131876	0.00225413	0.00141364	0.00155048	0.00102714	0.000851591	0.00114894	0.00171218	0.000629451	0.0013704	0.000980115	0.0013131	0.00177341	0.00126584	0.00264186	0.00205396	0.00181261	0.00264612	0.00191156	0.00184521	0.00188558	0.00150106	0.00300119
TL	SPL	Pipecolate!1371.2/156	Pipecolate		1371.2/156	3.09693			OA	Pipecolate_TL_SPL	yes	(nmoles/mg FW)	Pipecolate	0.00119453	0.000328165	0.000516922	0.000333235	0.00136834	0.00433289	0.00113951	0.0102962	0.00293252	0.00230498	0.00251983	0.00210829	0.0049914	0.0170889	0.00390888	0.00573395	0.0158622	0.00637793	0.00774077	0.0062534	0.00794687	0.00573342	0.0125155	3.95e-07	0.000351073	0.00176122	0.00313634	0.00103477	0.00178541	0.001561	0.00645482	0.00191235	0.000325718	0.00225086	0.00931767	0.00155804
TL	SPL	Porphine!1339/285	Porphine		1339/285				OTHER	Porphine_TL_SPL	yes	(arbitrary/mg FW)	Porphine	0.00278518	0.00280845	0.000594379	0.00546145	0.00187099	0.00400645	0.00866106	0.00182386	0.00391866	0.00433417	0.00655806	0.00827105	0.00301347	0.00328122	0.00669141	0.00221746	0.00634694	0.00654811	0.00930061	0.00314372	0.0085396	0.0118641	0.0105772	0.00543287	0.00615817	0.0055242	0.00464006	0.00448314	0.00717471	0.00671397	0.00571459	0.00638463	0.00660337	0.00661439	0.00500218	0.00573183
TL	SPL	Putrescine!	Putrescine			1.47821			OTHER	Putrescine_TL_SPL	yes	(nmoles/mg FW)	Putrescine	0.000243569	0.000122474	0.000268146	0.000449529	0.000392317	0.000254742	0.000258916	0.000476664	0.000320863	0.000204821	0.000359085	0.000431576	0.000626052	0.000391618	0.000498362	0.000341758	0.000477718	0.000483485	0.000375913	0.000337183	0.000294381	0.00022049	0.000285931	3.7372e-05	6.79227e-05	0.000377026	0.000119311	0.000335973	0.000152516	0.000244602	0.000251533	0.000282605	0.000225354	0.000401738	0.000307412	0.000942899
TL	SPL	Pyruvate!1055.1/174	Pyruvate		1055.1/174	19.1867			OA	Pyruvate_TL_SPL	yes	(nmoles/mg FW)	Pyruvate	0.0007727	3.95e-07	3.95e-07	3.95e-07	0.000724329	0.000783528	0.00100997	0.000873311	0.00076634	0.000750678	0.000885103	0.000821101	0.000655518	0.000787876	0.000808507	0.00075626	0.000416906	0.000761523	0.000581843	0.000640647	0.000643713	0.000720001	0.0011637	0.000485144	3.95e-07	0.000520263	0.000819578	0.000759387	3.95e-07	0.000853975	0.000911849	0.000537824	3.95e-07	0.000574002	0.00106092	0.00080575
AMDIS	SPL	Quinate!1857.9/345_OA	Quinate		1857.9/345		22.1755	1856.9	OA	Quinate_AMDIS_SPL	yes	(arbitrary/mg FW)	Quinate	0.000611365	0.000138856	0.000230928	0.000188413	0.00100536	0.000748173	0.000334505	0.00129455	0.00258076	0.00121165	0.000950525	0.00304382	0.0132527	0.00472725	0.0055786	0.00716149	0.0269193	0.0140568	0.0130177	0.0239431	0.0322995	0.0213591	0.0518206	3.95e-07	0.000102562	0.000137337	5.67443e-05	0.000405678	0.000412942	0.000412956	0.00058299	0.000375708	0.000389003	0.000708352	0.000732401	0.0211124
TL	SPL	Rhamnose$Meox1!1723.4/160	Rhamnose$Meox1	Meox1	1723.4/160	1.01533			SUG	Rhamnose$Meox1_TL_SPL	yes	(nmoles/mg FW)	Rhamnose	0.000293251	0.000198937	0.000224764	0.000205915	0.000302771	0.000291286	0.000279738	0.000281153	0.000296167	0.000298232	0.000196972	0.000291598	0.000248241	0.0003195	0.000304259	0.000270676	0.000226425	0.000252651	0.000242771	0.000288075	0.000278431	0.000219284	0.000299266	0.000119201	0.000138804	0.000148868	0.000144706	0.000132743	0.000187352	0.000150903	0.000211248	0.000130805	0.000137367	0.000161733	0.000223901	0.000215654
TL	SPL	Ribonate$2!1759.4/333	Ribonate$2	2	1759.4/333				OA	Ribonate$2_TL_SPL	yes	(arbitrary/mg FW)	Ribonate	0.00216482	0.000949021	0.000878476	0.00128869	0.00265824	0.00187327	0.00139978	0.00192646	0.00240163	0.00143708	0.00169264	0.00251905	0.00367214	0.00172384	0.0028771	0.00259234	0.00486071	0.00305209	0.00290721	0.00441297	0.00490392	0.00304682	0.0047869	0.00124189	0.00125649	0.00198164	0.00164832	0.00205656	0.00218051	0.0031441	0.00395477	0.00251038	0.00207506	0.00399087	0.00411891	0.00527832
TL	SPL	Ribose!1679.1/307	Ribose		1679.1/307	1.11015			SUG	Ribose_TL_SPL	yes	(nmoles/mg FW)	Ribose	0.00115453	0.000507273	0.00462068	0.000480835	0.0011614	0.00104429	0.000851665	0.00116772	0.00148795	0.00110042	0.000814825	0.00107619	0.00172899	0.00168479	0.00158468	0.00107305	0.0026324	0.00168795	0.00155043	0.00159116	0.00177672	0.0019884	0.00322682	0.000922553	0.000850622	0.00167779	0.00122035	0.00160765	0.00165297	0.00203561	0.00212663	0.00153521	0.00140955	0.00248392	0.00280447	0.00145139
TL	SPL	Salicylate!1502.6/267	Salicylate		1502.6/267	1.72383			OA	Salicylate_TL_SPL	yes	(nmoles/mg FW)	Salicylate	0.000216987	0.000208921	0.000432484	0.000155965	0.00022922	0.000226592	0.000111027	0.000179054	0.000214199	0.000133375	0.000104122	7.34164e-05	8.22453e-05	0.000163117	8.68178e-05	6.43354e-05	6.41307e-05	6.6438e-05	5.43298e-05	5.0045e-05	4.92818e-05	4.25408e-05	8.5653e-05	7.13097e-05	3.98239e-05	5.63202e-05	3.2681e-05	7.02039e-05	4.22645e-05	4.33855e-05	4.02173e-05	7.41546e-05	5.11344e-05	3.26528e-05	7.56205e-05	5.65684e-05
TL	SPL	Serine$3tms!1365.3/218	Serine$3tms	3tms	1365.3/218	2.5			AA	Serine$3tms_TL_SPL	yes	(nmoles/mg FW)	Serine	0.079287	0.00853231	0.0042659	0.0128387	0.0970748	0.0366503	0.0392032	0.048474	0.1259	0.0393342	0.040012	0.0745586	0.164147	0.0652589	0.0821783	0.0704979	0.149986	0.0901448	0.0858922	0.093117	0.108082	0.0891203	0.100968	0.0444621	0.0540993	0.0582992	0.082868	0.111052	0.0893837	0.109275	0.11708	0.088611	0.0954123	0.122892	0.144279	0.108133
AMDIS	SPL	Shikimate!1810.3/372_OA	Shikimate		1810.3/372	1.91406	21.6148	1807.3	OA	Shikimate_AMDIS_SPL	yes	(nmoles/mg FW)	Shikimate	0.000114418	3.95e-07	3.95e-07	3.95e-07	0.000122081	0.000157847	9.79498e-05	0.000171933	0.000203266	0.000160228	0.000161002	0.000184723	0.000397712	0.000282298	0.000245252	0.000267759	0.00142787	0.000419164	0.000487908	0.000916933	0.00132216	0.0015558	0.00425159	0.000108335	0.000138705	0.000119736	0.000287539	0.000172541	0.000121197	0.000196966	0.000319364	0.000125658	0.000135471	0.00020282	0.000347312	0.00037051
TL	SPL	Sinapinate-cis!2054.5/338	Sinapinate-cis		2054.5/338				OA	Sinapinate-cis_TL_SPL	yes	(arbitrary/mg FW)	Sinapinate-cis	0.00306323	0.00196777	0.00158421	0.0021063	0.00287152	0.00349096	0.00252928	0.00391272	0.00243801	0.00244375	0.00255639	0.00330948	0.00338829	0.00250525	0.00323174	0.00423844	0.00195122	0.00210893	0.00317371	0.00209635	0.00192484	0.00129367	0.00150935	0.000893824	0.00113981	0.0010488	0.00180431	0.00193687	0.00211711	0.00214642	0.00263473	0.00166337	0.0016463	0.00241979	0.00337604	0.00443706
TL	SPL	Sinapinate-trans!2242.8/33	Sinapinate-trans		2242.8/33				OA	Sinapinate-trans_TL_SPL	yes	(arbitrary/mg FW)	Sinapinate-trans	0.0140241	0.0100563	0.00767685	0.0104967	0.0188578	0.0162013	0.0119037	0.0211803	0.0130271	0.012495	0.0130335	0.0207343	0.0249081	0.0155532	0.0178606	0.0328593	0.0351182	0.0268712	0.0253473	0.0412368	0.0489133	0.0324347	0.0513469	0.00607515	0.00737401	0.00677099	0.0101825	0.011473	0.0122777	0.0122591	0.0148174	0.0102741	0.00941316	0.0131367	0.0199826	0.033396
AMDIS	SPL	S-Methyl-L-cysteine 2tms !1420.3/_AA	S-Methyl-L-cysteine 2tms		1420.3/		17.0502	1424.9	AA	S-Methyl-L-cysteine 2tms _AMDIS_SPL	yes	(arbitrary/mg FW)	S-Methyl-L-cysteine 2tms	0.000128668	3.95e-07	3.95e-07	3.95e-07	3.95e-07	0.000244002	0.000176329	0.000212464	3.95e-07	0.000152172	0.000165851	3.95e-07	3.95e-07	0.000217057	0.000179633	0.000128409	0.000105698	0.000125211	0.000155624	3.95e-07	3.95e-07	3.95e-07	3.95e-07	3.95e-07	3.95e-07	0.000197407	0.000222897	0.000142842	3.95e-07	0.000162612	0.000225132	3.95e-07	3.95e-07	0.000164195	0.000258116	3.95e-07
TL	SPL	Spermidine!	Spermidine			1.63921			OTHER	Spermidine_TL_SPL	yes	(nmoles/mg FW)	Spermidine	0.000902796	0.000187833	0.000105912	0.000413762	0.00096853	0.000769959	0.000923533	0.0011905	0.000752908	0.000608871	0.000994675	0.00120541	0.00122445	0.000621178	0.00104911	0.000572221	0.000345085	0.000767403	0.00070325	0.000316903	0.000200333	0.000359201	3.95e-07	0.000420075	0.000284483	0.000199152	0.000264923	0.000549538	0.000360351	0.000190476	0.000179357	0.000557464	0.000462573	0.000421956	0.000340721	0.00062437
TL	SPL	Stigmasterol!3302/484_APO	Stigmasterol		3302/484_APO	0.969251			APO	Stigmasterol_TL_SPL	yes	(nmoles/mg FW)	Stigmasterol	9.1395e-05	6.05434e-05	4.82362e-05	2.97761e-05	7.92132e-05	9.41652e-05	3.76787e-05	4.06776e-05	4.82499e-05	5.79405e-05	5.85074e-05	4.44005e-05	4.06499e-05	4.38304e-05	6.63558e-05	4.10983e-05	4.34285e-05	4.56706e-05	4.03137e-05	4.10035e-05	6.15715e-05	1.11449e-05	4.45503e-05	3.46029e-05	2.66627e-05	3.77664e-05	4.2384e-05	4.03213e-05	3.83501e-05	1.89223e-05	4.83469e-05	4.18263e-05	2.7203e-05	3.43151e-05	3.84119e-05	5.97262e-05
TL	SPL	Succinate!1320.9/247	Succinate		1320.9/247	2.82271			OA	Succinate_TL_SPL	yes	(nmoles/mg FW)	Succinate	0.00176641	0.00238774	0.00311121	0.00221861	0.00175119	0.0028435	0.00196986	0.00233743	0.00200245	0.00197748	0.00165693	0.00153901	0.0017056	0.00231746	0.0020725	0.00175305	0.0029872	0.00194904	0.00173844	0.00239704	0.00356807	0.00363173	0.00687713	0.00349725	0.00275	0.00272309	0.00214475	0.00517496	0.00300614	0.00308018	0.00334257	0.00369966	0.00336382	0.00324844	0.00406555	0.00342014
AMDIS	S30	Sucrose!2641.2/451_SUG	Sucrose		2641.2/451	1.17	10.7993	2636.6	SUG	Sucrose_AMDIS_S30	yes	(nmoles/mg FW)	Sucrose	0.731135	0.301363	0.0550487	0.550935	0.890878	1.11618	0.895012	0.817277	0.858048	0.923981	0.802337	1.01223	0.900928	0.794726	1.04722	0.944622	0.945885	0.85104	0.973974	0.921579	0.863068	0.703699	1.15457	0.140006	0.179728	0.228575	0.215793	0.257652	0.283798	0.348563	0.445553	0.275211	0.254372	0.372137	0.519262	0.292764
AMDIS	SPL	Thiazolidine-4-carboxylate!1478/160_OA	Thiazolidine-4-carboxylate		1478/160		17.8185	1477.8	OA	Thiazolidine-4-carboxylate_AMDIS_SPL	yes	(arbitrary/mg FW)	Thiazolidine-4-carboxylate	0.000698633	0.000109465	3.95e-07	0.000156639	0.000626184	0.000831928	0.000732975	0.000708393	0.000604481	0.000627403	0.000643505	0.000666155	0.000614112	0.000640978	0.000679825	0.000517144	0.000967754	0.00071485	0.000679901	0.000950995	0.00106836	0.000860341	0.00261273	0.000616393	0.000637534	0.000814937	0.000640992	0.000619963	0.000527036	0.000649109	0.000710493	0.000397288	0.000429595	0.000625411	0.000854676	0.000399687
TL	SPL	Threitol!1493.0/205	Threitol		1493.0/205				OTHER	Threitol_TL_SPL	yes	(arbitrary/mg FW)	Threitol	0.00012483	0.000102436	0.000102694	0.000106125	0.000176238	0.000118425	0.000148719	0.000169524	0.000169204	0.000156336	0.000143015	0.000148544	0.000134151	0.000198391	0.000208742	0.000118662	9.53629e-05	0.00012527	0.000153929	3.95e-07	3.95e-07	0.000154898	0.000114481	9.94225e-05	3.95e-07	0.000103081	3.95e-07	0.000158074	0.000123568	0.000116568	0.00011786	3.95e-07	3.95e-07	0.000110168	0.000113595	0.0001164
TL	SPL	Threonate!1560.0/292	Threonate		1560.0/292				OA	Threonate_TL_SPL	yes	(arbitrary/mg FW)	Threonate	0.00237547	0.00249578	0.00427346	0.00225324	0.00268495	0.00312927	0.0031034	0.00188574	0.00207039	0.00253175	0.00221309	0.00203885	0.00252209	0.00235207	0.00245095	0.00211237	0.00609995	0.00312499	0.00234017	0.00502236	0.00899105	0.00508249	0.0110678	0.00194812	0.00226047	0.00318241	0.0021649	0.00238761	0.00304471	0.00452428	0.00464245	0.00333616	0.00293047	0.00436296	0.00475273	0.00728019
AMDIS	SPL	Threonate-lactone!1381.8/247_OA	Threonate-lactone		1381.8/247		16.382	1379	OA	Threonate-lactone_AMDIS_SPL	yes	(arbitrary/mg FW)	Threonate-lactone	0.000803411	0.000428939	3.95e-07	0.000475539	0.00109163	0.0010087	0.00111177	0.000557737	0.000941491	0.00110599	0.000688942	0.000844539	0.000879442	0.000974808	0.000997769	0.000578635	0.00180023	0.000759444	0.000703016	0.00113608	0.00187387	0.00100724	0.00204084	0.000311565	0.000482255	0.000789098	0.000514329	0.00053533	0.000738774	0.00113057	0.00136285	0.000823509	0.00075051	0.0011325	0.00122471	0.00167796
AMDIS	SPL	Trehalose!2748.2/191_SUG	Trehalose		2748.2/191	1.1686	29.8092	2745.2	SUG	Trehalose_AMDIS_SPL	yes	(nmoles/mg FW)	Trehalose	0.000112117	3.95e-07	3.95e-07	3.95e-07	0.000369111	0.000444737	0.000219795	0.000555028	0.000447685	0.000228274	0.000318348	0.000445086	0.00100283	0.000471114	0.000367684	0.000737883	0.00245776	0.00101713	0.000947889	0.00212589	0.00261553	0.0027793	0.0048594	3.95e-07	3.95e-07	3.95e-07	0.000450605	2.63168e-05	3.95e-07	7.6472e-05	0.000394736	3.95e-07	3.95e-07	3.95e-07	0.000446268	0.000226201
TL	SPL	Tyrosine$sum!	Tyrosine$sum	sum		2.5			AA	Tyrosine$sum_TL_SPL	yes	(nmoles/mg FW)	Tyrosine	0.000659389	0.000680729	0.000308012	0.000497364	0.000731662	0.000856202	0.000737606	0.000639619	0.000546917	0.000649043	0.000568917	0.000443181	0.000596691	0.000545197	0.00061243	0.000435285	0.000451174	0.000698413	0.000458646	0.000457339	0.00047674	0.000479155	0.000567151	0.000315818	0.000358259	0.000401718	0.000451977	0.000467829	0.000624929	0.000620813	0.00043437	0.000428462	0.00041575	0.000641211	0.000733462	0.000512447
AMDIS	SPL	U0970.7/184!0970.7/1848_U	U0970.7/184		0970.7/1848		9.0987	970	U	U0970.7/184_AMDIS_SPL	yes	(arbitrary/mg FW)	U0970.7/184	2.77e-06	2.77e-06	2.77e-06	0.0017324	0.00269888	0.000927576	0.0013307	0.000110399	2.77e-06	0.00183354	0.00114336	0.00200337	2.77e-06	2.77e-06	0.000880618	2.77e-06	0.00194062	2.77e-06	0.00168213	2.77e-06	0.00172207	0.000486719	0.00176056	0.00114967	0.000835802	0.000787488	0.000843859	2.77e-06	2.77e-06	0.000807224	0.000942976	2.77e-06	0.000735796	0.000127688	0.000907802	2.77e-06
AMDIS	SPL	U0995.7/155!0995.7/155_U	U0995.7/155		0995.7/155		9.6369	996.4	U	U0995.7/155_AMDIS_SPL	yes	(arbitrary/mg FW)	U0995.7/155	2.77e-06	0.000109765	7.98118e-05	5.85914e-05	6.55686e-05	0.000103918	4.54068e-05	0.000109735	7.46871e-05	4.26244e-05	3.21827e-05	2.77e-06	2.77e-06	2.77e-06	8.27704e-05	7.01437e-05	8.09212e-05	9.03515e-05	7.48563e-05	6.43892e-05	9.00958e-05	6.12144e-05	0.000126092	5.92219e-05	8.17829e-05	5.94131e-05	7.03165e-05	8.70413e-05	7.22274e-05	2.77e-06	5.34226e-05	2.56637e-05	6.15812e-05	6.47481e-05	6.45557e-05	8.03501e-05
AMDIS	SPL	U1050.3/154!1050.3/154_U	U1050.3/154		1050.3/154		10.7274	1050	U	U1050.3/154_AMDIS_SPL	yes	(arbitrary/mg FW)	U1050.3/154	2.77e-06	2.77e-06	2.77e-06	2.77e-06	2.77e-06	2.77e-06	2.77e-06	2.77e-06	2.77e-06	2.77e-06	2.77e-06	2.77e-06	0.00012268	2.77e-06	2.77e-06	1.81921e-05	0.00199815	0.000131335	0.000183395	0.0025455	0.00375039	0.00312383	0.00617658	2.77e-06	2.77e-06	2.77e-06	2.77e-06	2.77e-06	2.77e-06	2.77e-06	2.77e-06	2.77e-06	2.77e-06	2.77e-06	2.77e-06	0.000166245
AMDIS	SPL	U1052.3/173!1052.3/173_U	U1052.3/173		1052.3/173		10.7865	1052.9	U	U1052.3/173_AMDIS_SPL	yes	(arbitrary/mg FW)	U1052.3/173	0.000262488	0.000346422	0.00022004	0.000293141	0.000334905	0.000385858	0.000343044	0.000211519	0.000463687	0.000348234	0.000249285	0.000267177	0.00019516	0.000376185	0.000249602	0.000199068	0.000280413	0.000171973	0.000274596	0.000273219	0.000281633	0.000205176	0.000234921	0.00031859	0.000386812	0.000243519	0.000301064	0.000316943	0.000291959	0.000320458	0.000216208	0.000341791	0.000242343	0.000274161	0.000274488	0.000284509
AMDIS	SPL	U1121.3/332!1121.3/332_U	U1121.3/332		1121.3/332		12.1601	1120.4	U	U1121.3/332_AMDIS_SPL	yes	(arbitrary/mg FW)	U1121.3/332	6.26146e-05	3.80526e-05	2.77e-06	5.2414e-05	7.58167e-05	7.42228e-05	6.94627e-05	7.88549e-05	0.000106029	8.02379e-05	5.80678e-05	0.000114588	0.000101369	7.77419e-05	0.000115122	7.47034e-05	0.000116886	8.53814e-05	0.000115161	0.00015276	0.000143495	0.000158895	0.000242537	2.77e-06	8.23546e-05	4.30044e-05	7.19599e-05	0.000108097	7.61591e-05	5.01865e-05	5.59097e-05	4.74232e-05	3.5906e-05	8.90197e-05	9.97332e-05	7.36521e-05
AMDIS	SPL	U1140.4/156!1140.4/156_U	U1140.4/156		1140.4/156		12.5198	1138.1	U	U1140.4/156_AMDIS_SPL	yes	(arbitrary/mg FW)	U1140.4/156	7.90968e-05	7.70429e-05	3.72263e-05	6.06821e-05	0.000227503	9.31266e-05	6.567e-05	9.81747e-05	0.000160511	0.000111871	8.76426e-05	8.92339e-05	0.000104507	9.15578e-05	6.68255e-05	4.87014e-05	2.77e-06	8.82539e-05	6.61433e-05	2.77e-06	2.77e-06	2.77e-06	2.77e-06	7.35183e-05	5.18574e-05	4.36768e-05	2.77e-06	0.000127617	0.000130064	7.47045e-05	4.26157e-05	5.63943e-05	9.44038e-05	8.47881e-05	2.77e-06	3.51947e-05
AMDIS	SPL	U1142.2/235!1142.2/235_U	U1142.2/235		1142.2/235		12.654	1144.7	U	U1142.2/235_AMDIS_SPL	yes	(arbitrary/mg FW)	U1142.2/235	0.0336316	0.0476975	0.0262953	0.0176284	0.0280411	0.0229854	0.0212626	0.0185036	0.0340863	0.0272706	0.0272689	0.0222412	0.0353904	0.0311375	0.0244555	0.0325442	0.0246231	0.030062	0.0233284	0.0241875	0.0165903	0.0189206	0.0074044	0.00163093	0.00505727	0.00453238	0.00325235	0.00579554	0.00478675	0.00509388	0.00527561	0.00543214	0.00486878	0.00388789	0.00402556	0.00883485
AMDIS	SPL	U1148.5/110!1148.5/110_U	U1148.5/110		1148.5/110		12.73	1148.4	U	U1148.5/110_AMDIS_SPL	yes	(arbitrary/mg FW)	U1148.5/110	2.77e-06	2.77e-06	2.77e-06	2.77e-06	2.77e-06	2.77e-06	2.77e-06	2.77e-06	2.77e-06	2.77e-06	2.77e-06	2.77e-06	2.77e-06	2.77e-06	2.77e-06	2.77e-06	4.75923e-05	2.77e-06	2.77e-06	0.000156408	0.00012219	0.000157854	0.000215048	2.77e-06	2.77e-06	2.77e-06	2.77e-06	2.77e-06	2.77e-06	2.77e-06	2.77e-06	2.77e-06	2.77e-06	2.77e-06	2.77e-06	2.77e-06
AMDIS	SPL	U1172.9/281!1172.9/281_U	U1172.9/281		1172.9/281		13.2042	1171.7	U	U1172.9/281_AMDIS_SPL	yes	(arbitrary/mg FW)	U1172.9/281	0.000567615	0.000582946	0.000292579	0.000561406	0.000407138	0.000736049	0.000458684	0.000701234	0.000502709	0.000653097	0.000474852	0.000800374	0.000593982	0.000710358	0.000663632	0.000848997	0.000453449	0.000840093	0.000623729	0.000934883	0.000544218	0.000467059	0.000646055	0.000428531	0.000307478	0.000713146	0.000560556	0.000616888	0.00033881	0.000686805	0.000768742	0.00056537	0.000310896	0.000519249	0.000693315	0.000692618
AMDIS	SPL	U1239.6/248!1239.6/248_U	U1239.6/248		1239.6/248		14.3266	1237.6	U	U1239.6/248_AMDIS_SPL	yes	(arbitrary/mg FW)	U1239.6/248	2.77e-06	2.77e-06	2.77e-06	2.77e-06	2.77e-06	2.77e-06	2.77e-06	2.77e-06	2.77e-06	2.77e-06	2.77e-06	2.77e-06	2.77e-06	2.77e-06	2.77e-06	2.77e-06	0.00012512	2.77e-06	2.77e-06	0.000190085	0.000432257	0.000138992	0.000448159	2.77e-06	2.77e-06	3.60148e-05	2.77e-06	2.77e-06	4.39005e-05	7.67154e-05	6.99231e-05	3.84559e-05	5.04952e-05	0.000101928	7.83048e-05	0.000245339
AMDIS	SPL	U1243.4/336!1243.4/336_U	U1243.4/336		1243.4/336		14.4021	1242.8	U	U1243.4/336_AMDIS_SPL	yes	(arbitrary/mg FW)	U1243.4/336	2.77e-06	2.77e-06	2.77e-06	2.77e-06	2.77e-06	2.77e-06	2.77e-06	2.77e-06	2.77e-06	2.77e-06	2.77e-06	2.77e-06	2.77e-06	2.77e-06	2.77e-06	2.77e-06	2.77e-06	2.77e-06	2.77e-06	2.77e-06	2.77e-06	2.77e-06	2.77e-06	2.77e-06	2.77e-06	2.77e-06	2.77e-06	2.77e-06	2.77e-06	2.77e-06	2.77e-06	2.77e-06	2.77e-06	2.77e-06	2.77e-06	5.51401e-05
AMDIS	SPL	U1252.7/129!1252.7/129_U	U1252.7/129		1252.7/129		14.5454	1252.6	U	U1252.7/129_AMDIS_SPL	yes	(arbitrary/mg FW)	U1252.7/129	2.77e-06	2.77e-06	2.77e-06	2.77e-06	2.77e-06	2.77e-06	2.77e-06	2.77e-06	2.77e-06	2.77e-06	2.77e-06	2.77e-06	0.000136922	2.77e-06	2.77e-06	2.77e-06	0.00141817	5.81638e-05	8.63929e-05	0.000944384	0.00111673	0.00109199	0.00115376	2.77e-06	2.77e-06	2.77e-06	2.77e-06	2.77e-06	2.77e-06	2.77e-06	2.77e-06	2.77e-06	2.77e-06	2.77e-06	2.77e-06	2.77e-06
AMDIS	SPL	U1252.8/157!1252.8/157_U	U1252.8/157		1252.8/157		14.5135	1250.4	U	U1252.8/157_AMDIS_SPL	yes	(arbitrary/mg FW)	U1252.8/157	0.000237004	0.00024003	0.000250014	0.000193125	2.77e-06	0.000187802	0.000217241	0.000196132	0.00024968	0.00019927	0.000208192	0.000182926	0.000159657	0.000175894	0.000189359	0.000221481	0.000113489	0.000321367	0.000187016	2.77e-06	2.77e-06	0.000100768	0.000107966	0.000250996	0.000221888	0.000140953	0.000212458	0.00019501	0.000225434	0.000157073	0.000178573	0.000259941	0.000178964	0.000186722	0.000157717	0.00025356
AMDIS	SPL	U1259.3/132!1259.3/132_U	U1259.3/132		1259.3/132		14.6478	1259.7	U	U1259.3/132_AMDIS_SPL	yes	(arbitrary/mg FW)	U1259.3/132	2.77e-06	2.77e-06	2.77e-06	2.77e-06	2.77e-06	2.77e-06	2.77e-06	2.77e-06	2.77e-06	2.77e-06	2.77e-06	2.77e-06	2.77e-06	2.77e-06	2.77e-06	2.77e-06	2.77e-06	2.77e-06	2.77e-06	3.12904e-05	1.86896e-05	2.39943e-05	2.77e-06	2.77e-06	2.77e-06	2.77e-06	2.77e-06	2.77e-06	2.77e-06	2.77e-06	1.3565e-05	2.77e-06	2.77e-06	2.58617e-05	2.44546e-05	4.07452e-05
AMDIS	SPL	U1290/198!1290/198_U	U1290/198		1290/198		15.0367	1286.4	U	U1290/198_AMDIS_SPL	yes	(arbitrary/mg FW)	U1290/198	0.0004811	0.000524999	0.000340892	0.000501523	0.00011405	0.000617017	0.000637744	0.000444359	0.000667665	0.000605401	0.000483937	0.000703836	0.000594061	0.000556368	0.000750715	0.000514317	0.000916429	0.000535286	0.000531604	0.000477961	0.000563698	0.000669283	0.000666663	0.000442178	0.000515959	0.000561225	0.000565377	0.00067138	0.000594996	0.000512436	0.000539034	0.00047298	0.000617876	0.000613148	0.000526352	0.000583602
AMDIS	SPL	U1346.6/292!1346.6/292_U	U1346.6/292		1346.6/292		15.9073	1348.1	U	U1346.6/292_AMDIS_SPL	yes	(arbitrary/mg FW)	U1346.6/292	2.77e-06	2.77e-06	2.77e-06	2.77e-06	2.77e-06	2.77e-06	2.77e-06	2.77e-06	2.77e-06	2.77e-06	2.77e-06	2.77e-06	2.77e-06	2.77e-06	2.77e-06	2.77e-06	2.77e-06	2.77e-06	2.77e-06	2.77e-06	2.77e-06	2.77e-06	2.77e-06	2.77e-06	2.77e-06	2.77e-06	2.77e-06	2.77e-06	2.77e-06	2.77e-06	2.77e-06	2.77e-06	2.77e-06	2.77e-06	2.77e-06	2.77e-06
AMDIS	SPL	U1377.7/306!1377.7/306_U	U1377.7/306		1377.7/306		16.439	1382.9	U	U1377.7/306_AMDIS_SPL	yes	(arbitrary/mg FW)	U1377.7/306	0.000133672	0.000127762	0.000117452	0.000123753	0.000186574	0.000145172	0.000157795	0.000104476	0.000113574	0.000157114	0.000172141	0.000129422	0.000126128	0.000120283	0.00019428	0.000122153	8.37722e-05	0.00011357	0.000102438	9.40529e-05	8.85039e-05	7.07093e-05	8.24368e-05	0.000213914	0.00018261	0.000200713	0.000229514	0.000299204	0.00019326	0.000211664	0.000414786	0.000193393	0.00020514	0.000270139	0.000258915	0.000232435
AMDIS	SPL	U1397/142!1397/142_U	U1397/142		1397/142		16.6469	1397.2	U	U1397/142_AMDIS_SPL	yes	(arbitrary/mg FW)	U1397/142	2.77e-06	5.91727e-05	3.44299e-05	2.77e-06	2.77e-06	2.77e-06	2.77e-06	2.77e-06	2.77e-06	2.77e-06	2.77e-06	2.77e-06	2.77e-06	2.77e-06	2.77e-06	2.77e-06	2.77e-06	2.77e-06	2.77e-06	2.77e-06	2.77e-06	2.77e-06	2.77e-06	2.77e-06	2.77e-06	2.77e-06	2.77e-06	2.77e-06	2.77e-06	2.77e-06	2.77e-06	2.77e-06	2.77e-06	2.77e-06	2.77e-06	2.77e-06
AMDIS	SPL	U1408.4/298!1408.4/298_U	U1408.4/298		1408.4/298		16.8069	1408.2	U	U1408.4/298_AMDIS_SPL	yes	(arbitrary/mg FW)	U1408.4/298	2.77e-06	2.77e-06	2.77e-06	2.77e-06	2.77e-06	2.77e-06	2.77e-06	2.77e-06	2.77e-06	2.77e-06	2.77e-06	2.77e-06	2.77e-06	2.77e-06	2.77e-06	2.77e-06	2.77e-06	2.77e-06	2.77e-06	2.77e-06	4.15072e-05	2.77e-06	0.000112471	2.77e-06	2.77e-06	2.77e-06	2.77e-06	2.77e-06	2.77e-06	2.77e-06	2.77e-06	2.77e-06	2.77e-06	2.77e-06	2.77e-06	2.77e-06
AMDIS	SPL	U1415.0/255!1415.0/255_U	U1415.0/255		1415.0/255		16.9183	1415.8	U	U1415.0/255_AMDIS_SPL	yes	(arbitrary/mg FW)	U1415.0/255	5.85655e-06	2.77e-06	2.77e-06	2.77e-06	2.77e-06	2.77e-06	9.96455e-06	7.98769e-06	2.77e-06	2.77e-06	2.77e-06	2.42455e-05	1.23896e-05	2.77e-06	7.30166e-06	2.77e-06	2.77e-06	5.55698e-06	1.11209e-05	2.77e-06	1.9403e-05	2.77e-06	4.84963e-05	2.77e-06	2.77e-06	2.77e-06	2.77e-06	2.77e-06	2.77e-06	2.77e-06	2.77e-06	2.77e-06	2.77e-06	5.84117e-06	1.28975e-05	2.77e-06
AMDIS	SPL	U1491.8/262!1491.8/262_U	U1491.8/262		1491.8/262		18.0251	1492	U	U1491.8/262_AMDIS_SPL	yes	(arbitrary/mg FW)	U1491.8/262	0.000226457	3.77288e-05	2.77e-06	1.89139e-05	0.000195668	0.000298758	0.000212387	0.000312672	0.000136083	0.000131996	0.000153717	0.000261957	0.000195553	0.000182311	0.000164864	0.000143505	0.000354143	0.00028317	0.00018117	0.000292067	0.000344238	0.000194226	0.000725307	8.94258e-05	9.03656e-05	0.000100359	6.05099e-05	6.94084e-05	9.72343e-05	5.81421e-05	0.000136887	6.85537e-05	9.7186e-05	0.000125871	0.000143507	5.34261e-05
AMDIS	SPL	U1526.0/218!1526.0/218_U	U1526.0/218		1526.0/218		18.434	1525.8	U	U1526.0/218_AMDIS_SPL	yes	(arbitrary/mg FW)	U1526.0/218	9.33029e-05	2.77e-06	2.77e-06	2.77e-06	7.8486e-05	0.000110783	8.64721e-05	0.000134758	0.000125965	9.94811e-05	7.60256e-05	7.63285e-05	8.16684e-05	8.1128e-05	9.27874e-05	6.53947e-05	0.000124123	0.000126698	9.39142e-05	0.000139975	0.000163221	0.000191775	0.000293541	7.51799e-05	8.56257e-05	0.000125109	0.000106984	7.91286e-05	6.42912e-05	7.187e-05	6.43427e-05	5.91668e-05	6.19553e-05	6.04918e-05	7.36954e-05	5.08811e-05
AMDIS	SPL	U1583.0/291!1583.0/291_U	U1583.0/291		1583.0/291		19.0791	1582.9	U	U1583.0/291_AMDIS_SPL	yes	(arbitrary/mg FW)	U1583.0/291	0.000563747	5.83143e-05	2.77e-06	0.000153514	0.000545387	0.000691861	0.000631118	0.00060946	0.000481049	0.000608457	0.000530271	0.000453225	0.000297016	0.000507942	0.000661367	0.00045645	0.000974408	0.000629378	0.000534818	0.000874576	0.00100977	0.000802125	0.00227118	0.000473628	0.000560734	0.00076375	0.000551589	0.000521921	0.000484713	0.000585603	0.000660044	0.000197156	0.000346751	0.000618679	0.000820541	0.000271474
AMDIS	SPL	U1588.7/306!1588.7/306_U	U1588.7/306		1588.7/306		19.1022	1585	U	U1588.7/306_AMDIS_SPL	yes	(arbitrary/mg FW)	U1588.7/306	0.000281123	0.000153405	7.86847e-05	0.00019505	0.000194387	0.000269434	0.000261091	0.000217033	0.00021847	0.000250945	0.00028688	0.000151149	0.000218677	0.000130007	0.000307596	0.000199175	2.77e-06	0.000178661	0.000315977	0.000150379	2.77e-06	9.61592e-05	2.77e-06	0.000117918	2.77e-06	0.000199678	2.77e-06	0.000145195	0.000196202	0.000305868	0.00043705	0.000109223	0.000183304	0.000310613	0.000200305	0.000171462
AMDIS	SPL	U1601.5/292!1601.5/292_OA	U1601.5/292		1601.5/292		19.2905	1601.6	OA	U1601.5/292_AMDIS_SPL	yes	(arbitrary/mg FW)	U1601.5/292	3.95e-07	3.95e-07	3.95e-07	3.95e-07	3.95e-07	3.95e-07	3.95e-07	3.95e-07	3.95e-07	3.95e-07	3.95e-07	3.95e-07	3.95e-07	3.95e-07	3.95e-07	3.95e-07	0.000164229	0.000131726	0.000196054	0.00013084	0.000121884	0.000120915	3.95e-07	3.95e-07	3.95e-07	3.95e-07	3.95e-07	3.95e-07	3.95e-07	3.95e-07	3.95e-07	3.95e-07	3.95e-07	3.95e-07	0.000213518	0.000112539
AMDIS	SPL	U1605.7/342!1605.7/342_U	U1605.7/342		1605.7/342		19.3069	1604.2	U	U1605.7/342_AMDIS_SPL	yes	(arbitrary/mg FW)	U1605.7/342	2.77e-06	2.77e-06	2.77e-06	2.77e-06	2.77e-06	2.77e-06	2.77e-06	2.77e-06	2.77e-06	2.77e-06	2.77e-06	2.77e-06	2.77e-06	2.77e-06	2.77e-06	2.77e-06	2.77e-06	2.77e-06	2.77e-06	2.77e-06	2.77e-06	2.77e-06	2.77e-06	2.77e-06	2.77e-06	2.77e-06	2.77e-06	2.77e-06	2.77e-06	2.77e-06	2.77e-06	2.77e-06	2.77e-06	2.77e-06	2.77e-06	2.77e-06
AMDIS	SPL	U1647.1/160!1647.1/160_U	U1647.1/160		1647.1/160		19.8043	1647.1	U	U1647.1/160_AMDIS_SPL	yes	(arbitrary/mg FW)	U1647.1/160	0.000384737	3.73631e-05	2.77e-06	6.95042e-05	0.000357297	0.000439122	0.000399982	0.000357678	0.000369437	0.000428887	0.000326948	0.000402538	0.000222206	0.000340489	0.000443377	0.000220498	0.000647571	0.000280838	0.000270063	0.000693204	0.000777347	0.000517707	0.00193744	0.000304693	0.000268699	0.000563088	0.000346607	0.000443731	0.000318647	0.000423329	0.000464714	0.000236716	0.000264794	0.000417117	0.000676196	0.000289229
AMDIS	SPL	U1682.0/218!1682.0/218_U	U1682.0/218		1682.0/218		20.1964	1681.8	U	U1682.0/218_AMDIS_SPL	yes	(arbitrary/mg FW)	U1682.0/218	0.00243594	0.000301367	2.77e-06	0.00062574	0.00224922	0.00301367	0.00248926	0.0024826	0.00238087	0.00260809	0.00214662	0.00264738	0.00225249	0.00266366	0.00262963	0.00185778	0.00220612	0.00300072	0.00256737	0.0035061	0.00430383	0.00315197	0.00954471	0.00245514	0.00227777	0.00203669	0.00281789	0.00257063	0.00224073	0.00240107	0.00281151	0.00194598	0.00193468	0.00203358	0.00265185	0.00191238
AMDIS	SPL	U1700.6/288!1700.6/288_U	U1700.6/288		1700.6/288		20.3914	1699	U	U1700.6/288_AMDIS_SPL	yes	(arbitrary/mg FW)	U1700.6/288	0.000512869	0.000574041	0.000288308	0.000222342	0.000625231	0.000638917	0.000286384	0.000403496	0.0013311	0.000840806	0.000494751	0.000491511	0.00274872	0.00167375	0.00104371	0.0021933	0.00478088	0.00212747	0.00180696	0.00271719	0.00257626	0.00281318	0.00171798	0.000153968	0.000126765	2.96527e-05	6.46754e-05	7.29058e-05	6.30355e-05	2.77e-06	0.000113657	6.13246e-05	5.56157e-05	5.06286e-05	4.3309e-05	6.87003e-05
AMDIS	SPL	U1705.2/319[pentitol]!1705.2/319_U	U1705.2/319[pentitol]		1705.2/319		20.4346	1702.8	U	U1705.2/319[pentitol]_AMDIS_SPL	yes	(arbitrary/mg FW)	U1705.2/319[pentitol]	9.36133e-05	2.77e-06	6.97039e-05	2.77e-06	8.71226e-05	2.77e-06	2.77e-06	0.000101086	0.000101751	0.000131056	0.000145088	7.46646e-05	0.00013861	0.0001277	0.000219016	0.000179325	0.000210456	0.000146331	0.00022135	0.000201905	0.000186487	0.000185284	0.000281106	6.14627e-05	6.42206e-05	0.000150143	0.000135083	0.000166998	0.00012456	0.000178072	0.000207251	0.000103011	0.000105938	0.000198283	0.000227069	0.000108634
AMDIS	SPL	U1718.0/157!1718.0/157_U	U1718.0/157		1718.0/157		20.6293	1720.1	U	U1718.0/157_AMDIS_SPL	yes	(arbitrary/mg FW)	U1718.0/157	0.000158992	0.000222619	0.000112582	4.89338e-05	0.000176855	0.000210883	0.000142126	0.000161755	0.000374876	0.000233712	0.000146646	0.000196503	0.000402498	0.000444169	0.000214849	0.000278844	0.000418398	0.00025163	0.000170537	0.000124019	5.25542e-05	9.86442e-05	4.31169e-05	2.77e-06	2.77e-06	2.77e-06	2.77e-06	2.77e-06	2.77e-06	2.77e-06	2.77e-06	2.77e-06	2.77e-06	2.77e-06	2.77e-06	2.77e-06
AMDIS	SPL	U1729.0/273!1729.0/273_U	U1729.0/273		1729.0/273		20.7323	1729.2	U	U1729.0/273_AMDIS_SPL	yes	(arbitrary/mg FW)	U1729.0/273	2.77e-06	2.77e-06	2.77e-06	2.77e-06	2.77e-06	2.77e-06	2.77e-06	2.77e-06	2.77e-06	2.77e-06	2.77e-06	2.77e-06	2.77e-06	2.77e-06	2.77e-06	2.77e-06	5.18799e-05	2.79163e-05	2.77e-06	3.65906e-05	4.15298e-05	4.49525e-05	5.61904e-05	2.77e-06	2.77e-06	2.77e-06	2.77e-06	2.77e-06	2.77e-06	2.77e-06	2.77e-06	2.77e-06	2.77e-06	2.77e-06	2.77e-06	2.77e-06
AMDIS	SPL	U1741.2/217!1741.2/217_U	U1741.2/217		1741.2/217		20.8684	1741.2	U	U1741.2/217_AMDIS_SPL	yes	(arbitrary/mg FW)	U1741.2/217	2.77e-06	2.77e-06	2.77e-06	2.77e-06	2.77e-06	2.77e-06	2.77e-06	2.77e-06	0.000128823	2.77e-06	2.77e-06	2.77e-06	0.00011633	0.000132532	2.77e-06	0.000166947	0.000417823	9.1775e-05	9.47288e-05	0.000501159	0.000292175	0.000395002	0.000218112	2.77e-06	2.77e-06	2.77e-06	2.77e-06	2.77e-06	2.77e-06	2.77e-06	2.77e-06	2.77e-06	2.77e-06	2.77e-06	2.77e-06	2.77e-06
AMDIS	SPL	U1744.0/174!1744.0/174_U	U1744.0/174		1744.0/174		20.9242	1746.2	U	U1744.0/174_AMDIS_SPL	yes	(arbitrary/mg FW)	U1744.0/174	0.000971324	0.000641326	0.000390754	0.000636415	0.000662134	0.00101198	0.0010315	0.000794276	0.000751935	0.000816238	0.000847736	0.000708855	0.000478839	0.000654152	0.000744506	0.000461376	0.000329924	0.000319389	0.00032894	0.000430331	0.000234248	0.000190597	0.000191422	0.000416758	0.000391138	0.000703279	0.000549828	0.000602318	0.000836693	0.00104605	0.00169747	0.000735996	0.000623273	0.00102896	0.00135912	0.000644803
AMDIS	SPL	U1756.4/218!1756.4/218_U	U1756.4/218		1756.4/218		21.0276	1755.3	U	U1756.4/218_AMDIS_SPL	yes	(arbitrary/mg FW)	U1756.4/218	0.00569308	0.000899641	6.40897e-05	0.00125254	0.00449804	0.00624148	0.00554474	0.00558731	0.00580714	0.00563504	0.00414888	0.00590712	0.00441786	0.0045095	0.00650507	0.00471259	0.0086687	0.00607827	0.00589968	0.00793034	0.00977693	0.00703861	0.0201067	0.00454397	0.00471627	0.00707708	0.00522931	0.00551019	0.00488078	0.00610949	0.00677249	0.00410148	0.00430847	0.00640586	0.0079193	0.00301295
AMDIS	SPL	U1766.5/292!1766.5/292_OA	U1766.5/292		1766.5/292		21.1819	1769	OA	U1766.5/292_AMDIS_SPL	yes	(arbitrary/mg FW)	U1766.5/292	3.95e-07	3.95e-07	3.95e-07	3.95e-07	3.95e-07	3.95e-07	4.90788e-05	6.22016e-05	3.95e-07	3.95e-07	3.95e-07	6.34476e-05	7.5181e-05	3.95e-07	3.95e-07	5.3615e-05	7.37384e-05	8.16201e-05	5.72056e-05	9.40133e-05	0.000113955	7.05205e-05	0.000106165	3.95e-07	3.95e-07	3.95e-07	3.95e-07	3.95e-07	3.95e-07	3.95e-07	8.26111e-05	3.95e-07	3.95e-07	3.95e-07	5.02989e-05	0.000101894
AMDIS	SPL	U1788.2/133!1788.2/133_U	U1788.2/133		1788.2/133		21.3992	1788.2	U	U1788.2/133_AMDIS_SPL	yes	(arbitrary/mg FW)	U1788.2/133	2.77e-06	2.77e-06	2.77e-06	2.77e-06	2.77e-06	2.77e-06	2.77e-06	2.77e-06	2.77e-06	2.77e-06	2.77e-06	2.77e-06	2.77e-06	2.77e-06	2.77e-06	2.77e-06	2.77e-06	2.77e-06	2.77e-06	0.000154666	0.000415746	0.000141185	0.000793364	2.77e-06	2.77e-06	0.000106615	2.77e-06	2.77e-06	0.000110421	0.000209046	0.000278359	0.000182165	2.77e-06	0.00030222	0.000310927	0.000470262
AMDIS	SPL	U1811/292!1811/292_OA	U1811/292		1811/292		21.6457	1810	OA	U1811/292_AMDIS_SPL	yes	(arbitrary/mg FW)	U1811/292	0.000305314	5.5541e-05	0.000110769	0.000293535	0.000396614	0.000393229	0.000286297	0.000364875	0.000292065	0.000333873	0.000308023	0.00041212	0.000546818	0.000337633	0.000480996	0.000511885	0.00101646	0.000488652	0.000508073	0.00117971	0.000897663	0.000577997	3.95e-07	0.000126142	0.00015184	0.000392798	0.000174652	0.000257866	0.000263213	0.000396966	0.000559744	0.000347059	0.000271891	0.000539482	0.000556015	0.000800785
AMDIS	SPL	U1823.2/292!1823.2/292_OA	U1823.2/292		1823.2/292		21.7942	1823.1	OA	U1823.2/292_AMDIS_SPL	yes	(arbitrary/mg FW)	U1823.2/292	3.95e-07	3.95e-07	3.95e-07	3.95e-07	3.95e-07	3.95e-07	3.95e-07	3.95e-07	3.95e-07	3.95e-07	3.95e-07	3.95e-07	3.95e-07	3.95e-07	3.95e-07	3.95e-07	0.000101739	4.45437e-05	3.95e-07	0.000108972	0.000144926	7.04815e-05	0.000186571	3.95e-07	3.95e-07	3.95e-07	3.95e-07	3.95e-07	3.95e-07	3.95e-07	3.95e-07	3.95e-07	3.95e-07	3.95e-07	3.95e-07	3.26982e-05
AMDIS	SPL	U1841.9/95!1841.9/95_U	U1841.9/95		1841.9/95		22.015	1842.7	U	U1841.9/95_AMDIS_SPL	yes	(arbitrary/mg FW)	U1841.9/95	2.77e-06	2.77e-06	2.77e-06	2.77e-06	2.77e-06	2.77e-06	2.77e-06	2.77e-06	2.77e-06	2.77e-06	2.77e-06	2.77e-06	0.00203624	2.77e-06	2.77e-06	0.00170481	0.00231652	0.00131691	0.00114825	0.00183689	0.00308694	0.00126048	0.00242079	2.77e-06	2.77e-06	2.77e-06	2.77e-06	2.77e-06	2.77e-06	2.77e-06	2.77e-06	2.77e-06	2.77e-06	2.77e-06	2.77e-06	2.77e-06
TL	SPL	U1842.8/123!1842.8/123	U1842.8/123		1842.8/123				U	U1842.8/123_TL_SPL	yes	(arbitrary/mg FW)	U1842.8/123	0.0049665	0.0052179	0.0024779	0.00245919	0.00604658	0.00387073	0.00374554	0.00251677	0.00305182	0.00326441	0.00283367	0.00274413	0.00297833	0.00198429	0.00355667	0.00247086	0.00366004	0.0022654	0.00182835	0.00269155	0.00499248	0.00209913	0.00368901	0.00381577	0.00380747	0.00380338	0.00350264	0.00443517	0.00480883	0.00406615	0.00529019	0.00471534	0.00460777	0.00435347	0.0033089	0.00595799
AMDIS	SPL	U1849.2/285!1849.2/285_U	U1849.2/285		1849.2/285		22.0849	1848.9	U	U1849.2/285_AMDIS_SPL	yes	(arbitrary/mg FW)	U1849.2/285	0.000246343	0.000505332	0.000245696	0.000755208	0.000446919	0.000372617	0.000465667	0.000389355	0.000163059	0.000500875	0.000430193	0.000259633	0.000239925	0.000263916	0.000488792	0.000169465	0.000410159	0.000447359	0.000127381	2.77e-06	0.000172726	2.77e-06	2.77e-06	0.000134265	0.000115821	0.000400367	0.000110665	0.000388598	0.000360366	0.000379501	0.000315083	0.000498695	0.000447418	0.00017421	0.000200606	0.000455966
AMDIS	SPL	U1874.5/275!1874.5/275_U	U1874.5/275		1874.5/275		22.3571	1872.9	U	U1874.5/275_AMDIS_SPL	yes	(arbitrary/mg FW)	U1874.5/275	0.000458141	0.000802008	0.000655355	0.000726036	0.000722448	0.000718287	0.000541885	0.000510871	0.000818402	0.000565929	0.000589731	0.000834462	0.00103423	0.000345984	0.000956077	0.00087305	0.00189707	0.00116412	0.000936728	0.002188	0.00206441	0.00115567	0.000888312	0.000369961	0.00033203	0.00050515	0.000419532	0.000692097	0.000592379	0.0010792	0.00105704	0.00073213	0.0005541	0.000978034	0.0010357	0.00130086
AMDIS	SPL	U1904.4/273!1904.4/273_U	U1904.4/273		1904.4/273		22.7083	1904.8	U	U1904.4/273_AMDIS_SPL	yes	(arbitrary/mg FW)	U1904.4/273	0.00190293	0.00219618	0.00142463	0.00322075	0.00063767	0.00328786	0.00356225	0.00232981	0.00187567	0.00308368	0.00317425	0.00542047	0.00323334	0.00219105	0.00204562	0.00369866	0.0026146	0.00483786	0.00389119	0.00314524	0.00272615	0.00221735	0.00269582	0.000619544	0.0029272	0.00561839	0.00533177	0.000810313	0.00235601	0.00419364	0.00653261	0.00156811	0.00291442	0.00492314	0.00587662	0.00213147
AMDIS	SPL	U1939.6/374!1939.6/374_U	U1939.6/374		1939.6/374		23.0404	1939.8	U	U1939.6/374_AMDIS_SPL	yes	(arbitrary/mg FW)	U1939.6/374	0.000289348	5.19345e-05	2.77e-06	0.000132571	0.000399972	0.000376114	0.000286908	0.000371594	0.000306041	0.000312975	0.000310054	0.00050261	0.00073022	0.000378513	0.000702798	0.000717099	0.00327639	0.00114026	0.000991816	0.00351578	0.00632946	0.00347959	0.0099236	0.000135692	0.000136196	0.000167033	2.77e-06	0.00021347	0.000289174	2.77e-06	0.000538198	0.000370893	0.000279586	0.000559865	0.000689247	0.000786587
AMDIS	SPL	U1952.1/217!1952.1/217_U	U1952.1/217		1952.1/217		23.16	1952.4	U	U1952.1/217_AMDIS_SPL	yes	(arbitrary/mg FW)	U1952.1/217	0.000152217	0.000638858	9.16207e-05	0.00125375	3.08413e-05	0.000255972	0.000227849	0.000337489	4.51826e-05	0.000192857	0.0003104	0.000220676	0.000329385	9.69581e-05	0.0003393	0.000801034	0.00118381	0.000656796	0.000948054	0.00166106	0.00180847	0.00121498	0.00180887	2.77e-06	4.63264e-05	0.00214399	0.000373791	6.8877e-06	0.000100073	0.000568057	0.00269945	5.03523e-05	0.000264361	0.00120576	0.0013278	0.000719422
AMDIS	SPL	U1958/217!1958/217_U	U1958/217		1958/217		23.2251	1959.3	U	U1958/217_AMDIS_SPL	yes	(arbitrary/mg FW)	U1958/217	2.77e-06	2.77e-06	2.77e-06	2.77e-06	2.77e-06	2.77e-06	2.77e-06	2.77e-06	2.77e-06	2.77e-06	2.77e-06	2.77e-06	0.000173314	2.77e-06	2.77e-06	8.85199e-05	2.77e-06	0.000307034	0.000282501	0.00184124	0.00195156	0.00138504	0.00340263	2.77e-06	2.77e-06	2.77e-06	2.77e-06	2.77e-06	2.77e-06	2.77e-06	2.77e-06	2.77e-06	2.77e-06	2.77e-06	2.77e-06	2.77e-06
AMDIS	SPL	U1963.3/217!1963.3/217_U	U1963.3/217		1963.3/217		23.2828	1965.4	U	U1963.3/217_AMDIS_SPL	yes	(arbitrary/mg FW)	U1963.3/217	0.00117576	2.77e-06	2.77e-06	2.77e-06	0.000953763	2.77e-06	0.000700043	0.000495242	2.77e-06	2.77e-06	0.000645579	0.000742958	0.000877699	0.00152324	0.000904033	0.000605357	2.77e-06	2.77e-06	0.000222831	2.77e-06	2.77e-06	2.77e-06	2.77e-06	2.77e-06	2.77e-06	2.77e-06	2.77e-06	2.77e-06	2.77e-06	2.77e-06	2.77e-06	2.77e-06	2.77e-06	2.77e-06	2.77e-06	2.77e-06
AMDIS	SPL	U2007.8/216!2007.8/213_U	U2007.8/216		2007.8/213		23.6901	2008.4	U	U2007.8/216_AMDIS_SPL	yes	(arbitrary/mg FW)	U2007.8/216	2.77e-06	2.77e-06	2.77e-06	2.77e-06	6.58782e-05	2.77e-06	2.77e-06	2.77e-06	3.98498e-05	7.53636e-05	2.77e-06	7.06866e-05	0.000146747	2.77e-06	7.34424e-05	0.000105007	0.000430988	0.000115583	0.000111517	0.000307744	0.000277943	0.000134177	0.000445998	2.77e-06	2.16007e-05	1.28532e-05	1.70344e-05	2.50784e-05	2.77e-06	2.41007e-05	5.23965e-05	2.77e-06	0.000121661	4.37093e-05	4.46387e-05	5.35955e-05
AMDIS	SPL	U2012.7/361!2012.7/361_U	U2012.7/361		2012.7/361		23.7454	2014.2	U	U2012.7/361_AMDIS_SPL	yes	(arbitrary/mg FW)	U2012.7/361	2.77e-06	2.77e-06	2.77e-06	2.77e-06	2.77e-06	2.77e-06	2.77e-06	2.77e-06	2.77e-06	2.77e-06	2.77e-06	2.77e-06	2.77e-06	2.77e-06	2.77e-06	2.77e-06	0.00112537	0.000261777	0.000373199	0.000690746	0.000889316	0.000371122	0.00193615	2.77e-06	2.77e-06	2.77e-06	2.77e-06	2.77e-06	2.77e-06	2.77e-06	2.77e-06	2.77e-06	2.77e-06	2.77e-06	2.77e-06	0.000173787
AMDIS	SPL	U2014.7/160!2014.7/160_U	U2014.7/160		2014.7/160		23.7427	2013.9	U	U2014.7/160_AMDIS_SPL	yes	(arbitrary/mg FW)	U2014.7/160	0.000568296	0.000994661	0.000171958	0.00116743	0.000360038	0.00065882	0.000431471	0.000397813	0.000241348	0.000449125	0.00057192	0.000398015	0.000505508	0.000273265	0.000420414	0.000494279	2.77e-06	2.77e-06	2.77e-06	2.77e-06	2.77e-06	2.77e-06	2.77e-06	2.77e-06	2.77e-06	2.77e-06	2.77e-06	2.77e-06	2.77e-06	2.77e-06	2.77e-06	2.77e-06	2.77e-06	2.77e-06	2.77e-06	2.77e-06
AMDIS	SPL	U2025.2/204!2025.2/204_U	U2025.2/204		2025.2/204		23.8426	2024.5	U	U2025.2/204_AMDIS_SPL	yes	(arbitrary/mg FW)	U2025.2/204	2.77e-06	3.95637e-05	0.000120873	0.000581292	2.77e-06	0.000115221	0.00012086	1.13327e-05	2.77e-06	2.77e-06	8.28465e-05	1.41257e-05	2.77e-06	2.77e-06	0.000145611	3.75163e-05	4.69184e-05	0.000167931	0.000257298	0.000488352	0.000725102	0.000499854	0.000445885	2.77e-06	2.81191e-05	0.00103291	0.000395928	2.77e-06	0.000306631	0.000202632	0.000668635	3.15607e-05	7.96646e-05	0.000922259	0.000612186	0.000163429
AMDIS	SPL	U2030.4/140!2030.4/140_U	U2030.4/140		2030.4/140		23.874	2027.8	U	U2030.4/140_AMDIS_SPL	yes	(arbitrary/mg FW)	U2030.4/140	0.000140644	0.000107437	2.77e-06	2.77e-06	2.77e-06	0.000141624	0.000176194	0.000118801	0.000218335	0.000211375	0.000120233	0.000201806	0.000104293	0.000135294	0.00025138	0.000205636	0.00024735	0.000217273	0.000162903	0.00020375	0.000506293	0.000157301	0.000398436	0.000180773	0.000170114	0.000209038	0.000265421	0.000275472	0.000240525	0.000538711	0.000695887	0.000374578	0.00027953	0.000326299	0.000677514	0.000480016
AMDIS	SPL	U2050.2/360!2050.2/360_U	U2050.2/360		2050.2/360		24.0895	2050.5	U	U2050.2/360_AMDIS_SPL	yes	(arbitrary/mg FW)	U2050.2/360	7.60059e-05	2.77e-06	2.77e-06	4.81364e-05	2.77e-06	8.26951e-05	7.73811e-05	7.36677e-05	0.000112982	0.000102181	6.65697e-05	8.19136e-05	0.000159361	9.83402e-05	0.0001009	0.000119339	0.00020835	0.000146416	8.66792e-05	0.000155407	0.000186815	0.000137655	0.00017772	2.77e-06	2.77e-06	5.34245e-05	4.4037e-05	0.000107044	5.45211e-05	8.33256e-05	0.00014661	2.77e-06	5.35509e-05	7.51596e-05	0.000109158	0.000128042
AMDIS	SPL	U2053.6/321!2053.6/321_U	U2053.6/321		2053.6/321		24.1108	2052.8	U	U2053.6/321_AMDIS_SPL	yes	(arbitrary/mg FW)	U2053.6/321	2.77e-06	2.77e-06	2.77e-06	2.77e-06	2.77e-06	2.77e-06	2.77e-06	2.77e-06	2.77e-06	2.77e-06	2.77e-06	2.77e-06	0.000520069	2.77e-06	2.77e-06	0.000615479	0.00183914	0.00138123	0.00188746	0.00756458	0.00843728	0.00712974	0.0132358	2.77e-06	2.77e-06	2.77e-06	2.77e-06	2.77e-06	2.77e-06	2.77e-06	2.77e-06	2.77e-06	2.77e-06	2.77e-06	2.77e-06	0.00158175
AMDIS	SPL	U2064.7/461!2064.7/461_U	U2064.7/461		2064.7/461		24.2099	2063.2	U	U2064.7/461_AMDIS_SPL	yes	(arbitrary/mg FW)	U2064.7/461	2.77e-06	2.77e-06	2.77e-06	2.77e-06	2.77e-06	2.77e-06	2.77e-06	2.77e-06	2.77e-06	2.77e-06	2.77e-06	2.77e-06	2.77e-06	2.77e-06	2.77e-06	2.77e-06	2.12196e-05	2.77e-06	2.77e-06	9.98985e-05	4.22567e-05	2.77e-06	0.000686611	2.77e-06	2.77e-06	2.77e-06	2.77e-06	2.77e-06	2.77e-06	2.77e-06	2.77e-06	2.77e-06	2.77e-06	2.77e-06	2.77e-06	0.000243421
AMDIS	SPL	U2076.9/204!2076.9/204_U	U2076.9/204		2076.9/204		24.3167	2074.5	U	U2076.9/204_AMDIS_SPL	yes	(arbitrary/mg FW)	U2076.9/204	2.77e-06	2.77e-06	2.77e-06	2.77e-06	2.77e-06	2.77e-06	2.77e-06	2.77e-06	2.77e-06	2.77e-06	2.77e-06	2.77e-06	2.77e-06	2.77e-06	2.77e-06	0.000701331	0.000402498	2.77e-06	0.00101141	0.0101855	0.0136024	0.00898779	0.0209049	2.77e-06	2.77e-06	2.77e-06	2.77e-06	2.77e-06	2.77e-06	2.77e-06	2.77e-06	2.77e-06	2.77e-06	2.77e-06	2.77e-06	0.00107327
AMDIS	SPL	U2087.6/321!2087.6/321_U	U2087.6/321		2087.6/321		24.4397	2087.5	U	U2087.6/321_AMDIS_SPL	yes	(arbitrary/mg FW)	U2087.6/321	2.77e-06	2.77e-06	2.77e-06	2.77e-06	2.77e-06	2.77e-06	2.77e-06	2.77e-06	2.77e-06	2.77e-06	2.77e-06	8.8865e-05	0.000364083	6.5089e-05	4.43966e-05	0.000380422	0.000583104	0.000621077	0.000601963	0.00286804	0.00402052	0.00304487	0.00582341	2.77e-06	2.77e-06	2.77e-06	2.77e-06	2.33444e-05	2.77e-06	2.77e-06	2.77e-06	2.77e-06	2.77e-06	3.67984e-05	3.97123e-05	0.000508872
AMDIS	SPL	U2110.8/319!2110.8/319_U	U2110.8/319		2110.8/319		24.6509	2109.8	U	U2110.8/319_AMDIS_SPL	yes	(arbitrary/mg FW)	U2110.8/319	0.011426	0.00987821	0.00771674	0.00990072	0.0123773	0.0128826	0.0130641	0.0119029	0.0100436	0.0117385	0.0115837	0.011539	0.00843096	0.0097268	0.0122422	0.00900273	0.00553975	0.00704262	0.00793077	0.006227	0.0045355	0.00396862	0.00262588	0.00816689	0.00802581	0.00950865	0.00928276	0.00923311	0.00888079	0.0104379	0.0129207	0.00775119	0.00748486	0.0101321	0.0109757	0.00631098
AMDIS	SPL	U2122.2/364!2122.2/364_U	U2122.2/364		2122.2/364		24.7733	2122.7	U	U2122.2/364_AMDIS_SPL	yes	(arbitrary/mg FW)	U2122.2/364	2.77e-06	2.77e-06	2.77e-06	2.77e-06	0.00021209	2.77e-06	2.77e-06	2.77e-06	0.000282811	0.0001264	2.77e-06	2.77e-06	0.000444675	0.000178238	2.77e-06	0.000384065	0.000623621	0.00053994	0.000588083	0.00124032	0.00114924	0.000695788	0.00145676	2.77e-06	2.77e-06	2.77e-06	2.77e-06	2.77e-06	2.77e-06	2.77e-06	2.77e-06	2.77e-06	2.77e-06	2.77e-06	2.77e-06	0.000263961
AMDIS	SPL	U2133.5/319!2133.5/319_U	U2133.5/319		2133.5/319		24.8603	2131.9	U	U2133.5/319_AMDIS_SPL	yes	(arbitrary/mg FW)	U2133.5/319	2.77e-06	2.77e-06	2.77e-06	2.77e-06	2.77e-06	2.77e-06	2.77e-06	2.77e-06	2.77e-06	2.77e-06	2.77e-06	2.77e-06	2.77e-06	2.77e-06	2.77e-06	2.77e-06	2.77e-06	2.77e-06	2.77e-06	2.77e-06	2.77e-06	2.77e-06	2.77e-06	2.77e-06	2.77e-06	2.77e-06	2.77e-06	2.77e-06	2.77e-06	2.77e-06	2.77e-06	2.77e-06	0.0003336	2.77e-06	2.77e-06	2.77e-06
AMDIS	SPL	U2134.7/319!2134.7/319_U	U2134.7/319		2134.7/319		24.8631	2132.2	U	U2134.7/319_AMDIS_SPL	yes	(arbitrary/mg FW)	U2134.7/319	0.000934835	0.000946278	0.00060107	0.00141665	0.000829715	0.000715601	0.000555063	0.000808136	0.00107862	0.000766984	0.000786869	0.000952047	0.00086791	0.000748657	0.00106845	0.0011117	0.000645863	0.00106339	0.00104559	0.000902485	0.000672716	0.000437087	0.000273781	0.000179472	0.000297266	0.000659102	0.000524449	0.000198263	0.00031653	0.000521386	0.000946931	0.000513424	0.000536437	0.000811419	0.000950809	0.000352742
AMDIS	SPL	U2138.7/204!2138.7/204_U	U2138.7/204		2138.7/204		24.9253	2138.7	U	U2138.7/204_AMDIS_SPL	yes	(arbitrary/mg FW)	U2138.7/204	0.0026671	2.77e-06	2.77e-06	2.77e-06	2.77e-06	0.003223	0.00298775	0.0019764	0.00193842	0.00234104	0.00166933	2.77e-06	0.00156738	0.0016603	0.00154617	2.77e-06	2.77e-06	2.77e-06	2.77e-06	2.77e-06	2.77e-06	2.77e-06	2.77e-06	0.00327504	0.00326976	0.0011445	0.00254217	0.00345029	0.00332216	0.000965616	0.000431625	0.00218532	0.00174087	0.000943875	2.77e-06	2.77e-06
AMDIS	SPL	U2148.2/319!2148.2/319_U	U2148.2/319		2148.2/319		25.01	2147.7	U	U2148.2/319_AMDIS_SPL	yes	(arbitrary/mg FW)	U2148.2/319	0.000177827	0.000129306	0.000180893	0.000224043	9.70899e-05	0.000307495	0.00024279	0.000245357	0.00020277	0.000275319	0.000255769	0.000304068	9.49193e-05	0.000188489	0.000302177	0.000301891	8.99853e-05	0.000233512	0.000283112	0.000186798	0.000144752	0.000175801	4.75292e-05	2.77e-06	2.77e-06	0.000127485	9.21836e-05	6.41311e-05	9.39124e-05	0.000171543	0.000277163	8.75812e-05	7.6921e-05	0.000192161	0.000226344	0.000106149
AMDIS	SPL	unk !2159.5/249_U	unk		2159.5/249		25.1408	2161.5	U	U2159.5/249_AMDIS_SPL	yes	(arbitrary/mg FW)	U2159.5/249	0.000422363	0.00048718	0.000380863	0.000509363	0.000321425	0.000435087	0.000543655	0.000452453	0.000351413	0.000437949	0.000474447	0.000448322	0.000291636	0.000368477	0.000502482	0.000293316	0.000125712	0.000234135	0.000268	0.000147327	0.000148933	8.77988e-05	7.90239e-05	0.00041255	0.000425698	0.00045748	0.000429605	0.00032257	0.000269272	0.000310397	0.000322972	0.000280732	0.000248018	0.000308167	0.000276014	0.000194835
AMDIS	SPL	U2171.7/249!2171.7/249_U	U2171.7/249		2171.7/249		25.2443	2172.4	U	U2171.7/249_AMDIS_SPL	yes	(arbitrary/mg FW)	U2171.7/249	0.0171728	0.0207045	0.0152615	0.0192381	0.033551	0.0190649	0.0208008	0.0179128	0.0159774	0.0164708	0.0188924	0.0164618	0.0125991	0.0153947	0.0188758	0.0138934	0.00673182	0.0103882	0.0108066	0.00746366	0.00563698	0.00517105	0.0037991	0.0160571	0.0170811	0.0172656	0.0158326	0.0124247	0.0107968	0.0120978	0.0121495	0.0108767	0.00582558	0.0113114	0.0114714	0.00749259
AMDIS	SPL	U2180.8/204!2180.8/204_U	U2180.8/204		2180.8/204		25.3171	2180.1	U	U2180.8/204_AMDIS_SPL	yes	(arbitrary/mg FW)	U2180.8/204	0.000167206	0.000202153	0.000200436	0.000174065	0.00013934	0.000193588	0.000177072	0.000195776	0.00017227	0.000183883	0.000199489	0.000210703	8.76401e-05	0.000145347	0.000181364	9.54458e-05	2.77e-06	0.000179366	0.000102311	6.88187e-05	2.77e-06	2.77e-06	2.77e-06	0.000388	0.000211485	0.000222301	0.000232323	0.000252975	0.000199154	0.000227442	0.000286634	0.00020634	0.000184638	0.000165007	0.000272889	0.000106521
AMDIS	SPL	U2183.6/204!2183.6/204_U	U2183.6/204		2183.6/204		25.3659	2185.2	U	U2183.6/204_AMDIS_SPL	yes	(arbitrary/mg FW)	U2183.6/204	0.000413742	0.000383899	0.000385222	0.000398232	0.000424763	0.000305083	0.000577274	0.000423806	0.000267317	0.000420138	0.000395601	2.77e-06	2.77e-06	0.000310968	0.000417307	0.000329935	2.77e-06	0.000296537	0.000274961	2.77e-06	2.77e-06	2.77e-06	2.77e-06	0.000388308	0.000285242	0.000339266	0.000307055	0.000338696	0.000258175	0.000307769	0.000408244	0.000245461	0.00026366	0.000252316	0.000297627	0.000181372
AMDIS	SPL	U2184.1/299!2184.1/299_U	U2184.1/299		2184.1/299		25.3461	2183.1	U	U2184.1/299_AMDIS_SPL	yes	(arbitrary/mg FW)	U2184.1/299	2.77e-06	0.0014742	2.77e-06	2.77e-06	2.77e-06	2.77e-06	2.77e-06	2.77e-06	2.77e-06	2.77e-06	2.77e-06	2.77e-06	2.77e-06	2.77e-06	2.77e-06	2.77e-06	2.77e-06	2.77e-06	2.77e-06	2.77e-06	2.77e-06	2.77e-06	2.77e-06	0.000480344	0.00110339	2.77e-06	0.00157788	2.77e-06	2.77e-06	2.77e-06	2.77e-06	2.77e-06	2.77e-06	2.77e-06	2.77e-06	2.77e-06
AMDIS	SPL	U2206.2/299!2206.2/299_PHOSPHO	U2206.2/299		2206.2/299		25.5464	2205.1	PHOSPHO	U2206.2/299_AMDIS_SPL	yes	(arbitrary/mg FW)	U2206.2/299	0.000670868	0.000104941	3.95e-07	0.000346808	0.00389372	0.00140282	0.00101303	0.00108397	0.00133073	0.000735325	0.00064395	0.00075096	0.00247817	3.95e-07	0.00315614	0.00303008	0.00544708	0.00290975	0.00255507	0.00562212	0.00931664	0.00388738	0.00922546	0.00054517	0.00134195	0.00384773	0.0022551	0.00416924	0.00382005	0.00388726	0.00613498	0.00396333	0.00290564	0.00467042	0.00331342	0.0066344
AMDIS	SPL	U2251.5/361!2251.5/361_U	U2251.5/361		2251.5/361		25.9157	2251.9	U	U2251.5/361_AMDIS_SPL	yes	(arbitrary/mg FW)	U2251.5/361	2.77e-06	2.77e-06	2.77e-06	2.77e-06	2.77e-06	2.77e-06	2.77e-06	2.77e-06	2.77e-06	2.77e-06	2.77e-06	2.77e-06	2.77e-06	2.77e-06	2.77e-06	2.77e-06	2.77e-06	2.77e-06	2.77e-06	4.51522e-05	9.46667e-05	1.78871e-05	0.00019461	2.77e-06	2.77e-06	2.77e-06	2.77e-06	2.77e-06	2.77e-06	2.77e-06	2.77e-06	2.77e-06	2.77e-06	2.77e-06	2.77e-06	2.77e-06
AMDIS	SPL	U2261.0/218!2261.0/218_U	U2261.0/218		2261.0/218		26.0013	2262.8	U	U2261.0/218_AMDIS_SPL	yes	(arbitrary/mg FW)	U2261.0/218	2.77e-06	2.77e-06	2.77e-06	2.77e-06	2.77e-06	2.77e-06	2.77e-06	2.77e-06	2.77e-06	2.77e-06	2.77e-06	2.77e-06	2.77e-06	2.77e-06	2.77e-06	3.93017e-05	0.000113818	2.77e-06	2.77e-06	9.08756e-05	4.86712e-05	5.84592e-05	6.43961e-05	2.77e-06	2.77e-06	2.77e-06	2.77e-06	2.77e-06	2.77e-06	2.77e-06	2.77e-06	2.77e-06	2.77e-06	6.1781e-05	2.77e-06	4.6348e-05
AMDIS	SPL	U2279.8/290!2279.8/290_U	U2279.8/290		2279.8/290		26.1177	2277.5	U	U2279.8/290_AMDIS_SPL	yes	(arbitrary/mg FW)	U2279.8/290	2.77e-06	2.77e-06	2.77e-06	2.77e-06	2.77e-06	2.77e-06	2.77e-06	2.77e-06	2.77e-06	1.7806e-05	2.77e-06	0.000120615	2.77e-06	2.77e-06	2.77e-06	2.77e-06	0.000646654	0.000357876	0.000350954	0.00117189	0.00130355	0.000899868	0.00166797	0.000120402	0.000101237	0.000141666	0.000230654	0.000217997	0.000355036	0.000389481	0.000453477	0.00028347	0.000258254	0.000512181	0.000581232	0.000768519
AMDIS	SPL	U2291.2/204!2291.2/204_U	U2291.2/204		2291.2/204		26.2261	2291.2	U	U2291.2/204_AMDIS_SPL	yes	(arbitrary/mg FW)	U2291.2/204	2.77e-06	0.000157563	0.00017399	0.000163656	0.000329023	0.000472423	0.000142296	0.000285866	0.000224071	0.00021332	0.000161101	0.000204787	0.000303269	0.000173166	0.000252195	0.00015076	0.000118004	7.79447e-05	9.06983e-05	0.000116078	4.82062e-05	0.000118817	0.000139246	6.35146e-05	0.000101679	0.000135715	0.000137696	0.000125471	0.00012489	0.000148169	0.00011939	3.92035e-05	0.00016067	9.44051e-05	0.000131643	2.77e-06
AMDIS	SPL	U2302.4/292!2302.4/292_U	U2302.4/292		2302.4/292		26.309	2301.7	U	U2302.4/292_AMDIS_SPL	yes	(arbitrary/mg FW)	U2302.4/292	2.77e-06	2.77e-06	2.77e-06	2.77e-06	2.77e-06	2.77e-06	2.77e-06	2.77e-06	2.77e-06	2.77e-06	2.77e-06	1.73576e-05	2.77e-06	2.77e-06	2.74082e-05	2.20029e-05	5.49315e-05	3.92964e-05	2.31122e-05	0.000102116	0.000146818	7.52971e-05	0.000321589	2.77e-06	2.77e-06	2.77e-06	2.77e-06	2.77e-06	2.77e-06	2.77e-06	2.77e-06	2.77e-06	2.77e-06	2.77e-06	2.77e-06	2.77e-06
AMDIS	SPL	U2340.1/245!2340.1/245_U	U2340.1/245		2340.1/245		26.6225	2341.4	U	U2340.1/245_AMDIS_SPL	yes	(arbitrary/mg FW)	U2340.1/245	2.77e-06	2.77e-06	2.77e-06	2.77e-06	2.77e-06	2.77e-06	2.77e-06	2.77e-06	2.77e-06	2.77e-06	2.77e-06	2.77e-06	2.77e-06	2.77e-06	2.77e-06	0.000244568	0.000515483	0.000143373	3.3759e-05	0.00414114	0.00545412	0.00292874	0.00754479	2.77e-06	2.77e-06	0.000432021	2.77e-06	0.000142921	9.69265e-05	0.000809383	0.00160051	0.000309789	0.000200935	0.00117825	0.00167068	0.00314333
AMDIS	SPL	U2355.1/299!2355.1/299_PHOSPHO	U2355.1/299		2355.1/299		26.7226	2354.1	PHOSPHO	U2355.1/299_AMDIS_SPL	yes	(arbitrary/mg FW)	U2355.1/299	3.4619e-05	3.95e-07	3.95e-07	3.95e-07	0.000160408	3.95e-07	3.95e-07	3.95e-07	3.95e-07	3.95e-07	3.95e-07	3.95e-07	3.95e-07	3.95e-07	0.00017379	0.000166951	0.000288225	0.000129719	0.000180719	9.53881e-05	0.000181242	3.95e-07	0.000119483	3.95e-07	3.95e-07	3.95e-07	3.95e-07	3.95e-07	3.95e-07	3.95e-07	0.000110284	3.95e-07	3.95e-07	3.95e-07	3.95e-07	6.64406e-05
AMDIS	SPL	U2362.7/351$1!2362.7/351_U	U2362.7/351$1	1	2362.7/351		26.8307	2367.8	U	U2362.7/351$1_AMDIS_SPL	yes	(arbitrary/mg FW)	U2362.7/351	0.00041659	0.000286483	0.000142184	0.000161487	0.000225661	0.000232202	0.000243793	0.000244549	0.000323867	0.000335723	0.000332194	0.000249664	0.000246407	0.000294744	0.000354316	0.000197542	0.000206453	0.000213621	0.000249884	0.000302249	0.00018805	0.000170002	2.77e-06	0.000280927	0.000227368	0.000329853	0.000349222	0.000267174	0.00026097	0.00038292	0.000451572	0.00030778	0.000225919	0.000444928	0.000431172	0.000206149
AMDIS	SPL	U2371.1/361!2371.1/361_U	U2371.1/361		2371.1/361		26.8711	2372.9	U	U2371.1/361_AMDIS_SPL	yes	(arbitrary/mg FW)	U2371.1/361	2.77e-06	2.77e-06	2.77e-06	2.77e-06	2.77e-06	2.77e-06	2.77e-06	2.77e-06	2.77e-06	2.77e-06	2.77e-06	2.77e-06	2.77e-06	2.77e-06	2.77e-06	2.77e-06	2.77e-06	2.77e-06	2.77e-06	0.00012293	0.000185246	7.46239e-05	0.000722038	2.77e-06	2.77e-06	2.77e-06	2.77e-06	2.77e-06	2.77e-06	2.77e-06	2.77e-06	2.77e-06	2.77e-06	2.77e-06	2.77e-06	2.77e-06
AMDIS	SPL	U2372/421!2372/421_U	U2372/421		2372/421		26.862	2371.8	U	U2372/421_AMDIS_SPL	yes	(arbitrary/mg FW)	U2372/421	2.77e-06	0.000358722	0.000218315	0.000370361	0.000437084	0.000357701	0.000129447	0.00114723	2.77e-06	2.77e-06	0.000843567	0.000304488	2.77e-06	2.77e-06	0.000165353	2.77e-06	2.77e-06	0.000197143	2.77e-06	2.77e-06	2.77e-06	2.77e-06	2.77e-06	0.000221299	0.000331687	0.000439751	0.000315966	0.00017945	0.000992076	0.000367611	0.000648013	0.000308478	0.00031063	0.000339787	0.00130856	0.000195144
AMDIS	SPL	U2375.6/191!2375.6/191_U	U2375.6/191		2375.6/191		26.8861	2374.8	U	U2375.6/191_AMDIS_SPL	yes	(arbitrary/mg FW)	U2375.6/191	0.00474998	0.00417176	0.00344483	0.00436636	0.00432381	0.00542196	0.00504949	0.00500512	0.00366817	0.00452566	0.00470071	0.00516782	0.00411161	0.0038759	0.00593611	0.00398635	0.00288218	0.00386505	0.00391222	0.00398211	0.00355559	0.00256834	2.77e-06	0.00345887	0.00335567	0.00473929	0.0037454	0.00402652	0.00452606	0.00559771	0.0068681	0.00366251	0.00372882	0.00507486	0.00527083	0.00323453
AMDIS	SPL	U2390.0/204!2390.0/204_U	U2390.0/204		2390.0/204		27.0347	2393.7	U	U2390.0/204_AMDIS_SPL	yes	(arbitrary/mg FW)	U2390.0/204	3.49332e-05	2.80604e-05	1.84978e-05	2.46988e-05	4.84251e-05	3.04865e-05	5.63412e-05	3.27683e-05	2.77e-06	5.39867e-05	3.50833e-05	5.48791e-05	2.23854e-05	6.33222e-05	6.56461e-05	2.94692e-05	1.91345e-05	2.86854e-05	5.87297e-05	3.58608e-05	2.87563e-05	2.63029e-05	2.77e-06	2.81579e-05	4.19673e-05	5.94973e-05	2.06247e-05	3.29121e-05	2.92647e-05	2.77e-06	3.63481e-05	2.92322e-05	2.56656e-05	3.3804e-05	2.9147e-05	2.77e-06
AMDIS	SPL	unk !2404.4/204_U	unk		2404.4/204		27.1085	2403	U	U2404.4/204_AMDIS_SPL	yes	(arbitrary/mg FW)	U2404.4/204	0.000589604	0.000327391	0.000196907	0.000398215	0.000412734	0.000878219	0.000880342	0.000721472	0.000405876	0.000698021	0.000703486	0.000625004	0.000339497	0.000555946	0.000738271	0.000579207	0.000327186	0.000632888	0.000444371	0.000676897	0.000338815	0.00031278	2.77e-06	0.000388705	0.000282568	0.000345425	0.000323183	0.000474417	0.000457401	0.00076776	0.000704445	0.000470505	0.000407983	0.000539574	0.000642722	0.000444616
TL	SPL	U2412.1/157!2412.1/157	U2412.1/157		2412.1/157				U	U2412.1/157_TL_SPL	yes	(arbitrary/mg FW)	U2412.1/157	0.00124514	0.000802416	0.000566603	0.000855075	0.00105184	0.0013756	0.00132207	0.0015917	0.000835342	0.00128509	0.0013937	0.00132687	0.000744673	0.0013794	0.00161844	0.0011773	0.000564191	0.000962878	0.000988351	0.000724027	0.00079396	0.000717631	0.000543571	0.000922483	0.000793565	0.00085063	0.000781896	0.00104996	0.00101027	0.00109572	0.00131069	0.000980143	0.000955727	0.00114573	0.00112922	0.000933473
AMDIS	SPL	U2415.8/157!2415.8/157_U	U2415.8/157		2415.8/157		27.2096	2415.8	U	U2415.8/157_AMDIS_SPL	yes	(arbitrary/mg FW)	U2415.8/157	0.000156077	9.97432e-05	9.45498e-05	0.00013587	7.12732e-05	0.00032218	0.000219463	0.000190759	6.73858e-05	0.000136296	0.000181	0.000142781	3.11618e-05	0.000103975	0.000141011	0.000116403	3.6948e-05	3.95404e-05	8.29881e-05	4.54555e-05	2.43557e-05	1.80255e-05	2.27526e-05	0.00011173	0.000121797	0.000155647	9.24105e-05	0.000126409	0.000118095	0.000136808	0.000235757	0.000106296	7.66282e-05	0.000163938	8.06011e-05	9.29681e-05
AMDIS	SPL	U2446.9/361!2446.9/361_U	U2446.9/361		2446.9/361		27.4478	2447	U	U2446.9/361_AMDIS_SPL	yes	(arbitrary/mg FW)	U2446.9/361	2.77e-06	2.77e-06	2.77e-06	2.77e-06	2.77e-06	2.77e-06	2.77e-06	2.77e-06	2.77e-06	2.77e-06	2.77e-06	2.77e-06	2.77e-06	2.77e-06	2.77e-06	2.77e-06	2.77e-06	2.77e-06	2.77e-06	2.77e-06	2.77e-06	2.77e-06	0.000149145	2.77e-06	2.77e-06	2.77e-06	2.77e-06	2.77e-06	2.77e-06	2.77e-06	2.77e-06	2.77e-06	2.77e-06	2.77e-06	2.77e-06	2.77e-06
AMDIS	SPL	U2458.9/430!2458.9/430_U	U2458.9/430		2458.9/430		27.5374	2457.4	U	U2458.9/430_AMDIS_SPL	yes	(arbitrary/mg FW)	U2458.9/430	0.000578134	0.000239839	0.000121954	0.000354246	0.000769015	0.000520878	0.000375817	0.000596541	0.000922191	0.000466893	0.000551689	0.000800992	0.00169665	0.000778677	0.00135805	0.00170331	0.003961	0.00228616	0.00269201	0.0026729	0.00254479	0.0023395	0.00351096	0.000284496	0.000285879	0.000630343	0.000396808	0.000604294	0.00069346	0.00120598	0.00146462	0.00118134	0.000847873	0.00202359	0.00188416	0.00331603
AMDIS	SPL	U2498.5/204!2498.5/204_U	U2498.5/204		2498.5/204		27.8409	2495.8	U	U2498.5/204_AMDIS_SPL	yes	(arbitrary/mg FW)	U2498.5/204	2.77e-06	2.77e-06	2.77e-06	2.77e-06	2.77e-06	2.77e-06	2.77e-06	2.77e-06	2.77e-06	2.77e-06	2.77e-06	0.000539184	2.77e-06	2.77e-06	0.000620956	2.77e-06	2.77e-06	2.77e-06	2.77e-06	0.00043311	2.77e-06	2.77e-06	0.000540313	2.77e-06	2.77e-06	2.77e-06	2.77e-06	0.00025608	2.77e-06	2.77e-06	0.000323367	2.77e-06	0.000430188	0.000236171	2.77e-06	0.000474552
AMDIS	SPL	U2501.5/204!2501.5/204_U	U2501.5/204		2501.5/204		27.8992	2503.2	U	U2501.5/204_AMDIS_SPL	yes	(arbitrary/mg FW)	U2501.5/204	0.003653	0.00293942	0.00225118	0.00306887	0.00361324	0.00449977	0.00417525	0.00423803	0.00311964	2.77e-06	0.00408274	2.77e-06	0.0027582	0.00392389	2.77e-06	0.00331906	2.77e-06	0.00282664	0.00310695	2.77e-06	0.00193867	0.00165409	0.00148681	0.00243986	0.00253748	0.00278831	0.00263569	0.00266842	0.00268861	0.00301015	2.77e-06	0.00239006	0.00225153	0.00287239	2.77e-06	0.00167941
AMDIS	SPL	U2514.4/204!2514.4/204_U	U2514.4/204		2514.4/204		27.9723	2512.5	U	U2514.4/204_AMDIS_SPL	yes	(arbitrary/mg FW)	U2514.4/204	0.000491852	0.000330253	2.77e-06	0.000254578	2.77e-06	0.000650061	0.000305676	0.000377568	0.000626079	0.000469411	0.000493013	2.77e-06	0.000488271	0.000763823	0.000550994	0.000410014	0.000403079	2.77e-06	0.000404737	0.00057795	0.000477506	0.000432849	0.000543841	2.77e-06	2.77e-06	0.000201483	2.77e-06	0.000241273	0.000698565	2.77e-06	0.000330772	0.000385177	0.000232397	0.000331189	0.000352682	0.000520706
AMDIS	SPL	U2548.5/204!2548.5/204_U	U2548.5/204		2548.5/204		28.2468	2547.2	U	U2548.5/204_AMDIS_SPL	yes	(arbitrary/mg FW)	U2548.5/204	0.000857994	0.000663222	0.000703035	0.000459516	0.000956637	0.000684259	0.000799768	0.000750158	0.000988249	0.00077683	0.000654836	0.000686967	0.000738402	0.000720207	0.000981326	0.000850686	0.00155729	0.000963988	0.00142455	0.00124423	0.0012204	0.00102773	0.00141478	2.77e-06	0.000518887	0.00116645	0.000485655	0.000659692	0.000593441	0.00141678	0.00163921	0.00139872	0.00109704	0.00134347	0.00153637	0.0011543
AMDIS	SPL	U2588.9/535!2588.9/535_U	U2588.9/535		2588.9/535		28.5825	2589.8	U	U2588.9/535_AMDIS_SPL	yes	(arbitrary/mg FW)	U2588.9/535	2.77e-06	2.77e-06	2.77e-06	2.77e-06	2.77e-06	2.77e-06	2.77e-06	2.77e-06	2.77e-06	2.77e-06	2.77e-06	2.77e-06	2.77e-06	2.77e-06	2.77e-06	0.000204411	0.00045475	0.000196627	0.000410472	0.000552403	0.000493406	0.000336153	0.000531713	1.98801e-05	3.05195e-05	3.58418e-05	2.7704e-05	6.67634e-05	6.43994e-05	8.51112e-05	9.93026e-05	7.38049e-05	4.4826e-05	0.000100572	0.00022348	0.000184574
AMDIS	SPL	U2659.3/204!2659.3/204_U	U2659.3/204		2659.3/204		29.1252	2658.5	U	U2659.3/204_AMDIS_SPL	yes	(arbitrary/mg FW)	U2659.3/204	0.000936599	0.00102702	0.00125918	0.00116206	0.000858092	0.00179383	0.00167916	0.0029789	0.000808781	0.00147738	0.00190076	0.00199911	0.000569032	0.00196929	0.0018878	0.00156229	0.000399231	0.000776089	0.00106751	0.00140148	0.000556435	0.000520593	0.000651118	0.000862339	0.000982643	0.000988535	0.00175183	0.00100283	0.000921096	0.00126798	0.00199001	0.000836059	0.00072419	0.00116448	0.00185365	0.000445385
AMDIS	SPL	U2664.8/245!2664.8/345_U	U2664.8/245		2664.8/345		29.1706	2664.3	U	U2664.8/245_AMDIS_SPL	yes	(arbitrary/mg FW)	U2664.8/245	2.77e-06	2.77e-06	2.77e-06	2.77e-06	2.77e-06	2.77e-06	2.77e-06	2.77e-06	2.77e-06	2.77e-06	2.77e-06	2.77e-06	2.77e-06	2.77e-06	2.77e-06	2.77e-06	0.000353188	2.77e-06	2.77e-06	2.77e-06	0.000424943	0.000193943	0.000289949	2.77e-06	2.77e-06	2.77e-06	2.77e-06	2.77e-06	2.77e-06	2.77e-06	2.77e-06	2.77e-06	2.77e-06	2.77e-06	2.77e-06	2.77e-06
AMDIS	SPL	U2669.0/204!2669.0/204_U	U2669.0/204		2669.0/204		29.2372	2672.7	U	U2669.0/204_AMDIS_SPL	yes	(arbitrary/mg FW)	U2669.0/204	0.000457471	0.000326638	0.000309814	0.000487116	0.000299262	0.00123104	0.000758827	0.000939248	0.000485833	0.000956303	0.000464493	0.00089876	0.000454591	0.000737936	0.000834139	0.000504569	0.000859752	0.000525267	0.00094562	0.000496914	0.00127284	0.00100512	2.77e-06	0.000224745	0.00036782	0.000262205	2.77e-06	0.000373593	2.77e-06	0.000356243	0.000377647	0.000209037	2.77e-06	2.77e-06	2.77e-06	0.000731904
AMDIS	SPL	U2671/258!2671/258_U	U2671/258		2671/258		29.2369	2672.7	U	U2671/258_AMDIS_SPL	yes	(arbitrary/mg FW)	U2671/258	2.77e-06	2.77e-06	2.77e-06	2.77e-06	2.77e-06	2.77e-06	2.77e-06	2.77e-06	2.77e-06	2.77e-06	2.77e-06	2.77e-06	2.77e-06	2.77e-06	2.77e-06	2.77e-06	2.77e-06	2.77e-06	2.77e-06	2.77e-06	2.77e-06	2.77e-06	2.77e-06	2.77e-06	2.77e-06	2.77e-06	2.77e-06	2.77e-06	2.77e-06	2.77e-06	2.77e-06	2.77e-06	2.77e-06	2.77e-06	2.77e-06	2.77e-06
TL	SPL	U2731.2/160!2731.2/160	U2731.2/160		2731.2/160				U	U2731.2/160_TL_SPL	yes	(arbitrary/mg FW)	U2731.2/160	2.77e-06	2.77e-06	2.77e-06	2.77e-06	2.77e-06	2.77e-06	2.77e-06	2.77e-06	2.77e-06	2.77e-06	2.77e-06	2.77e-06	2.77e-06	2.77e-06	2.77e-06	2.77e-06	2.77e-06	2.77e-06	2.77e-06	2.77e-06	2.77e-06	2.77e-06	2.77e-06	2.77e-06	2.77e-06	2.77e-06	2.77e-06	2.77e-06	2.77e-06	2.77e-06	2.77e-06	2.77e-06	2.77e-06	2.77e-06	2.77e-06	2.77e-06
AMDIS	SPL	U2733.8/556!2733.8/556_U	U2733.8/556		2733.8/556		29.7325	2735.4	U	U2733.8/556_AMDIS_SPL	yes	(arbitrary/mg FW)	U2733.8/556	2.77e-06	2.77e-06	2.77e-06	2.77e-06	2.77e-06	2.77e-06	2.77e-06	2.77e-06	2.77e-06	2.77e-06	2.77e-06	2.77e-06	2.77e-06	2.77e-06	2.77e-06	2.77e-06	2.77e-06	2.77e-06	2.77e-06	3.24151e-05	2.77e-06	2.77e-06	2.77e-06	2.77e-06	2.77e-06	2.77e-06	2.77e-06	2.77e-06	2.77e-06	2.77e-06	2.77e-06	2.77e-06	2.77e-06	2.77e-06	2.77e-06	2.77e-06
AMDIS	SPL	U2736.6/361!2736.3/361_U	U2736.6/361		2736.3/361		29.6947	2731.4	U	U2736.6/361_AMDIS_SPL	yes	(arbitrary/mg FW)	U2736.6/361	2.77e-06	2.77e-06	2.77e-06	2.77e-06	2.77e-06	2.77e-06	2.77e-06	2.77e-06	2.77e-06	2.77e-06	2.77e-06	2.77e-06	2.77e-06	2.77e-06	2.77e-06	2.77e-06	2.77e-06	2.77e-06	2.77e-06	2.77e-06	2.77e-06	2.77e-06	2.77e-06	2.77e-06	2.77e-06	2.77e-06	2.77e-06	2.77e-06	2.77e-06	2.77e-06	2.77e-06	2.77e-06	2.77e-06	2.77e-06	2.77e-06	2.77e-06
AMDIS	SPL	U2750.0/494!2750.0/494_U	U2750.0/494		2750.0/494		29.8358	2748.5	U	U2750.0/494_AMDIS_SPL	yes	(arbitrary/mg FW)	U2750.0/494	2.77e-06	2.77e-06	2.77e-06	2.77e-06	2.77e-06	2.77e-06	2.77e-06	2.77e-06	2.77e-06	2.77e-06	2.77e-06	2.77e-06	2.77e-06	2.77e-06	2.77e-06	2.77e-06	2.77e-06	2.77e-06	2.77e-06	2.77e-06	2.77e-06	2.77e-06	2.77e-06	2.77e-06	2.77e-06	2.77e-06	2.77e-06	2.77e-06	2.77e-06	2.77e-06	2.77e-06	2.77e-06	2.77e-06	1.69989e-05	2.77e-06	2.77e-06
AMDIS	SPL	U2754.2/217!2754.2/217_U	U2754.2/217		2754.2/217		29.8733	2753.3	U	U2754.2/217_AMDIS_SPL	yes	(arbitrary/mg FW)	U2754.2/217	2.77e-06	5.72998e-05	0.000121352	0.000360079	0.000391349	9.6201e-05	2.77e-06	2.77e-06	2.77e-06	0.0001972	2.77e-06	2.77e-06	2.77e-06	2.77e-06	2.77e-06	2.77e-06	2.77e-06	2.77e-06	2.77e-06	2.77e-06	2.77e-06	2.77e-06	2.77e-06	2.77e-06	2.77e-06	2.77e-06	2.77e-06	2.77e-06	2.77e-06	2.77e-06	0.000152358	2.77e-06	2.77e-06	2.77e-06	2.77e-06	2.77e-06
AMDIS	SPL	unk !2754.4/193_U	unk		2754.4/193		29.8932	2755.8	U	U2754.4/193_AMDIS_SPL	yes	(arbitrary/mg FW)	U2754.4/193	0.000426253	0.000264545	0.000158373	0.000301119	0.000557648	0.000864273	0.000625433	0.0011508	0.000514174	0.000663891	0.00092586	0.00141569	0.000594732	0.000936073	0.00128846	0.000891052	2.77e-06	0.000658379	0.00081488	2.77e-06	0.000667657	2.77e-06	2.77e-06	0.000139941	0.000238188	0.000133239	0.000229257	0.00061693	0.000445586	0.000409594	0.000466743	0.000593305	0.000395708	0.000442048	0.00056896	0.000698593
AMDIS	SPL	U2764.1/361!2764.1/361_U	U2764.1/361		2764.1/361		29.9588	2764.1	U	U2764.1/361_AMDIS_SPL	yes	(arbitrary/mg FW)	U2764.1/361	0.000448421	0.000599185	0.000320263	2.77e-06	0.000702851	0.000544967	0.000511166	0.00072626	0.000637564	0.000573037	0.000507352	2.77e-06	2.77e-06	0.000796586	2.77e-06	0.00088259	2.77e-06	0.00126883	0.00113364	2.77e-06	0.00185516	0.00125388	0.00167495	0.000216538	0.00018333	0.000363175	0.000292621	0.000431054	0.000380712	0.000621632	0.000604183	0.000535555	0.000376203	0.000667681	0.00071053	0.000923119
AMDIS	SPL	U2779.9/361!2779.9/361_U	U2779.9/361		2779.9/361		30.0698	2778.2	U	U2779.9/361_AMDIS_SPL	yes	(arbitrary/mg FW)	U2779.9/361	6.43837e-05	2.77e-06	2.77e-06	0.000147044	0.00022781	0.000232852	5.40463e-05	0.000199195	2.77e-06	2.77e-06	0.000152667	0.000253611	2.77e-06	2.77e-06	5.09642e-05	2.77e-06	2.77e-06	0.000162482	4.69317e-05	5.38065e-05	0.000182331	2.77e-06	6.20127e-05	2.77e-06	2.77e-06	3.3348e-05	2.77e-06	4.34812e-05	3.14519e-05	3.18473e-05	6.29481e-05	3.16696e-05	2.52627e-05	6.39326e-05	5.3835e-05	2.36045e-05
AMDIS	SPL	U2799.6/267!2799.6/267_U	U2799.6/267		2799.6/267		30.2418	2800	U	U2799.6/267_AMDIS_SPL	yes	(arbitrary/mg FW)	U2799.6/267	0.00541629	0.00283865	0.00211995	0.00367641	0.00677066	0.00677801	0.00621646	0.0097858	0.00664456	0.00783867	0.00806271	0.0106322	0.00745384	0.0092622	0.0117723	0.00972859	0.00645132	0.00795895	0.00810159	0.00854365	0.00693823	0.00529594	0.00633786	0.00206722	0.00249803	0.00315291	0.00351332	0.0055635	0.00507772	0.00650881	0.0076862	0.00565035	0.00518852	0.00728403	0.00908397	0.00747022
AMDIS	SPL	U2839.3/312!2839.3/312_U	U2839.3/312		2839.3/312		30.5034	2839.6	U	U2839.3/312_AMDIS_SPL	yes	(arbitrary/mg FW)	U2839.3/312	0.000590884	0.000196971	5.1556e-05	0.000409719	0.000161064	0.000140453	0.000217987	0.000434307	0.000265239	0.000147841	0.000106868	0.000217934	0.000134441	0.000172172	0.000219346	2.77e-06	0.000569113	0.000296163	0.000293695	0.00023667	0.000246077	0.000176294	9.41494e-05	0.000115254	0.000267825	0.000185443	7.1501e-05	0.000171407	0.000213581	0.000224981	0.000279324	0.000251302	0.000201913	0.000285236	0.000294143	0.000153805
AMDIS	SPL	U2882.5/297!2882.5/297_U	U2882.5/297		2882.5/297		30.8028	2884.9	U	U2882.5/297_AMDIS_SPL	yes	(arbitrary/mg FW)	U2882.5/297	2.77e-06	2.77e-06	2.77e-06	2.77e-06	2.31706e-05	2.77e-06	9.343e-06	2.77e-06	2.77e-06	2.77e-06	2.77e-06	1.8763e-05	2.04733e-05	2.77e-06	2.77e-06	2.77e-06	2.67335e-05	2.77e-06	1.71707e-05	2.90658e-05	2.77e-06	1.97265e-05	4.50676e-05	2.77e-06	2.77e-06	2.77e-06	2.77e-06	2.77e-06	2.77e-06	2.77e-06	2.77e-06	2.77e-06	2.77e-06	1.11955e-05	1.20144e-05	1.91472e-05
AMDIS	SPL	U2910.9/433!2910.9/433_U	U2910.9/433		2910.9/433		30.9553	2908	U	U2910.9/433_AMDIS_SPL	yes	(arbitrary/mg FW)	U2910.9/433	0.00108587	0.000213979	2.77e-06	0.000230062	0.00116062	0.00077919	0.000623012	0.00165698	0.000793537	0.000730825	0.000645002	0.000591547	0.000727575	0.0016134	0.000842177	0.00162977	0.00019055	0.000597057	0.000462398	0.000547507	0.000547579	0.000238903	0.000114959	2.77e-06	2.77e-06	2.77e-06	2.77e-06	2.77e-06	2.77e-06	2.77e-06	2.77e-06	2.77e-06	2.77e-06	2.77e-06	2.77e-06	2.77e-06
AMDIS	SPL	U2939.6/191[galactinol]!2939.6/191_U	U2939.6/191[galactinol]		2939.6/191		31.1461	2936.9	U	U2939.6/191[galactinol]_AMDIS_SPL	yes	(arbitrary/mg FW)	U2939.6/191[galactinol]	2.77e-06	2.77e-06	2.77e-06	2.77e-06	2.77e-06	2.77e-06	2.77e-06	2.77e-06	2.77e-06	2.77e-06	2.77e-06	2.77e-06	2.77e-06	2.77e-06	2.77e-06	2.77e-06	0.000521552	0.000537934	2.77e-06	0.00091048	0.00142045	0.00114359	0.00365614	2.77e-06	2.77e-06	2.77e-06	2.77e-06	2.77e-06	2.77e-06	2.77e-06	2.77e-06	2.77e-06	2.77e-06	2.77e-06	2.77e-06	0.000621391
AMDIS	SPL	U2942.2/556!2942.2/556_U	U2942.2/556		2942.2/556		31.1866	2943.1	U	U2942.2/556_AMDIS_SPL	yes	(arbitrary/mg FW)	U2942.2/556	2.77e-06	2.77e-06	2.77e-06	2.77e-06	2.77e-06	2.77e-06	2.77e-06	2.77e-06	2.77e-06	2.77e-06	2.77e-06	2.77e-06	2.77e-06	2.77e-06	2.77e-06	2.77e-06	2.77e-06	2.77e-06	2.77e-06	0.00013224	2.77e-06	2.77e-06	2.77e-06	2.77e-06	2.77e-06	2.77e-06	2.77e-06	2.77e-06	2.77e-06	2.77e-06	2.77e-06	2.77e-06	2.77e-06	2.77e-06	2.77e-06	9.8762e-06
AMDIS	SPL	U2968.1/435!1968.1/435_U	U2968.1/435		1968.1/435		31.3501	2967.8	U	U2968.1/435_AMDIS_SPL	yes	(arbitrary/mg FW)	U2968.1/435	0.00287154	0.00126032	0.000665751	0.0013708	0.000526848	0.00246168	0.00237173	0.00180858	0.00176657	0.00233828	0.00203321	0.00126234	0.00162215	0.00169902	0.00164632	2.77e-06	2.77e-06	2.77e-06	2.77e-06	2.77e-06	2.77e-06	2.77e-06	2.77e-06	0.00206729	0.00241814	0.000391668	0.00165577	0.000718306	0.00151228	0.00059557	0.000760182	0.00119646	0.00108203	0.000718812	0.000423463	2.77e-06
AMDIS	SPL	U2968.9/249(ferruloylquinate)!2968.9/249_CHLOROGENATE	U2968.9/249(ferruloylquinate)		2968.9/249		31.3461	2967.2	CHLOROGENATE	U2968.9/249(ferruloylquinate)_AMDIS_SPL	yes	(arbitrary/mg FW)	U2968.9/249(ferruloylquinate)	3.95e-07	3.95e-07	3.95e-07	3.95e-07	3.95e-07	3.95e-07	3.95e-07	3.95e-07	3.95e-07	3.95e-07	3.95e-07	3.95e-07	3.95e-07	3.95e-07	3.95e-07	3.95e-07	0.000306761	0.000586757	0.000487194	0.000133365	0.000232018	0.000109962	0.000121532	3.95e-07	3.95e-07	3.95e-07	3.95e-07	3.95e-07	3.95e-07	3.95e-07	3.95e-07	3.95e-07	3.95e-07	3.95e-07	3.95e-07	0.00018106
AMDIS	SPL	U3005.1/204!3005.1/204_U	U3005.1/204		3005.1/204		31.5864	3003.6	U	U3005.1/204_AMDIS_SPL	yes	(arbitrary/mg FW)	U3005.1/204	0.00121444	0.000320641	0.0003336	0.000468297	0.0015266	0.00143523	0.000932585	0.00158184	0.00156322	0.00102235	0.00103865	0.00152507	0.00234332	0.00142337	0.00143674	0.00169993	0.00411427	0.00251089	0.00215501	0.00332247	0.00419272	0.00351069	0.00811725	0.000199527	0.000215026	0.000290999	0.000260305	0.000419377	0.000434414	0.000453629	0.000596059	0.0005834	0.000396983	0.000798571	0.000708147	0.00110191
AMDIS	SPL	U3041.1/361!3041.1/361_U	U3041.1/361		3041.1/361		31.8173	3038.6	U	U3041.1/361_AMDIS_SPL	yes	(arbitrary/mg FW)	U3041.1/361	2.77e-06	2.77e-06	2.77e-06	2.77e-06	2.77e-06	2.77e-06	2.77e-06	2.77e-06	2.77e-06	2.77e-06	2.77e-06	2.77e-06	2.77e-06	2.77e-06	2.77e-06	2.77e-06	0.000409967	2.77e-06	2.77e-06	0.000470562	0.000658476	0.000547816	0.000933634	2.77e-06	2.77e-06	2.77e-06	2.77e-06	2.77e-06	2.77e-06	2.77e-06	2.77e-06	2.77e-06	2.77e-06	2.77e-06	2.77e-06	6.8994e-05
AMDIS	SPL	U3058.9/299!305839/299_U	U3058.9/299		305839/299		31.9498	3058.7	U	U3058.9/299_AMDIS_SPL	yes	(arbitrary/mg FW)	U3058.9/299	1.76548e-05	4.18339e-05	2.36002e-05	3.41917e-05	8.35229e-05	6.07611e-05	3.70227e-05	4.14381e-05	2.77e-06	4.4898e-05	1.61528e-05	4.93442e-05	5.10924e-05	4.74975e-05	0.000101963	6.71398e-05	2.99804e-05	3.79893e-05	2.77e-06	2.77e-06	2.77e-06	2.77e-06	2.77e-06	7.21184e-06	4.27213e-05	2.17111e-05	4.57041e-05	1.02754e-05	4.68843e-05	3.86314e-05	4.53115e-05	5.72012e-05	2.88164e-05	2.54653e-05	4.6053e-05	2.91458e-05
AMDIS	SPL	U3088.4/249[feruloylquinate!3088.4/249_U	U3088.4/249[feruloylquinate		3088.4/249		32.1648	3091.2	U	U3088.4/249[feruloylquinate_AMDIS_SPL	yes	(arbitrary/mg FW)	U3088.4/249[feruloylquinate	2.55371e-05	2.77e-06	2.77e-06	2.77e-06	0.000145966	2.77e-06	2.77e-06	8.28545e-05	8.26044e-05	2.77e-06	4.21667e-05	5.93587e-05	0.000138199	3.06266e-05	0.000103067	0.000126576	0.000170157	2.45968e-05	9.07378e-05	0.000100696	8.35127e-05	2.77e-06	3.57563e-05	2.77e-06	2.77e-06	2.77e-06	2.77e-06	2.77e-06	2.77e-06	2.77e-06	2.77e-06	7.39608e-05	3.48163e-05	4.66469e-05	9.24651e-05	9.75903e-05
AMDIS	SPL	U3122.4/202(I3M)!3122.4/202_GLUCOSINOLATE	U3122.4/202(I3M)		3122.4/202		32.383	3124.3	GLUCOSINOLATE	U3122.4/202(I3M)_AMDIS_SPL	yes	(arbitrary/mg FW)	U3122.4/202(I3M)	3.95e-07	3.95e-07	3.95e-07	3.95e-07	3.95e-07	3.95e-07	3.95e-07	3.95e-07	3.95e-07	3.95e-07	3.95e-07	3.95e-07	3.95e-07	3.95e-07	3.95e-07	3.95e-07	3.95e-07	3.95e-07	3.95e-07	3.95e-07	0.000419632	3.95e-07	0.000414231	3.95e-07	3.95e-07	3.95e-07	3.95e-07	3.95e-07	3.95e-07	3.95e-07	3.95e-07	3.95e-07	3.95e-07	3.95e-07	3.95e-07	3.95e-07
AMDIS	SPL	U3218.5/297!3218.5/297_U	U3218.5/297		3218.5/297		32.9906	3218.4	U	U3218.5/297_AMDIS_SPL	yes	(arbitrary/mg FW)	U3218.5/297	4.38832e-05	3.26208e-05	2.77e-06	7.45697e-06	0.000101928	4.77568e-05	2.63169e-05	6.00157e-05	2.77e-06	4.00495e-05	5.22132e-05	8.3607e-05	7.26672e-05	4.16494e-05	0.000100007	0.000144821	0.000131422	0.00010449	9.31306e-05	0.000201504	0.000194008	0.000157454	0.000113319	2.77e-06	2.03778e-05	4.82558e-05	2.77e-06	2.39849e-05	3.45927e-05	7.3013e-05	6.88134e-05	2.77e-06	3.28497e-05	6.69973e-05	0.00011363	0.00010803
AMDIS	SPL	U3243.2/297!3243.2/297_U	U3243.2/297		3243.2/297		33.1368	3243.4	U	U3243.2/297_AMDIS_SPL	yes	(arbitrary/mg FW)	U3243.2/297	2.77e-06	2.77e-06	2.77e-06	2.77e-06	2.77e-06	2.77e-06	2.77e-06	2.77e-06	2.77e-06	2.77e-06	2.77e-06	2.77e-06	2.77e-06	2.77e-06	2.77e-06	2.55145e-05	2.41788e-05	2.77e-06	2.77e-06	3.55061e-05	3.7489e-05	2.73294e-05	2.77e-06	2.77e-06	2.77e-06	2.77e-06	2.77e-06	2.77e-06	2.77e-06	1.5595e-05	2.77e-06	2.77e-06	2.77e-06	2.77e-06	2.33365e-05	2.06716e-05
AMDIS	SPL	U3255.0/279!3255.0/279_U	U3255.0/279		3255.0/279		33.2133	3256.4	U	U3255.0/279_AMDIS_SPL	yes	(arbitrary/mg FW)	U3255.0/279	2.77e-06	2.77e-06	2.77e-06	2.77e-06	2.77e-06	2.77e-06	2.77e-06	2.77e-06	2.77e-06	2.77e-06	2.77e-06	2.77e-06	2.77e-06	2.77e-06	2.77e-06	4.18325e-06	0.000103078	4.42431e-05	2.4298e-05	0.000189166	0.000219748	9.3962e-05	0.000423134	2.77e-06	2.77e-06	2.77e-06	2.77e-06	2.77e-06	2.77e-06	2.77e-06	2.77e-06	2.77e-06	2.77e-06	2.77e-06	2.77e-06	2.77e-06
AMDIS	SPL	U3271.7/279!3271.7/279_U	U3271.7/279		3271.7/279		33.3068	3272.4	U	U3271.7/279_AMDIS_SPL	yes	(arbitrary/mg FW)	U3271.7/279	2.77e-06	2.77e-06	2.77e-06	2.77e-06	2.77e-06	2.77e-06	2.77e-06	2.77e-06	2.77e-06	2.77e-06	2.77e-06	2.73315e-05	5.75624e-05	2.77e-06	2.77e-06	8.43096e-06	6.74818e-06	1.37665e-05	1.36538e-05	2.41235e-05	7.5985e-06	7.56453e-06	1.34783e-05	2.77e-06	2.77e-06	2.77e-06	2.77e-06	2.77e-06	2.77e-06	2.77e-06	2.77e-06	2.77e-06	2.77e-06	2.77e-06	2.77e-06	2.77e-06
AMDIS	SPL	U3295.9/279!3295.9/279_U	U3295.9/279		3295.9/279		33.4445	3295.9	U	U3295.9/279_AMDIS_SPL	yes	(arbitrary/mg FW)	U3295.9/279	2.77e-06	2.77e-06	2.77e-06	2.77e-06	2.77e-06	2.77e-06	2.77e-06	2.77e-06	2.77e-06	2.77e-06	2.77e-06	2.77e-06	2.77e-06	2.77e-06	2.77e-06	3.40813e-05	6.13936e-06	2.77e-06	2.77e-06	9.8379e-06	1.24635e-05	2.77e-06	0.000289485	2.77e-06	2.77e-06	2.77e-06	2.77e-06	2.77e-06	2.77e-06	2.77e-06	2.77e-06	2.77e-06	2.77e-06	2.77e-06	2.77e-06	2.77e-06
AMDIS	SPL	U3414.2/361!3414.2/361_U	U3414.2/361		3414.2/361		34.1345	3413.8	U	U3414.2/361_AMDIS_SPL	yes	(arbitrary/mg FW)	U3414.2/361	2.77e-06	2.77e-06	2.77e-06	2.77e-06	2.77e-06	2.77e-06	2.77e-06	2.77e-06	2.77e-06	2.77e-06	2.77e-06	2.77e-06	2.77e-06	2.77e-06	2.77e-06	2.77e-06	2.77e-06	2.77e-06	2.77e-06	2.77e-06	2.77e-06	2.77e-06	2.46302e-05	2.77e-06	2.77e-06	2.77e-06	2.77e-06	2.77e-06	2.77e-06	2.77e-06	2.77e-06	2.77e-06	2.77e-06	2.77e-06	2.77e-06	2.77e-06
AMDIS	SPL	U3505/379!3505/379_U	U3505/379		3505/379		34.6736	3506	U	U3505/379_AMDIS_SPL	yes	(arbitrary/mg FW)	U3505/379	0.00417073	0.0013517	2.77e-06	0.00105546	0.00108549	0.00229556	0.00292156	0.00187553	0.00298089	0.00409831	0.00274797	0.00205021	0.00199518	0.0024437	0.00327494	0.00104079	0.000302051	0.00061798	0.000538085	0.000134653	0.000413394	4.40424e-05	2.77e-06	0.00236116	0.0029073	0.00139244	0.00214223	0.00330742	0.00295862	0.00195404	0.00179662	0.00254754	0.00242457	0.00182821	0.00157893	0.000821469
AMDIS	SPL	U3551/379!3551/379_U	U3551/379		3551/379		34.9401	3551.5	U	U3551/379_AMDIS_SPL	yes	(arbitrary/mg FW)	U3551/379	0.00195246	0.00091698	2.77e-06	0.000750543	0.000139374	0.00103585	0.00133792	0.000844649	0.00152709	0.00205182	0.00122356	0.000841225	0.000817295	0.00113979	0.00156273	0.00044322	0.00015184	0.000231324	0.000100872	2.77e-06	2.77e-06	2.77e-06	2.77e-06	0.00100047	0.00147587	0.000718664	0.00104254	0.00213274	0.00140094	0.000826298	0.0008736	0.0011949	0.00121352	0.000837449	0.00061089	0.00031056
TL	SPL	Urea!1237/189	Urea		1237/189				OTHER	Urea_TL_SPL	yes	(arbitrary/mg FW)	Urea	0.000833124	0.00162207	0.000321789	0.000259682	0.000958083	0.000543641	0.000632231	0.000432514	0.000641702	0.000380238	0.000252476	0.000404947	0.000573787	0.000552509	0.000982452	0.000772378	0.000400422	0.000679823	0.000339837	0.000385863	0.0003667	0.000594994	0.000578158	0.000383379	0.000334129	0.000270667	0.000259117	0.000363561	0.000250362	0.000406704	0.000451144	0.000298188	0.000222355	0.000361523	0.000295573	0.000457691
TL	SPL	Usug2550.4/219!2550.4/219	Usug2550.4/219		2550.4/219				U	Usug2550.4/219_TL_SPL	yes	(arbitrary/mg FW)	Usug2550.4/219	0.00657862	0.00428279	0.00319071	0.00466348	0.00674257	0.00714721	0.00634233	0.00787428	0.00550841	0.006179	0.00650642	0.00707396	0.00640211	0.0063748	0.00764825	0.00574484	0.00582386	0.00659791	0.00636683	0.00571858	0.00609592	0.00526924	0.00574085	0.00541835	0.00483374	0.004499	0.00488407	0.00656913	0.00517568	0.00560637	0.00580112	0.0060858	0.00494714	0.00592155	0.00569606	0.00582858
TL	SPL	Valine$2tms!1213.6/218	Valine$2tms	2tms	1213.6/218	2.5			AA	Valine$2tms_TL_SPL	yes	(nmoles/mg FW)	Valine	0.00284026	0.00204845	0.00140876	0.00169035	0.00366606	0.00240736	0.00179006	0.00190798	0.00329131	0.00242337	0.00171073	0.0020438	0.00311618	0.00253823	0.00283873	0.00215255	0.00304525	0.00310704	0.00243544	0.00302583	0.00319133	0.00302333	0.00432656	0.00140731	0.00142343	0.00264724	0.00196602	0.00230604	0.002149	0.00233365	0.00262376	0.00203133	0.00174307	0.00268069	0.00322699	0.00236772
TL	SPL	Xylose$meox1!1648.8/307	Xylose$meox1	meox1	1648.8/307	1.11015			SUG	Xylose$meox1_TL_SPL	yes	(nmoles/mg FW)	Xylose	0.000154715	0.000214294	0.000752428	0.000217762	0.000331048	0.000235921	0.000182204	0.000211278	0.000209246	0.0002384	0.000193939	0.000257471	0.000222266	0.000259176	0.000218574	0.000154766	0.000204741	0.000169136	0.000168885	0.000210219	0.000161412	0.00021514	0.000184343	6.66314e-05	0.00012089	0.000189131	0.000141958	0.000154635	0.000209118	0.000205854	0.000250584	0.000126279	0.000136957	0.000145879	0.000261049	0.000123194
TL	SPL	Xylulose!1680.9/263	Xylulose		1680.9/263				SUG	Xylulose_TL_SPL	yes	(arbitrary/mg FW)	Xylulose	0.00106952	0.000624996	3.95e-07	0.00076908	0.00117671	0.00137547	0.00121947	0.00133559	0.00133355	0.00122446	0.00116032	0.00149333	0.00130977	0.00162831	0.00152424	0.00123235	0.00160513	0.00154588	0.00134678	0.00136511	0.00157313	0.00144454	3.95e-07	0.000305493	3.95e-07	0.000501157	3.95e-07	3.95e-07	0.000477611	0.000561081	3.95e-07	3.95e-07	3.95e-07	0.000458216	3.95e-07	3.95e-07
TL	SPL	Sucrose-6-P!3012.2/315	Sucrose-6-P		3012.2/315	0.676577			PHOSPHO	Sucrose-6-P_TL_SPL	no	(nmoles/mg FW)	Sucrose-6-P	3.95e-07	3.95e-07	3.95e-07	3.95e-07	3.95e-07	3.95e-07	3.95e-07	3.95e-07	3.95e-07	3.95e-07	3.95e-07	3.95e-07	3.95e-07	3.95e-07	3.95e-07	3.95e-07	3.95e-07	3.95e-07	3.95e-07	3.95e-07	8.19424e-05	3.95e-07	3.95e-07	3.95e-07	3.95e-07	3.95e-07	3.95e-07	1.72069e-05	3.95e-07	3.95e-07	3.63436e-05	3.95e-07	3.95e-07	3.95e-07	3.95e-07	2.89042e-05
TL	SPL	Trehalose-6-P!3179.0/315	Trehalose-6-P		3179.0/315	0.676577			PHOSPHO	Trehalose-6-P_TL_SPL	no	(nmoles/mg FW)	Trehalose-6-P	3.95e-07	3.95e-07	3.95e-07	3.95e-07	3.95e-07	6.0698e-05	3.95e-07	3.95e-07	3.95e-07	3.95e-07	5.20877e-05	3.95e-07	3.95e-07	8.70098e-05	9.59142e-05	3.95e-07	0.000248457	0.000179597	0.000139511	3.95e-07	0.000364454	0.000222075	3.95e-07	3.95e-07	3.95e-07	3.95e-07	3.95e-07	4.6904e-05	3.95e-07	3.95e-07	5.4264e-06	3.95e-07	3.95e-07	3.95e-07	3.95e-07	3.95e-07
AMDIS	SPL	Raffinose!3388/361_SUG	Raffinose		3388/361	0.792959	33.9738	3386.4	SUG	Raffinose_AMDIS_SPL	no	(nmoles/mg FW)	Raffinose	0.0977434	0.0149854	0.00163551	0.027053	0.0905048	0.0790589	0.061754	0.129624	0.0654927	0.0657435	0.0601115	0.103784	0.0855749	0.0926651	0.0716625	0.113435	0.0492215	0.0708415	0.0750534	0.0639385	0.0476993	0.0290666	0.0285374	0.00158923	0.00245873	0.00103756	0.00671705	0.00270033	0.00331354	0.00490683	0.00949023	0.0016389	0.00207632	0.0024386	0.00981233	0.00137093
TL	SPL	Galactose$meox1!1880.7/319	Galactose$meox1	meox1	1880.7/319	0.925155			SUG	Galactose$meox1_TL_SPL	no	(nmoles/mg FW)	Galactose	0.00649202	0.01495	0.0070836	0.0140074	0.00431931	0.00694235	0.00521058	0.0111564	0.00427839	0.00659273	0.00659637	0.00840836	0.00559752	0.00735475	0.00683512	0.00895391	0.00510255	0.00730141	0.00657935	0.00789508	0.00697581	0.00477358	0.00399713	0.000659473	0.00115275	0.00252875	0.00257972	0.000956663	0.00236715	0.00271371	0.00343262	0.00140721	0.00152521	0.00256883	0.0034213	0.0018586
TL	SPL	Galactinol$1!2992.0/433	Galactinol$1	1	2992.0/433	0.956579			SUG	Galactinol$1_TL_SPL	no	(nmoles/mg FW)	Galactinol	0.00112689	0.00039924	0.000119369	0.000636387	0.0011317	0.00105643	0.000707167	0.00248029	0.000599739	0.000517219	0.000757502	0.00128284	0.00108233	0.000939187	0.000796142	0.00122898	0.000507602	0.00109455	0.000988654	0.000633233	0.000685273	0.000300652	0.000395377	0.000118179	0.000174856	0.000127184	0.000305175	0.000102066	0.000231884	0.000144783	0.000245692	0.000117602	0.000127523	0.00014201	0.000251837	6.00783e-05
TL	SPL	gamma-Tocopherol!3005.8/22	gamma-Tocopherol		3005.8/22	0.959969			APO	gamma-Tocopherol_TL_SPL	no	(nmoles/mg FW)	gamma-Tocopherol	0.000202315	0.000308968	0.00018994	0.000198111	0.000223499	0.000321006	0.000284748	0.000212371	0.000216784	0.000222935	0.000203746	0.000210429	3.95e-07	3.95e-07	3.95e-07	0.000215363	3.95e-07	3.95e-07	0.00013333	3.95e-07	3.95e-07	3.95e-07	3.95e-07	3.95e-07	3.95e-07	3.95e-07	3.95e-07	1.62275e-05	3.95e-07	3.95e-07	3.95e-07	3.95e-07	3.95e-07	3.95e-07	3.95e-07	1.62885e-05
TL	SPL	Arabitol!1726.8/319_OTHER	Arabitol		1726.8/319_OTHER	1.56487			OTHER	Arabitol_TL_SPL	no	(nmoles/mg FW)	Arabitol	0.000210818	0.000284318	0.000367279	0.000287406	0.000264744	0.0011461	0.000616577	0.0050652	3.95e-07	0.000278252	0.00100195	0.000664337	0.000267872	0.00168164	0.000791197	0.00101366	0.000205404	0.000355388	0.000552111	0.000954873	0.000338338	0.00029867	0.000609731	9.32461e-05	7.35343e-05	0.000176314	0.000912915	0.00030308	0.000330498	0.000274191	0.00103025	0.000244047	0.000140742	0.000367587	0.00112016	0.000331671
TL	S30	Malate!1476.6/233_OA	Malate		1476.6/233	1.87213			OA	Malate_TL_S30	no	(nmoles/mg FW)	Malate	0.0290645	0.0394316	0.0595381	0.0436138	0.00822922	0.0114973	0.00677817	0.017451	0.014609	0.0122306	0.014432	0.0215181	0.0219004	0.0134122	0.0237313	0.0330269	0.0415772	0.0344519	0.0317356	0.139342	0.12095	0.0850967	0.233393	0.0658267	0.145852	0.355081	0.27338	0.206627	0.289415	0.51809	0.688229	0.231332	0.220123	0.530368	0.766979	0.639855
AMDIS	SPL	Ascorbate!1945.0/332_OA	Ascorbate		1945.0/332	1.89265	23.0701	1943	OA	Ascorbate_AMDIS_SPL	no	(nmoles/mg FW)	Ascorbate	0.0127547	0.00955853	0.00766751	0.0173321	0.00261488	0.0160217	0.000722631	0.0210921	0.00917772	0.00814352	0.0224281	0.00210668	0.0137468	0.0160971	0.0029212	0.015393	0.000178328	0.0231509	0.00846034	0.0193445	0.0116606	0.0285415	0.00738485	0.0156328	0.0116736	0.00776662	0.0172369	0.0204555	0.0129682	0.00210695	0.000692171	0.0131687	0.0142954	0.00368526	0.000720414	0.012543
TL	SPL	GABA$sum!	GABA$sum	sum		1.93986			AA	GABA$sum_TL_SPL	no	(nmoles/mg FW)	GABA	0.000607484	0.00212029	0.00124194	0.00186052	0.000788488	0.000813796	0.000889927	0.000858467	0.000263505	0.000429599	0.000639525	0.000525738	0.00056111	0.000286866	0.000427639	0.000513927	0.00048768	0.000564992	0.000453764	0.000273634	0.000327429	0.000373941	0.000226663	0.000235509	0.000325968	0.000797014	0.000550727	0.000379098	0.000647021	0.000820331	0.00120995	0.000313515	0.000364103	0.00081637	0.000912731	0.000270389
AMDIS	SPL	Glycine$3tms!1314.1/174_AA	Glycine$3tms	3tms	1314.1/174	2.5	15.4209	1312.9	AA	Glycine$sum_AMDIS_SPL	no	(nmoles/mg FW)	Glycine	0.00115787	0.00141716	0.000109296	0.00112177	0.00153524	0.00192058	0.0010876	0.000534458	0.000737168	0.000731547	0.000903599	0.00106365	0.00161143	0.000375208	0.000717926	0.000926604	0.00194271	0.00168935	0.000838452	0.00109358	0.00106549	0.000547975	0.00114534	0.000619125	0.00246368	0.00424229	0.00647251	0.00112641	0.00232155	0.00587856	0.00679596	0.00108922	0.00204662	0.00441354	0.00913249	0.00172324
TL	SPL	Proline$2tms!1303.1/142	Proline$2tms	2tms	1303.1/142	2.5			AA	Proline$2tms_TL_SPL	no	(nmoles/mg FW)	Proline	0.0230001	0.0162794	0.00400458	0.0174793	0.00990754	0.0209468	0.0191566	0.0189236	0.0200991	0.0195392	0.0179277	0.0196581	0.0294017	0.0233133	0.027712	0.0257234	0.0400888	0.0255027	0.0248848	0.0447678	0.0464982	0.0314079	0.156371	0.0226291	0.0201526	0.114189	0.0425742	0.0718279	0.0503657	0.073654	0.0720252	0.0326189	0.0306954	0.0640566	0.12465	0.040475
TL	SPL	Threonine$3tms!1389.9/218	Threonine$3tms	3tms	1389.9/218	2.5			AA	Threonine$3tms_TL_SPL	no	(nmoles/mg FW)	Threonine	0.0126222	0.00380981	0.0021056	0.0038043	0.0141182	0.00758731	0.00752458	0.0086825	0.0153148	0.00965032	0.00750812	0.0113312	0.0176603	0.0128344	0.0139807	0.0108047	0.0154808	0.0140851	0.0135182	0.014147	0.01319	0.0111618	0.0167894	0.0244649	0.0235055	0.0262342	0.0324518	0.0528199	0.0346745	0.0425751	0.0392154	0.0394871	0.0382425	0.0429823	0.0611197	0.0382439
TL	SPL	Tryptophan$sum!	Tryptophan$sum	sum		2.5			AA	Tryptophan$sum_TL_SPL	no	(nmoles/mg FW)	Tryptophan	0.00447671	0.00896502	0.00536965	0.00936155	0.00235878	0.00903208	0.00593822	0.00540806	0.00284187	0.0049907	0.00467408	0.00334242	0.00268913	0.00384637	0.00413295	0.00333686	0.00172546	0.00356685	0.00222083	0.00180183	0.00138421	0.00158483	0.00201423	0.000534652	0.000900787	0.00121017	0.000973738	0.00120482	0.00226661	0.00138887	0.00115941	0.00111504	0.00101593	0.00168245	0.00168345	0.00113988
TL	SPL	Glycolate!1085/147	Glycolate		1085/147	2.63158			OA	Glycolate_TL_SPL	no	(nmoles/mg FW)	Glycolate	0.00166747	0.00474538	0.00115727	0.00245207	0.015275	0.00511499	0.00354155	0.00240027	0.00247997	0.00277754	0.00275662	0.00244379	0.00183705	0.00191084	0.00243068	0.00200559	0.00182336	0.0023383	0.00166589	0.00150225	0.00189315	0.00156458	0.001723	0.00100157	0.00188819	0.00318419	0.00446399	0.00247504	0.00191841	0.0035223	0.00594209	0.00187788	0.00163176	0.00263786	0.00376134	0.00171797
TL	SPL	Fumarate!1358.8/143	Fumarate		1358.8/143	2.87183			OA	Fumarate_TL_SPL	no	(nmoles/mg FW)	Fumarate	0.0163879	0.0238173	0.0249422	0.0188176	0.0193623	0.0163459	0.0157226	0.012936	0.00670386	0.00913568	0.011376	0.0102138	0.00715862	0.0072993	0.0131613	0.00936363	0.00369714	0.00379949	0.00556275	0.00842458	0.00445625	0.00512115	0.00425025	0.0074395	0.0129169	0.0228442	0.0194342	0.0194243	0.0215047	0.0348103	0.0422452	0.0227179	0.0202778	0.0352417	0.0452596	0.0480059
TL	SPL	Cystine-3!2298.1/218	Cystine-3		2298.1/218				AA	Cystine-3_TL_SPL	no	(arbitrary/mg FW)	Cystine-3	3.95e-07	3.95e-07	3.95e-07	3.95e-07	3.95e-07	3.95e-07	3.95e-07	3.95e-07	3.95e-07	3.95e-07	3.95e-07	3.95e-07	3.95e-07	3.95e-07	3.95e-07	3.95e-07	3.95e-07	3.95e-07	3.95e-07	3.95e-07	3.95e-07	3.95e-07	3.95e-07	3.95e-07	3.95e-07	3.95e-07	3.95e-07	3.95e-07	3.95e-07	3.95e-07	3.95e-07	3.95e-07	3.95e-07	3.95e-07	3.95e-07	3.95e-07
AMDIS	SPL	Cycloartenol!3446.7/393_APO	Cycloartenol		3446.7/393		34.3506	3450.8	APO	Cycloartenol_AMDIS_SPL	no	(arbitrary/mg FW)	Cycloartenol	3.95e-07	3.95e-07	3.95e-07	3.95e-07	0.000155091	3.95e-07	3.95e-07	3.95e-07	3.95e-07	0.000215336	0.00029952	0.000194145	3.95e-07	3.95e-07	0.000380818	3.95e-07	3.95e-07	3.95e-07	3.95e-07	3.95e-07	3.95e-07	3.95e-07	3.95e-07	3.95e-07	3.95e-07	3.95e-07	3.95e-07	3.95e-07	3.95e-07	3.95e-07	7.31741e-05	3.95e-07	3.95e-07	3.95e-07	3.95e-07	3.95e-07
AMDIS	SPL	Cycloeucalenol!3448/393_APO	Cycloeucalenol		3448/393		34.3443	3449.7	APO	Cycloeucalenol_AMDIS_SPL	no	(arbitrary/mg FW)	Cycloeucalenol	0.000345999	0.000201348	0.00031923	0.000206868	3.95e-07	0.000284725	0.000279632	3.95e-07	3.95e-07	0.000306854	0.000330786	0.000255502	3.95e-07	0.000105056	3.95e-07	0.000167484	3.95e-07	3.95e-07	9.83133e-05	3.95e-07	7.80995e-05	3.95e-07	0.000183371	3.95e-07	3.95e-07	3.12751e-05	3.95e-07	3.95e-07	3.95e-07	3.95e-07	9.27438e-05	3.95e-07	3.95e-07	3.95e-07	3.95e-07	3.95e-07
TL	SPL	Monostearin!2774/399	Monostearin		2774/399				APO	Monostearin_TL_SPL	no	(arbitrary/mg FW)	Monostearin	0.00109807	0.00102143	0.000896569	0.000684783	0.00152248	0.000799424	0.000816386	0.000813276	0.0012832	0.000635869	0.000811582	0.000776659	0.00102807	0.000894848	0.00080044	0.000276166	0.000699209	0.000940477	0.000614698	0.000140177	0.000698669	0.000805399	0.000672387	0.0010264	0.000705653	0.000289748	0.000255734	0.000290682	0.00025073	0.000240427	0.000255033	0.000347818	0.000247239	0.000195483	0.000178147	0.000280246
AMDIS	SPL	3-caffeoylquinate$cis!2988.1/345_CHLOROGENATE	3-caffeoylquinate$cis	cis	2988.1/345		31.4735	2986.5	CHLOROGENATE	3-caffeoylquinate$cis_AMDIS_SPL	no	(arbitrary/mg FW)	3-caffeoylquinate-cis	3.95e-07	3.95e-07	3.95e-07	3.95e-07	3.95e-07	3.95e-07	3.95e-07	3.95e-07	3.95e-07	3.95e-07	3.95e-07	3.95e-07	3.95e-07	3.95e-07	3.59301e-05	6.21012e-05	3.74159e-05	3.87037e-05	7.35796e-05	4.80407e-05	3.95e-07	3.95e-07	3.95e-07	3.95e-07	3.95e-07	3.95e-07	3.95e-07	3.95e-07	3.95e-07	3.95e-07	3.95e-07	3.95e-07	3.95e-07	3.95e-07	3.95e-07	3.95e-07
AMDIS	SPL	3-coumquinate$tr!2974.6/345_CHLOROGENATE	3-coumquinate$tr	tr	2974.6/345		31.4254	2979.2	CHLOROGENATE	3-coumquinate$tr_AMDIS_SPL	no	(arbitrary/mg FW)	3-coumquinate	3.95e-07	3.95e-07	3.95e-07	3.95e-07	3.95e-07	3.95e-07	3.95e-07	3.95e-07	3.95e-07	3.95e-07	3.95e-07	3.95e-07	3.95e-07	3.95e-07	3.95e-07	3.95e-07	3.95e-07	3.92151e-05	4.97179e-05	3.95e-07	2.48015e-05	3.95e-07	3.95e-07	3.95e-07	3.95e-07	3.95e-07	3.95e-07	3.95e-07	3.95e-07	3.95e-07	3.95e-07	3.95e-07	3.95e-07	3.95e-07	3.95e-07	3.95e-07
AMDIS	SPL	2-Hydroxyglutarate!1573.9/349_OA	2-Hydroxyglutarate		1573.9/349		18.9839	1574.5	OA	2-Hydroxyglutarate_AMDIS_SPL	no	(arbitrary/mg FW)	2-Hydroxyglutarate	0.00140756	0.000867613	0.00139696	0.000459053	0.00126828	0.000858449	0.000529409	0.000608559	0.000956393	0.000529629	0.000569788	0.000572067	0.00109909	0.000466131	0.00063508	0.000684324	0.00184438	0.000715954	0.000545089	0.00178442	0.00193605	0.00155277	0.00280825	4.6976e-05	5.03312e-05	3.95e-07	3.95e-07	0.000165769	0.000264079	0.000806893	3.95e-07	0.000364976	0.000217815	0.000892231	3.95e-07	0.00145348
AMDIS	SPL	Aminomalonate$3tms!1468.9/218_OA	Aminomalonate$3tms	3tms	1468.9/218		17.6695	1467.5	OA	Aminomalonate$3tms_AMDIS_SPL	no	(arbitrary/mg FW)	Aminomalonate	5.33676e-05	2.54696e-05	3.95e-07	3.95e-07	3.95e-07	4.37954e-05	4.82506e-05	3.95e-07	3.95e-07	3.95e-07	4.67914e-05	4.70624e-05	8.21508e-05	3.95e-07	3.95e-07	3.05801e-05	6.93293e-05	6.31073e-05	3.95e-07	3.57997e-05	2.30908e-05	3.95e-07	3.95e-07	3.95e-07	3.95e-07	3.00359e-05	3.95e-07	3.95e-07	3.95e-07	3.95e-07	6.5601e-05	3.95e-07	3.95e-07	3.95e-07	0.00014097	3.95e-07
AMDIS	SPL	Maleate!1309.4/245_OA	Maleate		1309.4/245		15.3468	1307.8	OA	Maleate_AMDIS_SPL	no	(arbitrary/mg FW)	Maleate	0.00305896	0.00523447	0.00566749	0.00256632	0.00224437	0.00116842	0.00168747	0.00116453	0.000411867	0.000661468	0.00140214	0.00116811	0.000560951	0.000559032	0.00109733	0.000766841	0.000506312	0.000345329	0.000505714	0.000549362	0.000691909	0.000557651	0.000832109	0.000410961	0.00116612	0.00197162	0.00133769	0.00174206	0.00210344	0.00403789	0.00457217	0.00213093	0.00184878	0.00395312	0.00489772	0.00474006
AMDIS	SPL	beta-indole-3-acetonitrile!1875.1/228_OTHER	beta-indole-3-acetonitrile		1875.1/228		22.4072	1877.4	OTHER	beta-indole-3-acetonitrile_AMDIS_SPL	no	(arbitrary/mg FW)	beta-indole-3-acetonitrile	3.95e-07	3.95e-07	3.95e-07	3.95e-07	3.95e-07	3.95e-07	3.95e-07	3.95e-07	3.95e-07	3.95e-07	3.95e-07	3.95e-07	3.95e-07	3.95e-07	3.95e-07	3.95e-07	0.000487481	3.95e-07	0.000279804	0.00049915	0.000827119	0.000318005	3.95e-07	3.95e-07	3.95e-07	3.95e-07	3.95e-07	3.95e-07	3.95e-07	3.95e-07	3.95e-07	3.95e-07	3.95e-07	3.95e-07	3.95e-07	3.95e-07
AMDIS	SPL	Ethanolamine-P!1784.5/299_PHOSPHO	Ethanolamine-P		1784.5/299		21.358	1784.5	PHOSPHO	Ethanolamine-P_AMDIS_SPL	no	(arbitrary/mg FW)	Ethanolamine-P	3.95e-07	3.95e-07	3.95e-07	3.95e-07	3.95e-07	3.95e-07	3.95e-07	3.95e-07	3.95e-07	3.95e-07	3.95e-07	3.95e-07	3.95e-07	3.95e-07	3.95e-07	3.95e-07	3.95e-07	3.95e-07	3.95e-07	3.95e-07	7.28668e-05	3.95e-07	9.38471e-05	3.95e-07	3.95e-07	3.95e-07	3.95e-07	3.95e-07	3.95e-07	5.06301e-05	4.34277e-05	4.30014e-05	5.85117e-05	8.15054e-05	5.61913e-05	6.67651e-05
AMDIS	SPL	Glycerate-3-P!1805.2/299_PHOSPHO	Glycerate-3-P		1805.2/299		21.584	1804.5	PHOSPHO	Glycerate-3-P_AMDIS_SPL	no	(arbitrary/mg FW)	Glycerate-3-P	3.95e-07	3.95e-07	3.95e-07	3.95e-07	3.95e-07	3.95e-07	3.95e-07	3.95e-07	3.95e-07	3.95e-07	3.95e-07	3.95e-07	3.95e-07	3.95e-07	3.95e-07	3.95e-07	3.95e-07	3.95e-07	3.95e-07	5.19869e-05	0.000106893	3.95e-07	3.95e-07	3.95e-07	3.95e-07	3.95e-07	3.95e-07	3.95e-07	3.95e-07	3.95e-07	3.95e-07	3.95e-07	3.95e-07	3.95e-07	3.95e-07	3.74106e-05
AMDIS	SPL	Inositol-P-glycerol$8tms !2791.5/299_PHOSPHO	Inositol-P-glycerol$8tms	8tms	2791.5/299		30.1339	2787.4	PHOSPHO	Inositol-P-glycerol$8tms _AMDIS_SPL	no	(arbitrary/mg FW)	Inositol-P-glycerol	3.95e-07	3.95e-07	3.95e-07	3.95e-07	3.95e-07	3.95e-07	3.95e-07	3.95e-07	3.95e-07	3.95e-07	3.95e-07	3.95e-07	3.95e-07	3.95e-07	3.95e-07	3.95e-07	3.95e-07	3.95e-07	3.95e-07	3.95e-07	0.00046604	3.95e-07	0.000679363	3.95e-07	3.95e-07	3.95e-07	3.95e-07	3.95e-07	3.95e-07	3.95e-07	3.95e-07	3.95e-07	3.95e-07	3.95e-07	3.95e-07	3.95e-07
AMDIS	SPL	5-Ethyl-Glucopyranoside!1930.4/204_SUG	5-Ethyl-Glucopyranoside		1930.4/204		22.9299	1928.2	SUG	5-Ethyl-Glucopyranoside_AMDIS_SPL	no	(arbitrary/mg FW)	5-Ethyl-Glucopyranoside	3.95e-07	0.00151801	3.95e-07	0.00122225	3.95e-07	0.00395259	0.00395956	3.95e-07	3.95e-07	0.00361427	0.00245617	3.95e-07	3.95e-07	3.95e-07	3.95e-07	3.95e-07	3.95e-07	3.95e-07	3.95e-07	3.95e-07	3.95e-07	3.95e-07	3.95e-07	3.95e-07	3.95e-07	0.000769251	3.95e-07	3.95e-07	3.95e-07	3.95e-07	3.95e-07	3.95e-07	3.95e-07	3.95e-07	3.95e-07	3.95e-07
AMDIS	SPL	U1093.6/147!1093.6/147_U	U1093.6/147		1093.6/147		11.6042	1093.1	U	U1093.6/147_AMDIS_SPL	no	(arbitrary/mg FW)	U1093.6/147	2.77e-06	4.82228e-05	2.77e-06	2.77e-06	0.000154593	2.77e-06	2.77e-06	2.77e-06	5.80551e-05	9.26465e-05	2.77e-06	2.77e-06	2.77e-06	5.34011e-05	2.77e-06	3.82041e-05	0.000190617	2.77e-06	2.77e-06	0.000144315	0.000259251	0.000249714	2.77e-06	2.77e-06	2.77e-06	2.77e-06	2.77e-06	2.77e-06	2.77e-06	2.77e-06	2.77e-06	2.77e-06	2.77e-06	2.77e-06	8.4958e-05	9.84067e-05
AMDIS	SPL	U1124.3/140!1124.3/140_U	U1124.3/140		1124.3/140		12.2583	1125.2	U	U1124.3/140_AMDIS_SPL	no	(arbitrary/mg FW)	U1124.3/140	0.000261852	0.000135847	0.000101844	2.77e-06	0.0014572	2.77e-06	0.00027376	0.000292835	0.00033317	0.000222234	0.000202148	0.0002344	0.000317951	0.000285925	0.000277025	0.000272912	0.000478112	0.000264073	0.000252833	0.000295423	2.77e-06	2.77e-06	2.77e-06	2.77e-06	0.000382921	2.77e-06	2.77e-06	2.77e-06	2.77e-06	0.000315507	0.000358147	0.000315394	0.000325764	2.77e-06	2.77e-06	2.77e-06
AMDIS	SPL	U1127.5/140!1127.5/140_U	U1127.5/140		1127.5/140		12.2533	1125	U	U1127.5/140_AMDIS_SPL	no	(arbitrary/mg FW)	U1127.5/140	2.77e-06	2.77e-06	0.000128702	0.000160744	2.77e-06	0.000247967	2.77e-06	0.000265545	2.77e-06	2.77e-06	2.77e-06	2.77e-06	0.000227	2.77e-06	2.77e-06	2.77e-06	2.77e-06	2.77e-06	2.77e-06	2.77e-06	0.000336929	0.000302147	0.000404529	0.000545394	2.77e-06	0.000217196	0.000331076	0.00041294	0.00035915	2.77e-06	2.77e-06	0.000321546	2.77e-06	0.000337506	0.000327153	0.000401637
AMDIS	SPL	U1129.9/184!1129.9/184_U	U1129.9/184		1129.9/184		12.3737	1130.9	U	U1129.9/184_AMDIS_SPL	no	(arbitrary/mg FW)	U1129.9/184	2.77e-06	2.77e-06	2.77e-06	2.77e-06	2.77e-06	2.77e-06	2.77e-06	2.77e-06	2.77e-06	2.77e-06	2.77e-06	2.77e-06	2.77e-06	2.77e-06	2.77e-06	2.77e-06	2.77e-06	2.77e-06	2.77e-06	2.77e-06	2.77e-06	2.77e-06	2.77e-06	9.93685e-05	2.56705e-05	1.00441e-05	7.24636e-05	2.77e-06	4.55951e-05	1.47254e-05	2.77e-06	5.95355e-05	3.15788e-05	5.08686e-05	1.87018e-05	2.77e-06
AMDIS	SPL	U1135.5/174!1135.5/174_U	U1135.5/174		1135.5/174		12.4863	1136.4	U	U1135.5/174_AMDIS_SPL	no	(arbitrary/mg FW)	U1135.5/174	8.88558e-05	0.000166628	0.000201307	0.000172532	7.84065e-05	9.96055e-05	8.36978e-05	8.58395e-05	0.000116051	7.24214e-05	8.07069e-05	0.000177853	0.000105048	0.000106092	3.02307e-05	0.000102407	0.00021883	0.000142049	0.000154514	2.77e-06	2.77e-06	2.77e-06	2.77e-06	2.77e-06	0.000570737	2.77e-06	0.000540754	2.77e-06	2.77e-06	2.77e-06	2.77e-06	0.000456781	0.000452308	0.000284811	0.000336741	2.77e-06
AMDIS	SPL	U1136.3/147!1136.3/147_U	U1136.3/147		1136.3/147		12.4927	1136.7	U	U1136.3/147_AMDIS_SPL	no	(arbitrary/mg FW)	U1136.3/147	2.77e-06	2.77e-06	2.77e-06	2.77e-06	2.77e-06	2.77e-06	2.77e-06	2.77e-06	5.07198e-05	2.77e-06	2.77e-06	2.77e-06	9.39817e-05	0.000313084	2.77e-06	2.77e-06	2.77e-06	2.77e-06	2.77e-06	2.77e-06	2.77e-06	2.77e-06	2.77e-06	2.77e-06	2.77e-06	2.77e-06	2.77e-06	2.77e-06	2.77e-06	2.77e-06	2.77e-06	2.77e-06	2.77e-06	2.77e-06	2.77e-06	2.77e-06
AMDIS	SPL	U1137/184!1137/184_U	U1137/184		1137/184		12.5031	1137.3	U	U1137/184_AMDIS_SPL	no	(arbitrary/mg FW)	U1137/184	2.77e-06	2.77e-06	2.77e-06	2.77e-06	2.77e-06	2.77e-06	2.77e-06	2.77e-06	2.77e-06	2.77e-06	2.77e-06	2.77e-06	2.77e-06	2.77e-06	4.34901e-05	0.000104426	2.77e-06	2.77e-06	2.77e-06	2.77e-06	3.37984e-05	2.77e-06	2.77e-06	2.77e-06	2.77e-06	2.77e-06	2.77e-06	2.77e-06	4.18698e-05	2.77e-06	2.77e-06	2.77e-06	2.77e-06	2.77e-06	2.77e-06	2.77e-06
AMDIS	SPL	U1152.0/71!1152.0/71_U	U1152.0/71		1152.0/71		12.7986	1151.8	U	U1152.0/71_AMDIS_SPL	no	(arbitrary/mg FW)	U1152.0/71	2.77e-06	2.77e-06	0.00010917	2.77e-06	2.77e-06	2.77e-06	2.77e-06	2.77e-06	9.63945e-05	3.74664e-05	2.77e-06	2.77e-06	2.77e-06	2.77e-06	2.77e-06	2.77e-06	2.77e-06	2.77e-06	2.77e-06	2.77e-06	2.77e-06	2.77e-06	2.77e-06	2.77e-06	2.77e-06	8.72781e-06	0.000231963	4.99661e-05	2.77e-06	2.77e-06	1.2725e-05	0.00014828	2.77e-06	2.77e-06	2.77e-06	2.77e-06
AMDIS	SPL	U1154.4/285!1154.4/285_U	U1154.4/285		1154.4/285		12.8592	1154.8	U	U1154.4/285_AMDIS_SPL	no	(arbitrary/mg FW)	U1154.4/285	1.38183e-05	2.77e-06	1.31539e-05	2.77e-06	2.77e-06	2.77e-06	2.77e-06	2.77e-06	2.77e-06	2.77e-06	2.77e-06	2.77e-06	2.77e-06	2.77e-06	2.77e-06	6.37744e-05	2.77e-06	2.77e-06	1.47698e-05	2.71942e-05	2.77e-06	2.77e-06	2.77e-06	2.77e-06	2.77e-06	2.77e-06	2.1083e-05	2.04987e-05	1.8515e-05	2.77e-06	2.77e-06	3.31912e-05	2.77e-06	2.77e-06	2.77e-06	2.2035e-05
AMDIS	SPL	U1159.6/129!1159.6/129_U	U1159.6/129		1159.6/129		12.9408	1158.7	U	U1159.6/129_AMDIS_SPL	no	(arbitrary/mg FW)	U1159.6/129	2.77e-06	2.77e-06	2.77e-06	2.77e-06	2.77e-06	2.77e-06	2.77e-06	2.77e-06	2.77e-06	2.77e-06	2.77e-06	2.77e-06	2.77e-06	2.77e-06	2.77e-06	2.77e-06	2.77e-06	2.77e-06	2.77e-06	2.77e-06	2.77e-06	2.77e-06	2.77e-06	1.57547e-05	2.77e-06	2.77e-06	2.77e-06	2.77e-06	2.77e-06	2.77e-06	2.77e-06	2.77e-06	2.77e-06	2.77e-06	2.77e-06	2.77e-06
AMDIS	SPL	U1169.9/198(mstfaTHERMO)!1169.9/198_U	U1169.9/198(mstfaTHERMO)		1169.9/198		13.1828	1170.7	U	U1169.9/198(mstfaTHERMO)_AMDIS_SPL	no	(arbitrary/mg FW)	U1169.9/198	2.77e-06	2.77e-06	2.77e-06	2.77e-06	2.77e-06	2.77e-06	2.77e-06	2.77e-06	0.000130248	2.77e-06	2.77e-06	7.77768e-05	5.80614e-05	2.77e-06	2.77e-06	2.77e-06	2.77e-06	2.77e-06	0.000277541	2.77e-06	2.77e-06	2.77e-06	2.77e-06	2.77e-06	2.77e-06	2.77e-06	2.77e-06	0.000126708	2.77e-06	0.000109566	2.77e-06	2.77e-06	0.00010157	2.77e-06	2.77e-06	2.77e-06
AMDIS	SPL	U1181.1/281!U1181.1/281_U	U1181.1/281		U1181.1/281		13.4032	1181.5	U	U1181.1/281_AMDIS_SPL	no	(arbitrary/mg FW)	U1181.1/281	9.67471e-05	0.000118225	8.43549e-05	8.41268e-05	7.21968e-05	9.03587e-05	9.3272e-05	8.68599e-05	0.000119377	8.76214e-05	7.22729e-05	9.05707e-05	0.000122113	9.34191e-05	9.63459e-05	4.00759e-05	4.99732e-05	7.26226e-05	5.76359e-05	1.41784e-05	5.15093e-05	5.0456e-05	7.17441e-05	2.77e-06	2.77e-06	2.77e-06	2.44003e-05	2.5483e-05	1.74448e-05	2.77e-06	2.77e-06	2.77e-06	2.77e-06	2.77e-06	2.77e-06	1.7738e-05
AMDIS	SPL	U1186.7/197!1186.7/197_U	U1186.7/197		1186.7/197		13.5092	1186.7	U	U1186.7/197_AMDIS_SPL	no	(arbitrary/mg FW)	U1186.7/197	2.77e-06	2.77e-06	2.77e-06	2.77e-06	2.77e-06	2.77e-06	2.77e-06	2.77e-06	2.77e-06	2.77e-06	2.77e-06	2.77e-06	2.77e-06	2.77e-06	2.77e-06	2.77e-06	2.77e-06	2.77e-06	2.77e-06	2.77e-06	2.77e-06	3.35322e-06	7.79664e-06	3.71481e-06	2.77e-06	6.284e-06	2.77e-06	2.77e-06	2.77e-06	7.36599e-06	4.03033e-06	5.73004e-06	3.55982e-06	5.43786e-06	3.50305e-06	2.77e-06
AMDIS	SPL	U1194.6/188[Asn?!1194.6/188_U	U1194.6/188[Asn?		1194.6/188		13.6553	1193.9	U	U1194.6/188[Asn?_AMDIS_SPL	no	(arbitrary/mg FW)	U1194.6/188[Asn?	0.000217832	5.70341e-05	1.94022e-05	5.52069e-05	0.000156684	0.00018907	0.000180709	0.000175965	0.000283458	0.000210545	0.000148203	0.000186121	0.00021935	0.000184486	0.000235851	0.000183316	0.000180507	0.000187656	0.000184686	0.000211417	0.000243471	0.000217192	0.000407964	9.90739e-05	9.06969e-05	0.000185513	0.000127295	0.000160973	9.90061e-05	0.000124971	0.000190305	0.000114023	9.85612e-05	0.000138567	0.000147146	0.000111748
AMDIS	SPL	U1263.1/298!1263.1/298_U	U1263.1/298		1263.1/298		14.6941	1262.9	U	U1263.1/298_AMDIS_SPL	no	(arbitrary/mg FW)	U1263.1/298	0.000170165	0.000260596	0.000194416	0.000109262	0.000176286	8.58689e-05	8.86959e-05	8.04615e-05	0.000103291	8.38339e-05	0.000163658	7.51806e-05	0.000128567	0.000146389	7.37001e-05	0.000162363	8.36948e-05	0.000152824	6.21718e-05	7.39045e-05	4.15507e-05	7.84378e-05	2.77e-06	2.77e-06	2.77e-06	2.77e-06	2.77e-06	2.77e-06	2.77e-06	2.77e-06	2.77e-06	2.77e-06	2.77e-06	2.77e-06	2.77e-06	2.77e-06
AMDIS	SPL	U1267.1/230!1267.1/230_U	U1267.1/230		1267.1/230		14.7295	1265.3	U	U1267.1/230_AMDIS_SPL	no	(arbitrary/mg FW)	U1267.1/230	8.63218e-05	8.64295e-06	2.77e-06	2.77e-06	3.90149e-05	5.36619e-05	3.47458e-05	4.11935e-05	5.34768e-05	7.5503e-05	4.13254e-05	2.23632e-05	4.70738e-05	7.8808e-05	3.39958e-05	2.90468e-05	2.77e-06	2.8876e-05	2.5073e-05	2.77e-06	2.77e-06	2.77e-06	2.77e-06	2.77e-06	2.77e-06	2.77e-06	2.77e-06	2.77e-06	2.77e-06	2.77e-06	2.77e-06	2.77e-06	2.77e-06	2.77e-06	2.77e-06	2.77e-06
AMDIS	SPL	U1317.7/161!1317.7/161_U	U1317.7/161		1317.7/161		15.5056	1318.7	U	U1317.7/161_AMDIS_SPL	no	(arbitrary/mg FW)	U1317.7/161	0.00125889	2.77e-06	0.00129975	0.00119141	0.001098	2.77e-06	0.00114253	2.77e-06	0.0014568	0.00107992	0.00110958	0.00107921	0.00134968	0.00124004	0.00121739	2.77e-06	0.00110862	0.00124956	0.00107982	0.00108812	0.00116033	0.00118448	2.77e-06	0.00127569	0.00136484	0.000991963	0.001185	0.00135651	0.00122463	0.00106013	2.77e-06	0.00131143	0.00118585	0.000940328	0.00110351	2.77e-06
AMDIS	SPL	U1371.5/151!U1371.5/151_U	U1371.5/151		U1371.5/151		16.2696	1371.2	U	U1371.5/151_AMDIS_SPL	no	(arbitrary/mg FW)	U1371.5/151	0.00018087	0.000154166	0.000192475	0.000166277	0.000165877	2.77e-06	0.000150559	0.000152415	2.77e-06	2.77e-06	0.000212152	2.77e-06	0.000191497	2.77e-06	2.77e-06	0.00023934	2.77e-06	2.77e-06	2.77e-06	2.77e-06	2.77e-06	2.77e-06	2.77e-06	0.000114135	8.23685e-05	2.77e-06	2.77e-06	7.58281e-05	0.000189862	2.77e-06	2.77e-06	0.000208357	3.90267e-05	2.77e-06	2.77e-06	0.000213956
AMDIS	SPL	U1441.0/243!1441.0/243_U	U1441.0/243		1441.0/243		17.3039	1442.4	U	U1441.0/243_AMDIS_SPL	no	(arbitrary/mg FW)	U1441.0/243	2.77e-06	2.77e-06	2.77e-06	2.77e-06	2.77e-06	2.77e-06	2.77e-06	2.77e-06	0.000770743	2.77e-06	2.77e-06	2.77e-06	2.77e-06	0.000588788	2.77e-06	2.77e-06	0.000324587	0.000308357	2.77e-06	0.00011464	0.000238876	0.000249175	0.000101418	2.77e-06	2.77e-06	2.77e-06	2.77e-06	2.77e-06	2.77e-06	2.77e-06	2.77e-06	2.77e-06	2.77e-06	2.77e-06	2.77e-06	2.77e-06
AMDIS	SPL	U1474.5/234!1474.5/234_U	U1474.5/234		1474.5/234		17.78	1475.1	U	U1474.5/234_AMDIS_SPL	no	(arbitrary/mg FW)	U1474.5/234	2.77e-06	2.77e-06	2.77e-06	2.77e-06	2.77e-06	2.77e-06	2.77e-06	2.77e-06	2.77e-06	2.00786e-05	2.77e-06	2.77e-06	2.77e-06	2.77e-06	3.29741e-05	1.03534e-05	7.3846e-05	3.33614e-05	4.47381e-05	7.20855e-05	2.77e-06	4.58242e-05	2.77e-06	2.77e-06	2.77e-06	2.77e-06	2.77e-06	2.77e-06	2.77e-06	2.77e-06	2.77e-06	2.77e-06	2.77e-06	3.29675e-05	2.77e-06	2.77e-06
AMDIS	SPL	U1496.9/174!1496.9/174_U	U1496.9/174		1496.9/174		18.0938	1496.7	U	U1496.9/174_AMDIS_SPL	no	(arbitrary/mg FW)	U1496.9/174	2.77e-06	2.77e-06	1.08656e-05	2.77e-06	2.77e-06	2.77e-06	1.9395e-05	2.77e-06	2.77e-06	2.77e-06	1.39943e-05	2.77e-06	2.77e-06	2.77e-06	2.77e-06	2.77e-06	2.77e-06	2.77e-06	2.77e-06	2.77e-06	2.77e-06	2.77e-06	2.77e-06	2.77e-06	2.77e-06	2.77e-06	2.77e-06	2.77e-06	2.77e-06	2.77e-06	2.77e-06	2.77e-06	2.77e-06	2.77e-06	2.77e-06	2.77e-06
AMDIS	SPL	U1504.4/306!1504.4/306_U	U1504.4/306		1504.4/306		18.2095	1506	U	U1504.4/306_AMDIS_SPL	no	(arbitrary/mg FW)	U1504.4/306	2.77e-06	2.77e-06	2.77e-06	2.77e-06	2.77e-06	2.77e-06	2.77e-06	2.77e-06	2.77e-06	2.77e-06	2.77e-06	2.77e-06	2.77e-06	2.77e-06	2.77e-06	2.77e-06	2.77e-06	2.77e-06	2.77e-06	2.77e-06	2.77e-06	2.77e-06	2.77e-06	2.77e-06	2.77e-06	2.77e-06	2.77e-06	2.77e-06	2.77e-06	2.77e-06	2.77e-06	2.77e-06	4.30599e-05	2.77e-06	2.77e-06	2.77e-06
AMDIS	SPL	U1541.8/263!1541.8/263_U	U1541.8/263		1541.8/263		18.6098	1541.4	U	U1541.8/263_AMDIS_SPL	no	(arbitrary/mg FW)	U1541.8/263	2.77e-06	7.22974e-05	2.77e-06	2.77e-06	1.51108e-05	2.77e-06	2.77e-06	2.77e-06	4.42237e-05	2.77e-06	2.77e-06	2.77e-06	2.77e-06	2.77e-06	2.77e-06	3.69966e-05	2.77e-06	2.77e-06	2.59882e-05	2.77e-06	2.77e-06	2.77e-06	2.77e-06	2.68532e-05	3.30128e-05	2.77e-06	2.77e-06	2.77e-06	3.62644e-05	2.77e-06	2.77e-06	2.77e-06	2.81786e-05	2.77e-06	2.77e-06	2.77e-06
AMDIS	SPL	U1568.5/313!1568.5/313_U	U1568.5/313		1568.5/313		18.9094	1567.9	U	U1568.5/313_AMDIS_SPL	no	(arbitrary/mg FW)	U1568.5/313	0.000200043	0.000290998	0.000248217	0.000341439	0.000449682	9.17237e-05	0.000115808	9.07916e-05	0.000383625	0.000308832	0.000152447	0.000219325	0.000238866	0.000228516	0.000388108	0.000229821	4.27405e-05	2.77e-06	0.000194758	0.000137754	0.000296179	6.84381e-05	9.57465e-05	0.000181622	0.00034673	0.00018369	6.37098e-05	0.000217649	0.00023465	0.000107918	0.000107424	0.000202957	0.000191704	0.000396212	0.00024431	0.000221904
AMDIS	SPL	U1592.8/217!1592.8/217_U	U1592.8/217		1592.8/217		19.1989	1593.5	U	U1592.8/217_AMDIS_SPL	no	(arbitrary/mg FW)	U1592.8/217	0.000476073	0.000242076	9.39638e-05	9.70209e-05	0.000386241	0.000429496	0.000298621	0.000211322	0.000434112	0.000451983	0.000413823	0.000407505	0.0005173	0.000392563	0.000613017	0.00048481	0.000825933	0.000480054	0.00039044	0.00029272	0.000407624	0.000302813	0.0003614	0.000163348	0.00014807	0.000223928	4.80918e-05	0.000123984	0.000235002	0.000194805	2.77e-06	0.000147514	0.000205865	0.000170893	0.000270924	0.000269419
AMDIS	SPL	U1660.1/257!1660.1/257_U	U1660.1/257		1660.1/257		19.9331	1658.5	U	U1660.1/257_AMDIS_SPL	no	(arbitrary/mg FW)	U1660.1/257	0.000691758	0.000750921	2.77e-06	0.000727505	0.00129043	0.000811785	0.000533905	0.000659959	0.000891146	0.000683867	0.00062221	0.000624194	0.000648843	0.000689454	0.000697556	0.0006576	0.000777584	0.000725839	0.000679366	0.000737396	0.00093726	0.000716488	0.000608615	0.00040364	0.000474314	0.000524747	0.000520515	0.000420199	0.000550217	0.000622497	0.000782568	0.000489534	0.000474561	0.000650132	0.000786721	0.000577509
AMDIS	SPL	U1667.0/408!1667.0/408_U	U1667.0/408		1667.0/408		20.0634	1670	U	U1667.0/408_AMDIS_SPL	no	(arbitrary/mg FW)	U1667.0/408	2.77e-06	2.77e-06	2.77e-06	2.77e-06	2.77e-06	2.77e-06	2.77e-06	2.77e-06	2.77e-06	2.77e-06	2.77e-06	2.77e-06	2.77e-06	2.77e-06	2.77e-06	2.77e-06	2.77e-06	2.77e-06	2.77e-06	2.77e-06	0.000135541	2.77e-06	2.77e-06	2.77e-06	2.77e-06	2.77e-06	2.77e-06	2.77e-06	2.77e-06	0.000124912	2.77e-06	2.77e-06	2.77e-06	0.000150558	0.000201292	2.77e-06
AMDIS	SPL	U1687.9/307!1687.9/307_U	U1687.9/307		1687.9/307		20.3036	1691.3	U	U1687.9/307_AMDIS_SPL	no	(arbitrary/mg FW)	U1687.9/307	2.77e-06	9.53233e-06	7.57745e-06	2.77e-06	8.20558e-05	2.87168e-05	2.35819e-05	3.60769e-05	3.17723e-05	2.94367e-05	1.74323e-05	1.98624e-05	2.54233e-05	2.31784e-05	2.77e-06	2.77e-06	2.77e-06	2.77e-06	1.4569e-05	2.77e-06	2.77e-06	2.77e-06	2.77e-06	2.77e-06	2.77e-06	2.77e-06	2.77e-06	2.77e-06	2.77e-06	3.47469e-05	2.77e-06	2.77e-06	2.77e-06	2.95425e-05	5.16336e-05	4.88851e-05
AMDIS	SPL	U1740.8/197!1740.8/197_U	U1740.8/197		1740.8/197		20.8896	1743.1	U	U1740.8/197_AMDIS_SPL	no	(arbitrary/mg FW)	U1740.8/197	2.77e-06	2.77e-06	2.77e-06	2.77e-06	2.77e-06	2.77e-06	2.77e-06	2.77e-06	2.77e-06	2.77e-06	2.77e-06	2.77e-06	2.77e-06	2.77e-06	2.77e-06	1.13255e-05	2.77e-06	2.77e-06	2.77e-06	2.77e-06	2.77e-06	2.77e-06	2.77e-06	1.15361e-05	2.77e-06	2.77e-06	2.77e-06	2.77e-06	1.294e-05	2.77e-06	2.77e-06	2.77e-06	2.77e-06	2.77e-06	1.93206e-05	2.77e-06
AMDIS	SPL	U1761.4/217!1761.4/217_U	U1761.4/217		1761.4/217		21.0855	1760.4	U	U1761.4/217_AMDIS_SPL	no	(arbitrary/mg FW)	U1761.4/217	2.77e-06	0.000625445	2.77e-06	0.000114043	0.000234134	0.000405235	2.77e-06	0.000137411	2.77e-06	2.77e-06	0.000167821	0.000163746	0.000158099	0.000203036	0.000190575	2.77e-06	2.77e-06	2.77e-06	0.000106869	2.77e-06	2.77e-06	2.77e-06	2.77e-06	2.77e-06	2.77e-06	2.77e-06	2.77e-06	2.77e-06	2.77e-06	2.77e-06	2.77e-06	2.77e-06	2.77e-06	2.77e-06	2.77e-06	2.77e-06
AMDIS	SPL	U1791.1/223!1791.1/223_U	U1791.1/223		1791.1/223		21.4256	1790.5	U	U1791.1/223_AMDIS_SPL	no	(arbitrary/mg FW)	U1791.1/223	0.000277004	2.77e-06	0.000429995	0.000577995	0.000402391	0.000185459	0.000511267	0.000374836	0.000449092	0.00024517	0.000153706	2.77e-06	0.000801732	0.000170119	2.77e-06	0.000176686	2.77e-06	0.000503962	2.77e-06	0.000457563	0.000274538	0.00045348	0.000512822	0.000118763	2.77e-06	2.77e-06	0.000415957	2.77e-06	2.77e-06	0.000486652	2.77e-06	2.77e-06	0.000475295	2.77e-06	0.000460372	0.00049019
AMDIS	SPL	U1794/392!1794/392_U	U1794/392		1794/392		21.4423	1792	U	U1794/392_AMDIS_SPL	no	(arbitrary/mg FW)	U1794/392	2.77e-06	2.77e-06	0.000250286	2.77e-06	2.77e-06	2.77e-06	2.77e-06	2.77e-06	2.77e-06	2.77e-06	2.77e-06	0.000451667	2.77e-06	2.77e-06	2.77e-06	2.77e-06	2.77e-06	2.77e-06	2.77e-06	2.77e-06	2.77e-06	2.77e-06	2.77e-06	2.77e-06	2.77e-06	2.77e-06	2.77e-06	2.77e-06	2.77e-06	2.77e-06	2.77e-06	2.77e-06	2.77e-06	2.77e-06	2.77e-06	2.77e-06
AMDIS	SPL	U1798.4/316 !1798.4/316_U	U1798.4/316		1798.4/316		21.5162	1798.5	U	U1798.4/316 _AMDIS_SPL	no	(arbitrary/mg FW)	U1798.4/316	0.000744659	8.6761e-05	2.77e-06	0.00022413	0.000705071	0.000787464	0.000857715	0.000621409	0.000992253	0.00117492	0.000537651	0.00109582	0.000803459	0.00159596	0.00097971	0.000519193	0.00193951	0.000599728	0.00070842	0.000179788	0.000164036	0.000156176	0.000220126	0.000129568	0.000159198	0.000147833	0.000188674	0.000240934	0.000147184	0.000411098	0.000299683	0.000211915	0.000258296	0.000295348	0.000256304	3.46668e-05
AMDIS	SPL	U1805.7/333!1805.7/333_U	U1805.7/333		1805.7/333		21.6482	1810.2	U	U1805.7/333_AMDIS_SPL	no	(arbitrary/mg FW)	U1805.7/333	2.77e-06	2.77e-06	2.77e-06	2.77e-06	2.77e-06	2.77e-06	2.77e-06	2.77e-06	2.77e-06	2.77e-06	2.77e-06	2.77e-06	2.77e-06	2.77e-06	2.77e-06	2.77e-06	2.77e-06	2.77e-06	2.77e-06	2.77e-06	0.000452779	2.77e-06	2.77e-06	2.77e-06	2.77e-06	2.77e-06	2.77e-06	2.77e-06	2.77e-06	2.77e-06	2.77e-06	2.77e-06	2.77e-06	2.77e-06	2.77e-06	2.77e-06
AMDIS	SPL	U1807.9/217!1807.9/217_U	U1807.9/217		1807.9/217		21.5991	1805.9	U	U1807.9/217_AMDIS_SPL	no	(arbitrary/mg FW)	U1807.9/217	2.77e-06	0.000109458	2.77e-06	2.77e-06	3.22627e-05	2.77e-06	2.77e-06	2.77e-06	2.77e-06	2.77e-06	2.77e-06	2.77e-06	2.77e-06	2.77e-06	2.77e-06	2.77e-06	2.77e-06	2.77e-06	2.77e-06	3.24172e-05	2.77e-06	2.77e-06	2.77e-06	2.77e-06	2.77e-06	2.77e-06	4.02888e-05	2.77e-06	2.77e-06	2.77e-06	7.15151e-05	2.77e-06	2.77e-06	2.6233e-05	2.77e-06	2.77e-06
AMDIS	SPL	U1815.5/217!1815.5/217_U	U1815.5/217		1815.5/217		21.6841	1813.4	U	U1815.5/217_AMDIS_SPL	no	(arbitrary/mg FW)	U1815.5/217	2.77e-06	3.035e-05	2.77e-06	2.77e-06	2.77e-06	2.77e-06	2.77e-06	2.77e-06	2.77e-06	2.77e-06	2.77e-06	2.77e-06	2.77e-06	2.77e-06	2.77e-06	2.77e-06	2.77e-06	2.77e-06	2.77e-06	2.77e-06	2.77e-06	2.77e-06	2.77e-06	2.77e-06	2.77e-06	2.77e-06	2.77e-06	2.77e-06	2.77e-06	2.77e-06	2.77e-06	2.77e-06	2.77e-06	2.77e-06	2.77e-06	2.77e-06
AMDIS	SPL	U1852.0/217!1852.0/217_U	U1852.0/217		1852.0/217		22.1085	1850.9	U	U1852.0/217_AMDIS_SPL	no	(arbitrary/mg FW)	U1852.0/217	2.77e-06	2.77e-06	2.77e-06	2.77e-06	2.77e-06	2.77e-06	2.77e-06	2.77e-06	2.77e-06	2.77e-06	2.77e-06	2.77e-06	2.77e-06	0.000565626	2.77e-06	2.77e-06	2.77e-06	2.77e-06	2.77e-06	0.000642313	2.77e-06	2.77e-06	2.77e-06	2.77e-06	2.77e-06	2.77e-06	2.77e-06	2.77e-06	2.77e-06	2.77e-06	2.77e-06	2.77e-06	2.77e-06	2.77e-06	2.77e-06	2.77e-06
AMDIS	SPL	U1865.3/278!1865.3/278_APO	U1865.3/278		1865.3/278		22.2655	1864.8	U	U1865.3/278_AMDIS_SPL	no	(arbitrary/mg FW)	U1865.3/278	2.77e-06	2.77e-06	0.000298866	2.77e-06	2.77e-06	2.77e-06	2.77e-06	2.77e-06	2.77e-06	2.77e-06	0.000255678	2.77e-06	2.77e-06	2.77e-06	2.77e-06	2.77e-06	2.77e-06	0.000164081	2.77e-06	2.77e-06	2.77e-06	2.77e-06	2.77e-06	2.77e-06	2.77e-06	2.77e-06	0.000403771	0.000517929	2.77e-06	2.77e-06	2.77e-06	2.77e-06	2.77e-06	2.77e-06	2.77e-06	2.77e-06
AMDIS	SPL	U1882.2/278!1882.2/278_APO	U1882.2/278		1882.2/278		22.4605	1882.1	U	U1882.2/278_AMDIS_SPL	no	(arbitrary/mg FW)	U1882.2/278	2.77e-06	2.77e-06	2.77e-06	0.000515704	2.77e-06	2.77e-06	2.77e-06	2.77e-06	2.77e-06	2.77e-06	2.77e-06	2.77e-06	2.77e-06	2.77e-06	2.77e-06	2.77e-06	2.77e-06	2.77e-06	2.77e-06	2.77e-06	2.77e-06	2.77e-06	2.77e-06	0.000984789	0.000882275	2.77e-06	2.77e-06	0.000959418	2.77e-06	2.77e-06	2.77e-06	0.0010184	2.77e-06	2.77e-06	2.77e-06	2.77e-06
AMDIS	SPL	U1886.4/264!1886.4/264_U	U1886.4/264		1886.4/264		22.496	1885.2	U	U1886.4/264_AMDIS_SPL	no	(arbitrary/mg FW)	U1886.4/264	0.00041962	0.000247986	2.77e-06	0.000309664	0.00109067	0.00049957	0.000580246	0.00076379	0.000503743	0.000474554	0.000599775	0.00125497	0.000710213	0.000403531	0.000775499	0.00209151	0.000886744	0.00180019	0.000902506	0.00106202	0.0012125	0.000609378	0.00152993	6.08966e-05	2.77e-06	0.0006871	0.000544912	2.77e-06	0.000233192	0.000403056	0.000561117	2.77e-06	2.77e-06	2.77e-06	0.000651122	0.000482948
AMDIS	SPL	U1894.8/344!1894.8/344_U	U1894.8/344		1894.8/344		22.6086	1895.2	U	U1894.8/344_AMDIS_SPL	no	(arbitrary/mg FW)	U1894.8/344	2.77e-06	2.77e-06	2.77e-06	2.77e-06	2.77e-06	2.77e-06	2.77e-06	2.77e-06	2.77e-06	2.77e-06	2.77e-06	2.77e-06	2.77e-06	2.77e-06	2.77e-06	2.77e-06	2.77e-06	2.77e-06	2.77e-06	2.77e-06	2.77e-06	2.77e-06	2.77e-06	0.000326391	0.000579014	2.77e-06	0.000562349	2.77e-06	0.000419192	2.77e-06	2.77e-06	0.000519272	0.000544729	2.77e-06	2.77e-06	2.77e-06
AMDIS	SPL	U1916.4/169!1916.4/169_U	U1916.4/169		1916.4/169		22.8183	1916.4	U	U1916.4/169_AMDIS_SPL	no	(arbitrary/mg FW)	U1916.4/169	0.000212453	2.77e-06	2.77e-06	2.77e-06	2.77e-06	0.00010067	2.77e-06	2.77e-06	0.000277032	2.77e-06	0.000100654	2.77e-06	2.77e-06	0.000161777	0.000184477	0.000112398	2.77e-06	7.52681e-05	4.35442e-05	2.77e-06	2.77e-06	2.77e-06	2.77e-06	0.000287832	2.77e-06	2.77e-06	5.94019e-05	0.000182789	0.000134473	2.77e-06	2.77e-06	2.77e-06	0.000116907	2.77e-06	2.77e-06	2.77e-06
AMDIS	SPL	U1927.0/204!1927.0/204_U	U1927.0/204		1927.0/204		22.9305	1928.2	U	U1927.0/204_AMDIS_SPL	no	(arbitrary/mg FW)	U1927.0/204	0.00337472	2.77e-06	0.00107285	2.77e-06	2.77e-06	2.77e-06	2.77e-06	2.77e-06	2.77e-06	2.77e-06	2.77e-06	2.77e-06	2.77e-06	2.77e-06	2.77e-06	2.77e-06	2.77e-06	2.77e-06	2.77e-06	2.77e-06	2.77e-06	2.77e-06	2.77e-06	0.000807487	0.00138645	2.77e-06	2.77e-06	2.77e-06	0.000902345	2.77e-06	2.77e-06	2.77e-06	2.77e-06	2.77e-06	2.77e-06	2.77e-06
AMDIS	SPL	U1931.5/202!1931.5/202_U	U1931.5/202		1931.5/202		22.9743	1932.9	U	U1931.5/202_AMDIS_SPL	no	(arbitrary/mg FW)	U1931.5/202	2.77e-06	2.77e-06	2.77e-06	2.77e-06	2.77e-06	2.77e-06	2.77e-06	2.77e-06	0.000202813	2.77e-06	2.77e-06	2.77e-06	2.77e-06	2.77e-06	2.77e-06	2.77e-06	2.77e-06	2.77e-06	2.77e-06	2.77e-06	2.77e-06	2.77e-06	2.77e-06	2.77e-06	2.77e-06	2.77e-06	2.77e-06	2.77e-06	2.77e-06	2.77e-06	2.77e-06	2.77e-06	2.77e-06	2.77e-06	2.77e-06	2.77e-06
AMDIS	SPL	U1959.6/389!1959.6/389_U	U1959.6/389		1959.6/389		23.2204	1958.8	U	U1959.6/389_AMDIS_SPL	no	(arbitrary/mg FW)	U1959.6/389	2.77e-06	2.77e-06	2.77e-06	2.77e-06	2.77e-06	2.77e-06	2.77e-06	2.77e-06	2.77e-06	2.77e-06	2.77e-06	2.77e-06	2.77e-06	2.77e-06	2.77e-06	2.77e-06	0.000506559	2.77e-06	2.77e-06	2.77e-06	2.77e-06	2.77e-06	2.77e-06	2.77e-06	2.77e-06	2.77e-06	2.77e-06	2.77e-06	2.77e-06	2.77e-06	2.77e-06	2.77e-06	2.77e-06	2.77e-06	2.77e-06	0.000338041
AMDIS	SPL	U2003.8/293!2003.8/293_U	U2003.8/293		2003.8/293		23.6407	2003.2	U	U2003.8/293_AMDIS_SPL	no	(arbitrary/mg FW)	U2003.8/293	2.77e-06	2.77e-06	2.77e-06	2.77e-06	2.77e-06	2.77e-06	2.77e-06	2.77e-06	2.77e-06	2.77e-06	2.77e-06	2.77e-06	2.77e-06	2.77e-06	2.77e-06	2.77e-06	2.77e-06	2.77e-06	2.77e-06	4.44155e-05	7.28323e-05	4.32211e-05	2.77e-06	4.47647e-05	1.59481e-05	3.68974e-05	3.07111e-05	2.77e-06	2.77e-06	2.69839e-05	3.10358e-05	2.63237e-05	7.68921e-05	6.45349e-05	2.77e-06	2.77e-06
AMDIS	SPL	U2015.1/331!2015.1/331_U	U2015.1/331		2015.1/331		23.7484	2014.5	U	U2015.1/331_AMDIS_SPL	no	(arbitrary/mg FW)	U2015.1/331	2.77e-06	2.77e-06	2.77e-06	2.77e-06	2.77e-06	2.77e-06	2.77e-06	2.77e-06	2.77e-06	2.77e-06	2.77e-06	2.77e-06	2.77e-06	2.77e-06	2.77e-06	2.77e-06	2.77e-06	2.77e-06	2.77e-06	6.67119e-05	2.77e-06	2.77e-06	2.77e-06	2.77e-06	2.77e-06	7.06163e-05	2.77e-06	0.00017588	2.77e-06	0.000234481	2.77e-06	2.77e-06	3.64686e-05	0.000167674	2.77e-06	0.000145288
AMDIS	SPL	U2037.8/223!2037.8/223_U	U2037.8/223		2037.8/223		23.9596	2036.8	U	U2037.8/223_AMDIS_SPL	no	(arbitrary/mg FW)	U2037.8/223	0.000164244	0.00015423	8.28474e-05	0.000192921	0.000109654	0.00112426	0.00062799	0.000685949	8.82445e-05	0.000109559	0.000161228	2.77e-06	0.000868071	3.72285e-05	8.62418e-05	7.91508e-05	0.000253792	0.000523876	2.77e-06	4.53971e-05	2.21082e-05	0.000390732	0.000234697	0.000605627	2.77e-06	9.93681e-05	0.000404221	0.00026192	2.77e-06	0.000370283	6.18212e-05	2.77e-06	0.000516989	2.77e-06	0.000417815	0.000353232
AMDIS	SPL	U2069.4/204!2069.4/204_U	U2069.4/204		2069.4/204		24.252	2067.7	U	U2069.4/204_AMDIS_SPL	no	(arbitrary/mg FW)	U2069.4/204	2.77e-06	2.77e-06	2.77e-06	2.77e-06	2.77e-06	2.77e-06	2.77e-06	2.77e-06	6.67103e-05	7.5415e-06	9.80723e-05	1.81049e-05	1.05844e-05	2.77e-06	2.77e-06	3.03666e-05	2.77e-06	2.77e-06	2.77e-06	2.77e-06	2.77e-06	2.77e-06	2.77e-06	2.77e-06	2.77e-06	5.4253e-05	2.66942e-05	2.77e-06	2.77e-06	6.91585e-05	6.86213e-05	3.44138e-05	0.00232107	2.77e-06	2.77e-06	2.77e-06
AMDIS	SPL	U2089/321!2089/321_U	U2089/321		2089/321		24.4306	2086.5	U	U2089/321_AMDIS_SPL	no	(arbitrary/mg FW)	U2089/321	0.000122316	0.000256555	2.77e-06	0.000407291	0.000108117	2.77e-06	2.77e-06	2.77e-06	2.77e-06	2.77e-06	0.000608178	0.000239008	2.77e-06	2.77e-06	2.77e-06	2.77e-06	2.77e-06	2.77e-06	2.77e-06	2.77e-06	2.77e-06	2.77e-06	2.77e-06	2.77e-06	2.77e-06	0.000326208	2.77e-06	2.77e-06	2.77e-06	0.000298355	0.000240153	2.77e-06	2.77e-06	2.77e-06	2.77e-06	2.77e-06
AMDIS	SPL	U2105.8/232!2105.8/232_U	U2105.8/232		2105.8/232		24.6368	2108.3	U	U2105.8/232_AMDIS_SPL	no	(arbitrary/mg FW)	U2105.8/232	2.77e-06	2.77e-06	2.77e-06	2.77e-06	1.93369e-05	2.77e-06	2.77e-06	2.77e-06	2.77e-06	2.77e-06	2.77e-06	2.77e-06	2.77e-06	2.77e-06	2.77e-06	2.77e-06	2.77e-06	2.77e-06	2.77e-06	2.77e-06	2.77e-06	2.77e-06	2.77e-06	2.77e-06	2.77e-06	2.77e-06	2.77e-06	2.77e-06	2.77e-06	2.77e-06	2.77e-06	2.77e-06	2.77e-06	2.77e-06	2.77e-06	2.77e-06
AMDIS	SPL	U2138.9/319!2138.9/319_U	U2138.9/319		2138.9/319		24.9196	2138.1	U	U2138.9/319_AMDIS_SPL	no	(arbitrary/mg FW)	U2138.9/319	0.000183074	0.00159154	0.000767773	0.00225794	0.00153235	0.000280511	0.000295103	0.000323697	2.77e-06	0.000177801	0.000301174	0.00212173	0.000257502	0.00310684	0.00226316	0.00173083	0.00118864	0.00155483	0.00182229	0.0014285	0.00106677	0.000638348	0.000483377	2.77e-06	2.77e-06	0.00114358	5.78834e-05	2.77e-06	2.77e-06	0.00108901	0.00154949	0.000104869	2.77e-06	0.00128533	0.00148054	0.000622306
AMDIS	SPL	U2170.2/235!2170.2/235_U	U2170.2/235		2170.2/235		25.2376	2172.4	U	U2170.2/235_AMDIS_SPL	no	(arbitrary/mg FW)	U2170.2/235	2.77e-06	2.77e-06	2.77e-06	2.77e-06	2.77e-06	2.77e-06	2.77e-06	2.77e-06	2.77e-06	2.77e-06	2.77e-06	2.77e-06	2.77e-06	2.77e-06	2.77e-06	2.77e-06	2.77e-06	2.77e-06	2.77e-06	2.77e-06	2.77e-06	2.77e-06	2.77e-06	2.77e-06	2.77e-06	2.77e-06	2.77e-06	2.77e-06	2.77e-06	2.77e-06	2.77e-06	2.77e-06	2.77e-06	2.77e-06	2.77e-06	2.77e-06
AMDIS	SPL	U2170.6/361!2170.6/361_U	U2170.6/361		2170.6/361		25.2338	2172	U	U2170.6/361_AMDIS_SPL	no	(arbitrary/mg FW)	U2170.6/361	2.77e-06	2.77e-06	2.77e-06	2.77e-06	2.77e-06	2.77e-06	2.77e-06	2.77e-06	2.77e-06	2.77e-06	2.77e-06	2.77e-06	2.77e-06	2.77e-06	2.77e-06	2.77e-06	2.77e-06	2.77e-06	2.77e-06	2.77e-06	2.77e-06	2.77e-06	2.77e-06	2.77e-06	2.77e-06	2.77e-06	2.77e-06	2.77e-06	2.77e-06	2.77e-06	2.77e-06	2.77e-06	2.77e-06	2.77e-06	2.77e-06	2.77e-06
AMDIS	SPL	U2175.5/235!2175.5/235_U	U2175.5/235		2175.5/235		25.2731	2175.4	U	U2175.5/235_AMDIS_SPL	no	(arbitrary/mg FW)	U2175.5/235	0.000300869	2.77e-06	2.77e-06	2.77e-06	2.77e-06	2.77e-06	2.77e-06	0.000706832	2.77e-06	2.77e-06	0.000903643	2.77e-06	0.000167285	2.77e-06	2.77e-06	2.77e-06	8.09142e-05	2.77e-06	0.000539746	2.77e-06	2.77e-06	2.77e-06	2.77e-06	0.000311005	0.000185837	2.77e-06	2.77e-06	2.77e-06	2.77e-06	2.77e-06	0.000193988	2.77e-06	0.000292724	2.77e-06	2.77e-06	2.77e-06
AMDIS	SPL	U2271.6/249!2271.6/249_U	U2271.6/249		2271.6/249		26.0594	2270.1	U	U2271.6/249_AMDIS_SPL	no	(arbitrary/mg FW)	U2271.6/249	0.000342779	0.000408978	0.000143998	0.000269331	0.000327932	0.000452978	0.000157125	0.00054655	0.000135254	0.000197259	0.000347756	0.000191668	0.000516941	0.000151319	0.000234901	0.000648589	0.00011407	0.000316018	0.000323183	0.000320242	9.30341e-05	0.000234159	0.000174344	0.000143015	0.000284496	0.000128203	0.000419555	0.000402502	0.000507393	0.000454463	8.23086e-05	0.000233747	0.000241606	0.000472528	0.000684845	0.00143113
AMDIS	SPL	U2278.2/290!2278.2/290_U	U2278.2/290		2278.2/290		26.1146	2277.1	U	U2278.2/290_AMDIS_SPL	no	(arbitrary/mg FW)	U2278.2/290	2.77e-06	2.77e-06	2.77e-06	3.78646e-05	9.57722e-05	8.36872e-05	2.77e-06	4.12304e-05	3.58049e-05	2.77e-06	9.00312e-05	0.000108407	0.000150001	0.000145536	7.73433e-05	6.32495e-05	2.77e-06	0.000197917	2.77e-06	2.77e-06	2.77e-06	2.77e-06	2.77e-06	2.77e-06	2.77e-06	2.77e-06	0.000149936	2.77e-06	2.77e-06	2.77e-06	2.77e-06	2.77e-06	2.77e-06	2.77e-06	2.77e-06	2.77e-06
AMDIS	SPL	U2361.9/204!2361.9/204_U	U2361.9/204		2361.9/204		26.7866	2362.2	U	U2361.9/204_AMDIS_SPL	no	(arbitrary/mg FW)	U2361.9/204	8.61842e-06	2.77e-06	2.77e-06	2.77e-06	2.77e-06	2.77e-06	8.29669e-06	2.77e-06	2.77e-06	2.77e-06	2.77e-06	2.77e-06	2.77e-06	2.77e-06	2.77e-06	2.77e-06	2.77e-06	2.77e-06	2.77e-06	2.77e-06	2.77e-06	2.77e-06	2.77e-06	2.77e-06	2.77e-06	2.77e-06	2.77e-06	1.06336e-05	1.1243e-05	2.77e-06	2.77e-06	2.77e-06	2.77e-06	2.77e-06	2.77e-06	2.77e-06
AMDIS	SPL	U2377.5/292!2377.5/292_U	U2377.5/292		2377.5/292		26.8883	2375.1	U	U2377.5/292_AMDIS_SPL	no	(arbitrary/mg FW)	U2377.5/292	2.77e-06	2.77e-06	2.77e-06	2.77e-06	2.77e-06	2.77e-06	2.77e-06	2.77e-06	2.77e-06	2.77e-06	2.77e-06	2.77e-06	2.77e-06	2.77e-06	2.77e-06	2.77e-06	2.77e-06	2.77e-06	2.77e-06	2.77e-06	2.77e-06	2.77e-06	2.77e-06	2.77e-06	2.77e-06	2.77e-06	2.77e-06	2.77e-06	2.77e-06	2.77e-06	2.77e-06	2.77e-06	2.77e-06	2.77e-06	2.77e-06	2.77e-06
AMDIS	SPL	U2436.1/361!2436.1/361_U	U2436.1/361		2436.1/361		27.3507	2433.7	U	U2436.1/361_AMDIS_SPL	no	(arbitrary/mg FW)	U2436.1/361	9.75184e-05	2.77e-06	2.77e-06	2.77e-06	2.77e-06	9.65093e-05	0.000150231	2.77e-06	6.43563e-05	2.81646e-05	2.77e-06	2.77e-06	2.77e-06	2.77e-06	2.77e-06	2.77e-06	2.77e-06	2.77e-06	2.77e-06	2.77e-06	2.77e-06	2.77e-06	2.77e-06	2.77e-06	2.77e-06	2.77e-06	2.77e-06	2.77e-06	2.77e-06	2.77e-06	2.77e-06	2.77e-06	2.77e-06	2.77e-06	2.77e-06	2.77e-06
AMDIS	SPL	U2480.8/290!2480.8/290_U	U2480.8/290		2480.8/290		27.7446	2483.6	U	U2480.8/290_AMDIS_SPL	no	(arbitrary/mg FW)	U2480.8/290	2.77e-06	2.77e-06	2.77e-06	2.77e-06	2.77e-06	2.77e-06	2.77e-06	2.77e-06	2.77e-06	2.77e-06	2.77e-06	2.77e-06	2.77e-06	2.77e-06	2.77e-06	2.77e-06	2.77e-06	2.77e-06	2.77e-06	0.000651172	0.000838437	0.00045646	0.0032731	2.77e-06	2.77e-06	2.77e-06	2.77e-06	2.77e-06	2.77e-06	2.77e-06	2.77e-06	2.77e-06	2.77e-06	2.77e-06	2.77e-06	2.77e-06
AMDIS	SPL	U2507.8/321!2507.8/321_U	U2507.8/321		2507.8/321		27.8978	2503	U	U2507.8/321_AMDIS_SPL	no	(arbitrary/mg FW)	U2507.8/321	2.77e-06	2.77e-06	2.77e-06	2.77e-06	2.77e-06	2.77e-06	2.77e-06	2.77e-06	0.00315593	0.00397381	2.77e-06	0.00417603	2.77e-06	2.77e-06	0.00471081	2.77e-06	0.001952	2.77e-06	2.77e-06	0.00253914	2.77e-06	2.77e-06	2.77e-06	2.77e-06	2.77e-06	2.77e-06	2.77e-06	2.77e-06	2.77e-06	2.77e-06	0.00356949	2.77e-06	2.77e-06	2.77e-06	0.00305129	2.77e-06
AMDIS	SPL	U2522.9/437!2522.9/437_U	U2522.9/437		2522.9/437		28.045	2521.7	U	U2522.9/437_AMDIS_SPL	no	(arbitrary/mg FW)	U2522.9/437	0.000279904	1.41682e-05	2.77e-06	2.00115e-05	0.000350225	0.000435006	0.000370802	0.000165678	0.000163497	0.000198926	0.000125992	8.10343e-05	4.41129e-05	7.84709e-05	6.093e-05	2.77e-06	2.77e-06	2.77e-06	2.77e-06	2.77e-06	2.77e-06	2.77e-06	2.77e-06	2.77e-06	2.77e-06	2.77e-06	2.77e-06	2.77e-06	2.77e-06	2.77e-06	2.77e-06	2.77e-06	2.77e-06	2.77e-06	2.77e-06	2.77e-06
AMDIS	SPL	U2529.8/361!2529.8/361_U	U2529.8/361		2529.8/361		28.0826	2526.4	U	U2529.8/361_AMDIS_SPL	no	(arbitrary/mg FW)	U2529.8/361	0.00341009	0.00291594	4.06533e-05	0.000425562	0.00368634	0.00300325	0.0024807	0.000878497	0.00200656	0.00282594	0.00179731	0.00106718	0.000760533	0.00175537	0.00110051	0.000295937	2.61177e-05	6.73168e-05	5.534e-05	2.77e-06	2.77e-06	2.77e-06	2.77e-06	2.77e-06	2.77e-06	2.77e-06	2.77e-06	2.77e-06	2.77e-06	2.77e-06	2.77e-06	2.77e-06	2.77e-06	2.77e-06	2.77e-06	2.77e-06
AMDIS	SPL	U2541.2/437!2541.2/437_U	U2541.2/437		2541.2/437		28.1854	2539.4	U	U2541.2/437_AMDIS_SPL	no	(arbitrary/mg FW)	U2541.2/437	2.77e-06	2.77e-06	2.77e-06	2.77e-06	8.88441e-05	7.09812e-05	2.92836e-05	2.77e-06	2.77e-06	1.14104e-05	2.77e-06	2.77e-06	2.77e-06	2.77e-06	2.77e-06	2.77e-06	2.77e-06	2.77e-06	2.77e-06	2.77e-06	2.77e-06	2.77e-06	2.77e-06	2.77e-06	2.77e-06	2.77e-06	2.77e-06	2.77e-06	2.77e-06	2.77e-06	2.77e-06	2.77e-06	2.77e-06	2.77e-06	2.77e-06	2.77e-06
AMDIS	SPL	U2550.4/219!2550.4/219_U	U2550.4/219		2550.4/219		28.2427	2546.7	U	U2550.4/219_AMDIS_SPL	no	(arbitrary/mg FW)	U2550.4/219	0.000540548	2.77e-06	2.77e-06	2.77e-06	2.77e-06	2.77e-06	2.77e-06	2.77e-06	0.000443158	0.000510879	2.77e-06	2.77e-06	2.77e-06	0.00048069	2.77e-06	2.77e-06	2.77e-06	2.77e-06	2.77e-06	2.77e-06	2.77e-06	2.77e-06	2.77e-06	0.000457397	0.000448266	2.77e-06	2.77e-06	2.77e-06	0.000452439	2.77e-06	2.77e-06	2.77e-06	0.00044325	2.77e-06	2.77e-06	2.77e-06
AMDIS	SPL	U2594.6/361!2594.6/361_U	U2594.6/361		2594.6/361		28.6015	2592.2	U	U2594.6/361_AMDIS_SPL	no	(arbitrary/mg FW)	U2594.6/361	0.0159862	0.00925705	0.0003869	0.00329078	0.0193612	0.0153998	0.0132218	0.00636459	0.0118605	0.0144194	0.0107397	0.00697435	0.00640649	0.0103637	0.0077017	0.00420481	0.000604011	0.0016513	0.00175619	0.000600662	0.000185348	0.000429628	2.77e-06	2.77e-06	2.77e-06	2.77e-06	2.77e-06	2.77e-06	2.77e-06	2.77e-06	2.77e-06	2.77e-06	2.77e-06	2.77e-06	2.77e-06	2.77e-06
AMDIS	SPL	U2650.3/289!U2650.3/289_U	U2650.3/289		U2650.3/289		29.0684	2651.3	U	U2650.3/289_AMDIS_SPL	no	(arbitrary/mg FW)	U2650.3/289	0.0988991	2.77e-06	2.77e-06	0.0704305	0.0717989	0.0656796	0.0594888	0.0588652	0.0894894	0.0579751	0.0720326	0.285008	0.0804471	0.0951382	0.309217	0.0654624	0.0534579	0.0783973	0.0494829	0.0378	0.0637728	0.0701005	0.27114	2.77e-06	2.77e-06	2.77e-06	2.77e-06	2.77e-06	2.77e-06	2.77e-06	0.0498803	2.77e-06	2.77e-06	2.77e-06	0.0913824	2.77e-06
AMDIS	SPL	U2685.9/281!2685.9/281_U	U2685.9/281		2685.9/281		29.3399	2685.7	U	U2685.9/281_AMDIS_SPL	no	(arbitrary/mg FW)	U2685.9/281	2.77e-06	2.77e-06	2.77e-06	2.77e-06	2.77e-06	2.77e-06	2.77e-06	2.87876e-05	2.77e-06	2.77e-06	2.77e-06	4.12661e-05	2.77e-06	5.54183e-05	2.77e-06	3.23724e-05	2.77e-06	4.50726e-05	2.77e-06	6.6938e-05	6.14719e-05	5.7825e-05	0.00011658	2.77e-06	2.77e-06	2.77e-06	2.77e-06	2.77e-06	2.77e-06	2.77e-06	2.77e-06	2.77e-06	2.77e-06	2.77e-06	2.77e-06	2.77e-06
AMDIS	SPL	U2802.8/355!2802.8/355_U	U2802.8/355		2802.8/355		30.255	2802	U	U2802.8/355_AMDIS_SPL	no	(arbitrary/mg FW)	U2802.8/355	2.77e-06	2.77e-06	0.000219416	2.77e-06	2.77e-06	0.000248804	2.77e-06	2.77e-06	2.77e-06	2.77e-06	2.77e-06	2.77e-06	0.00032212	2.77e-06	2.77e-06	2.77e-06	0.00022899	2.77e-06	2.77e-06	0.000354737	0.000301135	0.000193512	2.77e-06	2.77e-06	2.77e-06	0.000206352	0.000145324	2.77e-06	2.77e-06	0.000295195	2.77e-06	2.77e-06	2.77e-06	0.00033052	0.000463862	2.77e-06
AMDIS	SPL	U2803.7/204(479)!2803.7/204(479)_U	U2803.7/204(479)		2803.7/204(479)		30.244	2800.3	U	U2803.7/204(479)_AMDIS_SPL	no	(arbitrary/mg FW)	U2803.7/204(479)	2.77e-06	2.77e-06	2.77e-06	2.77e-06	2.77e-06	2.77e-06	2.77e-06	2.77e-06	2.77e-06	2.77e-06	2.77e-06	2.77e-06	2.77e-06	2.77e-06	2.77e-06	2.77e-06	2.77e-06	2.77e-06	2.77e-06	2.77e-06	2.77e-06	2.77e-06	2.77e-06	2.77e-06	2.77e-06	2.77e-06	2.77e-06	2.77e-06	2.77e-06	2.77e-06	2.77e-06	2.77e-06	2.77e-06	2.77e-06	2.77e-06	2.77e-06
AMDIS	SPL	U2834.9/425!2834.9/425_U	U2834.9/425		2834.9/425		30.4726	2834.9	U	U2834.9/425_AMDIS_SPL	no	(arbitrary/mg FW)	U2834.9/425	2.77e-06	2.77e-06	5.50413e-05	2.77e-06	0.000365823	2.77e-06	2.77e-06	2.77e-06	2.77e-06	2.77e-06	2.77e-06	2.77e-06	2.77e-06	2.77e-06	2.77e-06	2.77e-06	2.77e-06	2.77e-06	2.77e-06	2.77e-06	2.77e-06	2.77e-06	2.77e-06	2.77e-06	2.77e-06	2.77e-06	2.77e-06	2.77e-06	2.77e-06	2.77e-06	2.77e-06	2.77e-06	2.77e-06	2.77e-06	2.77e-06	2.77e-06
AMDIS	SPL	U2837.7/204!2837.7/204_U	U2837.7/204		2837.7/204		30.4812	2836.2	U	U2837.7/204_AMDIS_SPL	no	(arbitrary/mg FW)	U2837.7/204	2.77e-06	0.000136134	2.77e-06	0.000199212	2.77e-06	0.000427466	2.77e-06	0.000374422	0.00011893	0.000166555	2.77e-06	2.77e-06	2.77e-06	0.000408375	0.000349085	0.000409777	2.77e-06	2.77e-06	2.77e-06	2.77e-06	2.77e-06	2.77e-06	2.77e-06	2.77e-06	2.77e-06	2.77e-06	2.77e-06	2.77e-06	2.77e-06	2.77e-06	2.77e-06	2.77e-06	2.77e-06	2.77e-06	2.77e-06	2.77e-06
AMDIS	SPL	U2882.1/332!2882.1/332_U	U2882.1/332		2882.1/332		30.7792	2881.4	U	U2882.1/332_AMDIS_SPL	no	(arbitrary/mg FW)	U2882.1/332	0.000112955	2.77e-06	2.77e-06	2.77e-06	9.2702e-05	2.77e-06	3.56216e-05	9.57052e-05	4.13761e-05	3.11599e-05	5.18274e-05	1.69375e-05	3.87236e-05	3.14152e-05	4.68811e-05	2.77e-06	2.74031e-05	3.25143e-05	7.16031e-06	3.89471e-05	2.69664e-05	2.77e-06	1.81078e-05	1.34883e-05	3.26998e-05	9.27473e-06	2.99152e-05	1.81719e-05	8.19716e-06	0.000155106	4.97983e-05	4.79588e-05	2.36436e-05	0.000202025	7.32236e-05	2.77e-06
AMDIS	SPL	U2891.3/331!2891.3/331_U	U2891.3/331		2891.3/331		30.8402	2890.6	U	U2891.3/331_AMDIS_SPL	no	(arbitrary/mg FW)	U2891.3/331	2.77e-06	2.77e-06	2.77e-06	2.77e-06	2.77e-06	2.77e-06	2.77e-06	2.77e-06	2.77e-06	2.77e-06	2.77e-06	2.77e-06	2.77e-06	2.77e-06	2.77e-06	2.77e-06	2.77e-06	0.000164752	2.77e-06	2.77e-06	7.54639e-05	3.7219e-05	4.40952e-05	2.77e-06	2.77e-06	2.77e-06	2.77e-06	2.77e-06	2.77e-06	2.77e-06	2.77e-06	2.77e-06	2.77e-06	2.77e-06	2.77e-06	2.77e-06
AMDIS	SPL	U2909.8/361!2909.8/361_U	U2909.8/361		2909.8/361		30.9571	2908.3	U	U2909.8/361_AMDIS_SPL	no	(arbitrary/mg FW)	U2909.8/361	2.77e-06	2.77e-06	2.77e-06	2.77e-06	2.77e-06	2.77e-06	2.77e-06	2.77e-06	2.77e-06	2.77e-06	2.77e-06	2.77e-06	2.77e-06	2.77e-06	2.77e-06	2.77e-06	2.77e-06	2.77e-06	2.77e-06	2.77e-06	2.77e-06	2.77e-06	2.77e-06	2.77e-06	2.77e-06	2.77e-06	2.77e-06	2.77e-06	2.77e-06	2.77e-06	0.000108253	2.77e-06	2.77e-06	2.77e-06	2.77e-06	2.77e-06
AMDIS	SPL	U2929.1/297!2929.1/297_U	U2929.1/297		2929.1/297		31.0932	2928.9	U	U2929.1/297_AMDIS_SPL	no	(arbitrary/mg FW)	U2929.1/297	2.77e-06	9.46945e-05	6.01997e-05	0.000122586	2.77e-06	0.000172407	2.77e-06	2.77e-06	2.77e-06	0.000171852	0.000244265	0.000244478	2.77e-06	2.77e-06	2.77e-06	2.77e-06	2.77e-06	0.000158094	0.000156532	2.77e-06	9.16305e-05	2.77e-06	5.42351e-05	1.12494e-05	4.67156e-05	4.93481e-05	5.04752e-05	5.54981e-05	5.41044e-05	5.98074e-05	6.76864e-05	1.03129e-05	4.49958e-05	5.68331e-05	7.50368e-05	4.08152e-05
AMDIS	SPL	U2932.3/204(479)!2932.3/204(479)_U	U2932.3/204(479)		2932.3/204(479)		31.096	2929.3	U	U2932.3/204(479)_AMDIS_SPL	no	(arbitrary/mg FW)	U2932.3/204(479)	2.77e-06	2.77e-06	2.77e-06	2.77e-06	2.77e-06	0.000424834	2.77e-06	0.000685102	2.77e-06	2.77e-06	2.77e-06	2.77e-06	0.000295452	0.000781747	2.77e-06	2.77e-06	0.000151237	2.77e-06	2.77e-06	2.77e-06	0.000246503	2.77e-06	2.77e-06	2.77e-06	2.77e-06	2.77e-06	2.77e-06	2.77e-06	2.77e-06	2.77e-06	2.77e-06	2.77e-06	2.77e-06	2.77e-06	2.77e-06	2.77e-06
AMDIS	SPL	U3018.3/324(sinapinate-ester)!3018.3/324_U	U3018.3/324(sinapinate-ester)		3018.3/324		31.6921	3019.6	U	U3018.3/324(sinapinate-ester)_AMDIS_SPL	no	(arbitrary/mg FW)	U3018.3/324(sinapinate-ester)	2.77e-06	2.77e-06	2.77e-06	2.77e-06	2.77e-06	2.77e-06	2.77e-06	2.77e-06	2.77e-06	2.77e-06	2.77e-06	2.77e-06	2.77e-06	2.77e-06	2.77e-06	2.77e-06	2.77e-06	2.77e-06	2.77e-06	2.77e-06	2.77e-06	2.77e-06	3.69205e-05	2.77e-06	2.77e-06	2.77e-06	2.77e-06	2.77e-06	2.77e-06	2.77e-06	2.77e-06	2.77e-06	2.77e-06	2.77e-06	2.77e-06	2.77e-06
AMDIS	SPL	U3054.2/361!3054.2/361_U	U3054.2/361		3054.2/361		31.9499	3058.7	U	U3054.2/361_AMDIS_SPL	no	(arbitrary/mg FW)	U3054.2/361	2.77e-06	2.77e-06	2.77e-06	2.77e-06	2.77e-06	2.77e-06	2.77e-06	2.77e-06	2.77e-06	2.77e-06	2.77e-06	2.77e-06	2.77e-06	2.77e-06	2.77e-06	2.77e-06	9.40018e-05	2.77e-06	2.77e-06	2.77e-06	5.00453e-05	2.77e-06	7.47844e-05	2.77e-06	2.77e-06	2.77e-06	2.77e-06	2.77e-06	2.77e-06	2.77e-06	2.77e-06	2.77e-06	2.77e-06	2.77e-06	2.77e-06	2.77e-06
AMDIS	SPL	U3063.0/361!3063.0/361_U	U3063.0/361		3063.0/361		31.9559	3059.6	U	U3063.0/361_AMDIS_SPL	no	(arbitrary/mg FW)	U3063.0/361	2.77e-06	2.77e-06	2.77e-06	2.77e-06	2.77e-06	2.77e-06	2.77e-06	2.77e-06	2.77e-06	2.77e-06	2.77e-06	2.77e-06	2.77e-06	2.77e-06	2.77e-06	2.77e-06	0.00011042	2.77e-06	2.77e-06	2.77e-06	8.41837e-05	2.77e-06	2.77e-06	2.77e-06	2.77e-06	2.77e-06	2.77e-06	2.77e-06	2.77e-06	2.77e-06	2.77e-06	2.77e-06	2.77e-06	2.77e-06	2.77e-06	2.77e-06
AMDIS	SPL	U3081.6/378!3081.6/378_U	U3081.6/378		3081.6/378		32.1086	3082.7	U	U3081.6/378_AMDIS_SPL	no	(arbitrary/mg FW)	U3081.6/378	5.9109e-05	3.82235e-05	0.000233841	3.4291e-05	4.03902e-05	0.000298034	5.68414e-05	4.28575e-05	1.30436e-05	0.000113952	4.68863e-05	5.28698e-05	6.74923e-05	7.50517e-05	0.000117598	0.000168486	2.77e-06	0.000112583	0.00029716	0.00012947	1.75792e-05	3.81652e-05	3.18487e-05	2.77e-06	2.77e-06	8.90087e-05	1.36313e-05	4.00922e-05	5.82691e-05	0.000283884	0.000288604	3.56183e-05	3.02295e-05	0.000616142	0.000179384	4.80797e-05
AMDIS	SPL	U3173.6/338!3173.6/338_U	U3173.6/338		3173.6/338		32.6943	3171.4	U	U3173.6/338_AMDIS_SPL	no	(arbitrary/mg FW)	U3173.6/338	2.77e-06	2.77e-06	2.77e-06	2.77e-06	2.77e-06	2.77e-06	2.77e-06	2.77e-06	2.77e-06	3.4569e-05	2.77e-06	8.57629e-05	2.77e-06	0.000214455	2.77e-06	2.77e-06	2.77e-06	8.595e-05	0.000223659	0.000356936	0.000226162	2.77e-06	2.77e-06	2.77e-06	2.77e-06	2.77e-06	2.77e-06	2.77e-06	2.77e-06	2.77e-06	2.77e-06	2.77e-06	2.77e-06	2.77e-06	2.77e-06	2.77e-06
AMDIS	SPL	U3263.8/437!3263.8/437_U	U3263.8/437		3263.8/437		33.2438	3261.7	U	U3263.8/437_AMDIS_SPL	no	(arbitrary/mg FW)	U3263.8/437	0.000164531	2.77e-06	2.77e-06	2.77e-06	3.50753e-05	1.03687e-05	1.63731e-05	2.14873e-05	6.28879e-06	1.2161e-05	6.84194e-06	2.77e-06	2.77e-06	1.35125e-05	2.77e-06	2.77e-06	2.77e-06	2.77e-06	2.77e-06	2.77e-06	2.77e-06	2.77e-06	2.77e-06	2.77e-06	2.77e-06	2.77e-06	2.77e-06	2.77e-06	2.77e-06	2.77e-06	2.77e-06	2.77e-06	2.77e-06	2.77e-06	2.77e-06	2.77e-06
AMDIS	SPL	U3304.7/393!3304.7/393_U	U3304.7/393		3304.7/393		33.483	3302.5	U	U3304.7/393_AMDIS_SPL	no	(arbitrary/mg FW)	U3304.7/393	2.77e-06	2.77e-06	2.77e-06	2.77e-06	2.77e-06	2.11794e-05	2.77e-06	1.19847e-05	2.77e-06	2.77e-06	2.77e-06	2.77e-06	3.6792e-06	1.1349e-05	2.21554e-05	2.77e-06	2.77e-06	2.77e-06	2.77e-06	2.77e-06	2.59979e-05	2.77e-06	2.76489e-05	2.77e-06	2.77e-06	6.39522e-06	2.77e-06	2.77e-06	9.07228e-06	3.0992e-05	3.36861e-05	2.77e-06	2.77e-06	3.23699e-05	2.52311e-05	2.77e-06
AMDIS	SPL	U3408.1/441!U3408.1/441_U	U3408.1/441		U3408.1/441		34.1003	3408	U	U3408.1/441_AMDIS_SPL	no	(arbitrary/mg FW)	U3408.1/441	4.8418e-05	2.77e-06	0.000136693	8.31142e-05	2.7364e-05	2.8912e-05	1.76102e-05	4.68994e-05	7.73999e-05	3.60587e-05	0.000116417	4.92038e-05	7.11361e-05	0.00015273	2.77e-06	7.56542e-05	2.77e-06	4.51156e-05	2.77e-06	2.77e-06	4.52255e-05	6.37457e-05	2.77e-06	7.38843e-05	2.45322e-05	4.61002e-05	7.1667e-05	0.000137293	2.77e-06	4.58612e-05	2.77e-06	0.00014016	5.31473e-05	1.98336e-05	7.86683e-05	5.14804e-05
AMDIS	SPL	U3424.8/361(trisaccharide)!3424.8/361_U	U3424.8/361(trisaccharide)		3424.8/361		34.1899	3423.3	U	U3424.8/361(trisaccharide)_AMDIS_SPL	no	(arbitrary/mg FW)	U3424.8/361(trisaccharide)	2.77e-06	2.77e-06	2.77e-06	2.77e-06	2.77e-06	9.72788e-06	6.00563e-06	0.000128264	2.77e-06	2.77e-06	2.77e-06	5.36711e-05	2.77e-06	2.77e-06	0.000111983	2.77e-06	2.77e-06	0.000119193	7.77286e-05	0.000113889	2.77e-06	2.77e-06	0.000107988	2.77e-06	2.77e-06	5.14638e-05	2.77e-06	2.77e-06	2.77e-06	2.77e-06	2.77e-06	2.77e-06	2.77e-06	2.77e-06	2.77e-06	2.77e-06
AMDIS	SPL	U3586.3/316!3586.3/316_U	U3586.3/316		3586.3/316		35.1451	3586.5	U	U3586.3/316_AMDIS_SPL	no	(arbitrary/mg FW)	U3586.3/316	2.77e-06	2.77e-06	0.000111274	2.77e-06	0.000158861	2.77e-06	2.77e-06	2.77e-06	0.000188382	2.77e-06	2.77e-06	0.000228712	2.77e-06	2.77e-06	2.77e-06	2.77e-06	8.81792e-05	0.000157511	2.77e-06	8.86418e-05	0.000104517	6.20386e-05	2.77e-06	2.77e-06	2.77e-06	2.77e-06	2.77e-06	2.77e-06	2.77e-06	2.77e-06	2.77e-06	2.77e-06	2.77e-06	2.77e-06	2.77e-06	2.77e-06
AMDIS	SPL	unk!1904.9/204_U	unk		1904.9/204		22.696	1903.5	U	U1904.9/204_AMDIS_SPL	no	(arbitrary/mg FW)	U1904.9/204	2.77e-06	2.77e-06	2.77e-06	2.77e-06	2.77e-06	2.77e-06	2.77e-06	2.77e-06	0.000412726	2.77e-06	2.77e-06	2.77e-06	0.000271999	0.000451226	2.77e-06	2.77e-06	2.77e-06	2.77e-06	2.77e-06	2.77e-06	2.77e-06	2.77e-06	2.77e-06	2.77e-06	2.77e-06	2.77e-06	2.77e-06	2.77e-06	2.77e-06	2.77e-06	2.77e-06	2.77e-06	2.77e-06	2.77e-06	2.77e-06	2.77e-06
AMDIS	SPL	unk!2101.3/249_U	unk		2101.3/249		24.5594	2100.1	U	U2101.3/249_AMDIS_SPL	no	(arbitrary/mg FW)	U2101.3/249	3.37606e-05	4.85414e-05	2.33452e-05	2.52952e-05	2.77e-06	2.77e-06	2.77e-06	2.77e-06	2.77e-06	4.95388e-05	2.74147e-05	2.77e-06	2.77e-06	2.77e-06	2.77e-06	2.22988e-05	2.77e-06	2.77e-06	2.77e-06	2.77e-06	2.77e-06	2.77e-06	2.77e-06	2.77e-06	2.77e-06	2.77e-06	2.77e-06	2.77e-06	3.03133e-05	2.77e-06	2.77e-06	2.77e-06	2.77e-06	2.36903e-05	3.55904e-05	5.79513e-05
AMDIS	SPL	unk!2446.1/204_U	unk		2446.1/204		27.4447	2445.6	U	U2446.1/204_AMDIS_SPL	no	(arbitrary/mg FW)	U2446.1/204	2.77e-06	2.77e-06	2.77e-06	2.77e-06	2.77e-06	2.77e-06	2.77e-06	5.22963e-05	2.77e-06	2.77e-06	2.77e-06	2.77e-06	2.77e-06	2.77e-06	2.77e-06	5.32697e-05	9.81808e-05	2.77e-06	2.77e-06	7.76937e-05	2.77e-06	2.77e-06	2.77e-06	2.77e-06	2.77e-06	2.77e-06	2.77e-06	2.77e-06	2.77e-06	2.77e-06	2.77e-06	2.77e-06	2.77e-06	2.77e-06	2.77e-06	2.77e-06
AMDIS	SPL	unk !1796/312_U	unk		1796/312		21.4776	1795.1	U	U1796/312_AMDIS_SPL	no	(arbitrary/mg FW)	U1796/312	2.77e-06	8.35717e-05	3.424e-05	2.77e-06	6.65909e-05	2.77e-06	2.77e-06	2.89062e-05	2.77e-06	1.61042e-05	2.77e-06	2.77e-06	2.77e-06	2.77e-06	2.77e-06	2.77e-06	2.77e-06	2.77e-06	2.77e-06	2.77e-06	2.77e-06	2.77e-06	2.77e-06	2.77e-06	2.77e-06	2.77e-06	2.77e-06	2.77e-06	2.77e-06	2.77e-06	2.77e-06	2.77e-06	2.77e-06	2.77e-06	2.77e-06	2.77e-06
AMDIS	SPL	unk !1827.2/160_U	unk		1827.2/160		21.8715	1830	U	U1827.2/160_AMDIS_SPL	no	(arbitrary/mg FW)	U1827.2/160	2.77e-06	2.77e-06	2.77e-06	2.77e-06	2.77e-06	2.77e-06	2.77e-06	2.77e-06	2.77e-06	9.81297e-06	2.77e-06	1.31601e-05	2.77e-06	2.77e-06	2.77e-06	1.08547e-05	1.00924e-05	2.77e-06	2.77e-06	2.77e-06	7.41068e-06	2.77e-06	8.90063e-06	2.77e-06	2.77e-06	2.77e-06	2.77e-06	2.77e-06	2.77e-06	8.0764e-06	1.88644e-05	2.77e-06	2.77e-06	2.77e-06	1.1896e-05	6.10851e-06
AMDIS	SPL	unk !1860.0/307_U	unk		1860.0/307		22.2562	1864	U	U1860.0/307_AMDIS_SPL	no	(arbitrary/mg FW)	U1860.0/307	2.77e-06	2.77e-06	2.77e-06	2.77e-06	2.77e-06	2.77e-06	2.77e-06	2.77e-06	0.000663635	2.77e-06	2.77e-06	2.77e-06	2.77e-06	2.77e-06	2.77e-06	2.77e-06	2.77e-06	2.77e-06	2.77e-06	2.77e-06	2.77e-06	2.77e-06	2.77e-06	0.000850425	0.000662989	2.77e-06	2.77e-06	0.000847502	0.000913736	2.77e-06	2.77e-06	2.77e-06	2.77e-06	2.77e-06	2.77e-06	2.77e-06
AMDIS	SPL	unk !1992.6/204_U	unk		1992.6/204		23.5634	1995.8	U	U1992.6/204_AMDIS_SPL	no	(arbitrary/mg FW)	U1992.6/204	2.77e-06	2.77e-06	2.77e-06	2.77e-06	2.77e-06	2.77e-06	2.77e-06	2.77e-06	2.77e-06	2.77e-06	2.77e-06	2.77e-06	2.77e-06	2.77e-06	2.77e-06	2.77e-06	2.77e-06	2.77e-06	2.77e-06	2.77e-06	2.77e-06	2.77e-06	2.77e-06	2.77e-06	2.77e-06	2.77e-06	2.77e-06	2.77e-06	2.77e-06	2.77e-06	2.77e-06	2.77e-06	2.77e-06	2.77e-06	2.77e-06	2.77e-06
AMDIS	SPL	unk !2079.9/321_U	unk		2079.9/321		24.3279	2075.7	U	U2079.9/321_AMDIS_SPL	no	(arbitrary/mg FW)	U2079.9/321	2.77e-06	2.77e-06	2.77e-06	2.77e-06	2.77e-06	2.77e-06	2.77e-06	2.77e-06	2.77e-06	2.77e-06	2.77e-06	2.77e-06	2.77e-06	2.77e-06	2.77e-06	2.77e-06	2.77e-06	2.77e-06	2.77e-06	0.000356054	2.77e-06	0.000427564	2.77e-06	2.77e-06	2.77e-06	2.77e-06	2.77e-06	2.77e-06	2.77e-06	2.77e-06	2.77e-06	2.77e-06	2.77e-06	2.77e-06	2.77e-06	2.77e-06
AMDIS	SPL	unk !2125.9/413_U	unk		2125.9/413		24.7909	2124.5	U	U2125.9/413_AMDIS_SPL	no	(arbitrary/mg FW)	U2125.9/413	2.77e-06	2.77e-06	2.77e-06	0.000112797	2.77e-06	2.77e-06	2.77e-06	2.77e-06	2.77e-06	2.77e-06	2.77e-06	2.77e-06	2.77e-06	2.77e-06	2.77e-06	2.77e-06	2.77e-06	2.77e-06	2.77e-06	0.000121557	2.77e-06	2.77e-06	2.77e-06	2.77e-06	2.77e-06	0.000222395	2.77e-06	0.000161562	2.77e-06	0.000224991	0.000271849	0.000384955	2.77e-06	0.000199002	0.000130674	0.000111601
AMDIS	SPL	unk !2443.7/217_U	unk		2443.7/217		27.4478	2447	U	U2443.7/217_AMDIS_SPL	no	(arbitrary/mg FW)	U2443.7/217	2.77e-06	2.77e-06	2.77e-06	2.77e-06	2.77e-06	2.77e-06	2.77e-06	2.77e-06	2.77e-06	2.77e-06	2.77e-06	2.77e-06	2.77e-06	2.77e-06	2.77e-06	2.77e-06	2.77e-06	2.77e-06	2.77e-06	2.77e-06	2.77e-06	2.77e-06	2.77e-06	2.77e-06	2.77e-06	2.77e-06	2.77e-06	2.77e-06	2.77e-06	2.77e-06	2.77e-06	2.77e-06	2.77e-06	2.77e-06	2.77e-06	2.77e-06
[truncated: 57 more columns]
