# Supplementary material for: Metabolomics of laminae and midvein during leaf senescence and source–sink metabolite management in Brassica napus L. leaves
Source: J Exp Bot. 2017 Sep 6;69(4):891–903. doi: 10.1093/jxb/erx253 (PMC5853214; doi:10.1093/jxb/erx253)
Supplement: supplementary_dataset_S2 [file erx253_suppl_supplementary_dataset_s2.xlsx]

## Sheet: HCA 1WAsign
						245

## Sheet: ACP_HID
	1.24164	16.3904
	-1.92052	12.3484
	-4.8758	5.42264
	-3.24271	9.92102
	3.10614	14.4581
	2.05829	17.1291
	1.02644	14.581
	1.15953	15.201
	1.06796	11.9737
	1.06645	14.556
	0.0966179	14.4594
	3.0997	12.8946
	3.30224	9.88036
	1.10875	13.7523
	5.37232	15.9166
	2.74587	10.7239
	10.0031	3.24942
	5.27137	8.94082
	4.65159	8.43474
	10.8213	2.11335
	16.0484	0.380485
	6.39136	-0.117179
	22.0151	-7.94685
	-4.26209	6.47913
	-3.56884	7.04082
	-0.697583	5.3634
	-1.98744	6.27859
	0.293286	7.76167
	-0.540783	7.98616
	2.12337	7.29195
	5.17405	8.94328
	-0.268992	6.92879
	-1.10978	5.82958
	3.52601	6.72115
	6.29207	7.34747
	6.82284	4.03574
	6.66832	4.40565
	7.6574	4.45846
	12.9009	5.50581
	14.0318	-1.95367
	10.9967	-1.09285
	16.9095	-2.51719
	23.2244	-3.50383
	26.187	-13.2844
	28.965	-13.0848
	30.5605	-13.9666
	35.473	-17.4134
	-8.1163	-2.94798
	-8.7311	-2.08495
	-8.08099	-1.78836

## Sheet: ACP_HID1_HID
	1.24164	16.3904
	-1.92052	12.3484
	-4.8758	5.42264
	-3.24271	9.92102
	3.10614	14.4581
	2.05829	17.1291
	1.02644	14.581
	1.15953	15.201
	1.06796	11.9737
	1.06645	14.556
	0.0966179	14.4594
	3.0997	12.8946
	3.30224	9.88036
	1.10875	13.7523
	5.37232	15.9166
	2.74587	10.7239
	10.0031	3.24942
	5.27137	8.94082
	4.65159	8.43474
	10.8213	2.11335
	16.0484	0.380485
	6.39136	-0.117179
	22.0151	-7.94685
	-4.26209	6.47913
	-3.56884	7.04082
	-0.697583	5.3634
	-1.98744	6.27859
	0.293286	7.76167
	-0.540783	7.98616
	2.12337	7.29195
	5.17405	8.94328
	-0.268992	6.92879
	-1.10978	5.82958
	3.52601	6.72115
	6.29207	7.34747
	6.82284	4.03574
	6.66832	4.40565
	7.6574	4.45846
	12.9009	5.50581
	14.0318	-1.95367
	10.9967	-1.09285
	16.9095	-2.51719
	23.2244	-3.50383
	26.187	-13.2844
	28.965	-13.0848
	30.5605	-13.9666
	35.473	-17.4134
	-8.1163	-2.94798
	-8.7311	-2.08495
	-8.08099	-1.78836

## Sheet: ACP_HID1
	1.24164	16.3904	4.24144	-6.72665	1.75646	2.12463	2.7336	-5.51508	-4.04655	-0.539634	1.36071	-6.28654	-1.67858	1.45794	5.3026	0.544071	1.01926	1.52584	-1.76443	8.8325	-4.11761	0.974318	1.4544	1.25267	0.634717	4.63532	-1.26237	1.10242	-0.218721	1.64045	0.786713	0.561955	-0.568512	0.509851	-0.85704	-0.0391907	-0.62099	-1.69098	-0.31876	0.459422	-0.0710344	-0.71652	0.50579	0.884178	0.66064	-0.496042	-0.108123	-0.138717	-0.302967
	-1.92052	12.3484	2.9817	-4.4756	-0.667605	6.79599	-3.13845	-5.16651	7.53378	1.10166	7.21182	3.84086	-3.50142	-1.21214	-2.05483	-3.73307	0.729894	3.86423	-1.77885	-2.79107	-1.31514	4.59009	1.00054	0.30354	-0.67627	-0.923843	-1.44459	-0.79244	-0.778212	-1.06829	1.85617	1.13628	1.12522	0.936453	0.773952	-0.680648	0.345689	-0.859448	-0.978368	1.08668	2.95396	-1.41675	-0.570132	-0.80395	-0.266531	-0.965319	2.21778	0.261909	-0.644026
	-4.8758	5.42264	-0.46395	-3.02423	-2.50526	3.6643	-1.09287	-2.96916	5.48995	-1.89789	5.72019	2.86774	-2.25352	1.46566	-0.897393	-0.551898	-1.44543	-0.648021	1.37306	2.05081	1.67126	-1.07982	1.34044	2.10149	-1.53176	2.29211	2.66076	2.57751	1.14892	1.36218	-2.41615	-0.826041	0.0639583	-0.354898	-1.97792	-0.633049	-0.479526	0.0817036	4.83709	-0.862115	1.04272	2.29777	-0.661698	-0.371737	0.312292	2.8239	-1.67452	-0.229727	1.23326
	-3.24271	9.92102	1.49568	-2.44781	-0.00240625	1.91766	-0.844596	0.220437	6.51768	-0.663872	2.34052	2.14132	-4.29964	-0.562573	-0.540296	-0.914082	0.206206	-0.255944	0.765503	-1.09332	1.17002	-0.112115	0.303544	1.90764	-1.17257	1.21177	-0.0861498	-1.70439	-0.182076	-2.0438	-0.604913	0.571171	-0.617197	-2.6204	0.37497	-0.510346	-0.29283	0.115321	-1.51374	0.444499	-3.78806	-0.642052	1.57605	1.02651	2.35261	1.79441	-1.22843	0.161883	-0.85505
	3.10614	14.4581	6.18846	-3.13561	1.90314	4.33931	-6.92617	-6.4722	0.0420766	11.0367	2.83006	2.3874	12.3675	-1.60931	-3.16323	1.15543	1.41871	-2.98077	-1.3077	0.93715	-1.3951	-1.18396	-2.3312	-0.529213	1.63302	0.0470103	0.481722	1.35018	-0.169348	-0.550955	-1.72885	-0.222883	-0.387886	-0.504027	0.216497	0.819072	-0.463492	0.579491	0.107686	0.482876	-0.10822	0.415706	0.411849	0.065954	0.420765	-0.187207	-0.500418	-0.117415	-0.214383
	2.05829	17.1291	6.74301	-6.16129	1.40983	1.12119	-2.33746	-1.50111	2.54924	0.807088	-3.2975	-3.70608	-3.31667	-3.06989	-0.338801	5.78878	-1.56308	-0.860364	1.6791	-3.78814	2.34027	1.99897	-0.433676	-2.88626	1.22453	-4.67763	-1.01476	0.419988	0.239352	0.601032	0.893119	-0.767258	-1.16892	-0.819584	-1.05907	-0.627542	-0.60733	-1.1273	1.19393	1.10951	-0.280892	0.193123	-1.7097	1.43248	-0.5108	-0.900104	-1.58267	0.800173	0.788849
	1.02644	14.581	3.61655	-6.05832	0.600346	1.1073	0.324877	-2.44962	0.461619	1.16069	-2.30351	-3.42604	-3.66656	-4.0708	2.35241	3.4181	-0.591533	-0.450333	2.7868	2.42872	0.459192	-0.542734	-0.158645	-2.1016	1.56927	-2.45643	0.171901	0.532859	0.0948868	-0.475299	-1.01274	-1.46353	-2.82643	0.179171	2.85915	-0.637332	1.98086	0.0756161	-0.694536	-0.616958	-0.0406388	2.2373	0.693636	-1.44538	1.87746	1.90093	3.28489	0.155624	-0.0192107
	1.15953	15.201	5.8156	-2.49077	-0.0516271	0.370582	-2.74498	2.31737	1.58603	-3.81633	-4.19221	-2.57564	-0.0260124	2.84233	-5.22729	3.66416	-4.62244	-1.50546	-0.45727	-2.49414	-2.59363	2.57505	-3.08986	-1.93515	0.703811	5.38852	0.464848	-1.50587	1.10322	0.968182	-0.100466	1.97484	2.09986	0.122718	-3.26568	-2.40712	1.92677	1.22484	-0.000974336	-1.30298	-0.682444	0.701816	1.61828	-1.10069	-0.309478	-0.779338	0.949919	-0.3702	0.0790047
	1.06796	11.9737	3.56274	-4.36509	0.155827	-0.246088	1.63458	-3.40751	-5.29159	0.547172	0.812143	-1.35483	1.50074	0.552126	2.21535	-2.50807	0.671176	2.23893	1.04502	-0.614916	0.931368	0.34155	2.38282	1.00104	-1.27101	-3.94323	1.05792	0.769616	-1.11897	1.29064	0.6531	0.785083	4.92421	-0.468421	-1.70589	-1.1273	0.853452	2.22215	0.116741	-0.495934	-2.0801	0.812432	0.795243	-1.9776	-3.54144	0.680916	0.3613	-1.16829	-0.28585
	1.06645	14.556	4.0771	-4.56518	0.631356	-0.626722	0.0386449	-1.16501	-0.535012	1.30001	-2.41511	-1.05096	-2.9279	-2.45711	4.45688	-1.40193	1.58901	0.0746535	2.00019	-1.49545	1.40761	-0.509084	-0.365323	1.30638	1.0729	-2.06871	0.276825	-0.038603	0.322217	0.767846	-0.879058	-1.50244	1.12942	1.1511	-0.378168	1.63007	-0.696925	0.883031	0.794867	-0.884253	-0.0523103	-2.15132	1.0594	-0.0295119	-1.32967	-0.153936	-3.33116	-1.30299	-1.11759
	0.0966179	14.4594	3.37569	-4.30973	0.409017	-0.200034	0.0278149	0.767253	1.77552	-0.553572	-1.73235	0.617527	-3.67385	-1.06429	-0.741924	1.88023	-0.0625476	-0.363387	-1.06375	0.491917	1.91985	-4.30903	-1.95749	1.89332	-0.252053	4.53791	-1.33279	-1.52565	1.0114	-1.98502	-1.6279	-1.05722	2.80329	-0.504404	1.6103	3.60502	-2.3611	2.02235	-2.17442	0.120444	1.67617	-0.819584	-0.465963	0.887426	-1.71946	-1.90846	-0.755627	-0.116194	0.0186693
	3.0997	12.8946	5.41123	-0.484289	-0.311752	-2.74382	-3.56967	3.7636	0.186027	1.47788	-4.53853	1.86716	-0.937345	-0.0817574	1.24953	-4.21723	1.7902	-0.0958929	0.620168	-0.0312994	3.73755	-5.47739	-1.28227	3.89958	1.31429	1.17644	1.23455	1.40697	1.86046	-1.61578	1.09598	0.617515	0.248583	0.048349	-0.855696	-2.02558	2.71176	-1.34323	0.757319	0.887078	-0.316888	-0.626297	-2.05725	-0.166858	1.32507	-0.702334	2.01689	-0.693423	0.642577
	3.30224	9.88036	4.93892	0.103227	-1.07789	-0.78297	-2.30042	0.220308	-4.28619	0.0442386	-0.296939	-1.76517	3.18533	1.98287	-1.39003	-0.270361	-2.40195	1.95017	-0.33947	-0.555581	1.11409	-2.30523	4.52032	0.285282	-1.62811	1.1523	-1.29646	-0.39656	1.17165	-5.05671	3.13803	0.305136	-0.811663	0.137235	2.08444	-2.04711	0.235043	-1.31617	-2.40004	-2.59839	0.900398	1.48978	-2.38438	-0.309482	-1.5641	1.38309	-1.88626	1.34522	1.41019
	1.10875	13.7523	7.81979	-1.87606	-0.603382	-1.62326	-2.38706	0.999028	-3.8416	-3.3116	-1.67379	-1.02802	2.12154	5.2528	1.50621	-0.938349	-1.14876	-3.0959	-2.20767	-4.7745	-2.24566	0.776124	4.90631	1.8283	-3.70878	-0.112563	-1.26902	-2.01859	-2.84439	3.04159	-3.83798	-0.0960966	-1.60542	-0.31368	1.4129	1.7449	1.77917	0.159346	0.917428	2.14782	0.155231	-0.831409	-2.26204	0.0758797	1.54604	0.157705	0.0683771	0.704825	-0.97354
	5.37232	15.9166	5.48935	-0.663516	0.799	-3.07348	-1.90982	3.53804	-2.26125	0.137222	-3.00778	2.04898	0.750745	1.29711	2.63537	-5.46426	1.21513	-0.285588	-1.5373	-1.42786	1.29572	0.185671	-2.62234	-0.547186	-0.933638	-1.53884	0.136105	-1.11067	0.0829366	0.40025	1.57091	2.7853	-2.34086	3.22196	-2.09141	0.294118	-3.2293	0.403176	0.903487	-1.51897	1.79416	-0.491119	3.40192	0.950999	1.63478	0.765667	1.00538	2.0152	1.56377
	2.74587	10.7239	3.90397	3.47754	-1.5525	-0.621989	-3.83615	1.42867	-2.4599	-2.68002	0.102244	1.07736	-0.885044	2.10559	-1.78744	-2.18664	-3.81562	0.799647	-1.42209	0.181807	-1.58651	2.32696	-3.42275	0.153076	-0.808286	-0.329855	4.37504	1.95078	-1.86556	1.26229	4.57799	-4.07415	-1.68301	-1.31864	2.2231	2.29781	-3.31011	-0.4305	-0.696746	-0.127778	-1.52693	0.723205	-0.511028	-0.0548212	-0.928728	0.572478	0.705701	-2.21365	-0.236329
	10.0031	3.24942	5.50691	9.14449	-1.42685	-6.2299	-0.780013	1.32365	-3.65371	2.97034	3.76509	0.637071	0.258379	-3.21319	3.14741	-2.21735	1.33425	2.06885	7.6256	-1.18446	0.224285	2.56001	1.01662	-6.77641	-2.13313	5.0889	2.12465	-2.02406	1.06013	-1.29139	-1.68967	0.342857	-0.634599	0.289543	0.420605	-0.626971	-0.954739	0.269855	0.676823	1.60302	-0.100381	0.470412	-0.478231	0.466219	-0.491143	-0.345551	-0.288456	-0.310081	-0.855142
	5.27137	8.94082	5.72424	4.99518	-1.80161	-6.26584	-2.37411	3.19482	-0.780129	-2.45474	2.81094	2.74283	-0.64464	0.677297	-6.39689	1.96869	1.62488	3.11505	-2.20384	5.07991	3.11875	-2.37925	3.39996	-2.40819	0.587163	-2.90771	-1.59872	0.185135	-0.458757	1.88161	0.0453719	2.75659	-1.34719	1.18821	-1.57897	1.21352	0.292476	-0.869934	-0.860221	0.542335	-1.25961	0.651196	1.38066	-1.1668	0.799109	-0.966738	-1.21427	-1.48291	-1.15338
	4.65159	8.43474	4.49599	4.37677	-2.65056	-6.60151	-2.29165	4.30001	-1.26097	-1.7947	0.807638	4.7062	-1.46657	-0.682057	-2.99208	-0.0553243	1.83696	2.87998	0.177323	4.51307	-1.9929	-0.519704	-1.68377	-1.28846	1.37645	-1.80411	-0.375696	-2.18515	-1.28247	2.55738	-2.12741	-3.35057	2.48171	-3.65704	0.808287	-0.664006	1.0789	-0.240979	0.242741	-0.517422	0.895038	-0.966844	-0.778855	0.753792	-0.837279	0.821726	1.01947	2.83311	0.838301
	10.8213	2.11335	4.0662	10.4944	-1.79501	-5.95946	-1.34076	0.997569	-1.23398	-1.93748	1.81752	1.87917	-0.801817	1.52452	0.8696	-0.9841	-3.17027	-3.43705	1.88208	1.14772	-4.52416	3.35839	-2.47091	4.46457	2.47545	-2.48847	-2.86798	3.45791	1.98079	-2.92854	-0.917763	-0.944949	1.01976	1.4672	1.79804	-2.40367	1.20146	0.30951	0.613878	0.5046	0.313613	0.127378	0.805175	0.390114	0.795114	-0.801609	-2.33467	-0.0621952	-0.643298
	16.0484	0.380485	5.8368	12.5113	-2.28733	-9.04439	3.69648	-3.75923	4.55411	-0.667083	3.317	-1.75544	0.48451	-2.19177	1.91651	6.08392	7.71749	-1.52001	-4.14106	-4.5484	-0.312307	-0.644212	1.25944	2.46504	0.332093	2.26854	1.82949	1.43766	-0.553312	2.18259	2.53776	-0.870282	-0.806344	-0.310936	-0.346112	-1.18116	-0.055784	0.338925	-0.823288	-0.661802	0.55766	-0.275089	0.310801	0.0136108	-0.293094	0.329248	0.111038	0.44148	0.740977
	6.39136	-0.117179	3.61088	6.76384	-1.76164	-5.83442	1.8534	-1.18625	0.294403	-0.683801	2.47477	0.53709	-0.976546	-1.22169	0.858206	2.20681	-1.72358	-0.449812	0.434763	-0.441353	-0.402281	1.53061	1.01808	0.55446	0.265401	-1.12104	-1.5775	1.84659	1.53737	-3.70391	-1.59794	2.3479	0.433777	0.436151	-0.568446	3.41002	-0.697232	0.76879	0.913454	-2.07751	-1.40079	0.166374	-0.735794	-0.707478	0.393145	-0.447844	2.9808	-1.74405	0.134045
	22.0151	-7.94685	7.09749	3.68912	-3.52494	-5.52042	9.85674	-5.18509	12.342	-0.145779	-5.4678	-3.8939	5.04006	-0.582649	0.492624	-5.54351	-6.00131	2.0092	-1.74372	2.37423	2.37845	0.287067	-0.344127	-0.9434	0.0695063	-0.362088	0.0356079	-0.676297	-0.852355	0.598404	-0.856437	-0.00562258	0.141318	-0.401298	0.0994001	0.532361	0.208919	-0.139013	-0.00995052	1.01443	0.510535	0.620251	-0.24329	0.0584796	-0.49633	0.160293	-0.212678	0.507709	-0.319329
	-4.26209	6.47913	-5.18316	-4.82692	-0.160846	-2.14221	8.10898	-2.51588	-3.25318	-1.70608	1.08483	-0.541301	-0.103426	0.452231	-2.53952	-0.718024	0.915146	0.816641	-1.07284	-1.6531	-1.45556	0.0252406	-1.23807	-0.655481	0.507541	-0.86381	2.03947	0.097599	1.32928	-1.49518	-1.71554	1.34517	1.11015	-1.22846	0.0949373	0.835687	-0.925022	-0.153543	0.294671	1.09604	-1.05984	-1.437	-0.0109341	-3.26143	-0.101817	0.454623	-0.476631	1.32451	2.86961
	-3.56884	7.04082	-5.18059	-3.81185	0.445666	-1.3643	7.52992	-2.26139	-2.35236	-1.10917	2.03816	0.281375	0.792767	-0.195414	-2.30765	-2.61617	2.58011	1.07185	1.41339	-1.93731	-1.15419	0.103931	-1.43699	0.0819079	2.72244	0.874012	-0.567537	-0.670823	1.00128	0.365201	-2.06891	-0.976117	-1.14865	1.15788	-0.439779	-1.12747	0.446989	-2.11871	-0.70327	-0.261686	-0.873532	-1.13849	-1.11237	-1.07556	0.0772913	-0.261157	0.346613	-0.353936	0.763528
	-0.697583	5.3634	-5.71839	-2.15437	1.3675	-1.03479	2.12866	1.90869	3.79044	-0.0500972	-1.56951	2.52934	-0.142967	-0.684344	-0.0922903	-0.240962	0.972818	-2.50897	0.755248	1.3775	-0.312208	1.27044	0.809481	-0.0024465	-0.628831	-0.304393	-0.778928	-1.10532	-1.28417	-1.27869	-0.958652	0.233626	-0.716429	-1.06691	0.856922	-0.163296	-1.2966	-0.356087	-1.10667	1.76648	-0.695173	-0.0917757	0.4288	-0.197865	0.726208	-1.22444	-0.736328	-0.731334	0.30442
	-1.98744	6.27859	-5.94937	-2.83624	0.685689	-0.744	4.6497	0.935795	-0.780117	-1.58797	0.258358	1.40768	0.707457	0.730762	-4.82972	0.722357	-1.49738	-0.668864	2.68198	-1.88282	3.72228	-0.221365	1.91201	0.0910613	1.35252	1.68436	-1.89481	4.36725	0.646266	2.51213	-0.589367	-1.71674	-1.74775	3.41962	0.242644	0.745778	-0.470254	-2.02108	-0.566739	0.751817	1.81341	-0.50662	0.80914	0.41597	-1.90111	-0.177827	0.542558	-0.457881	-1.2385
	0.293286	7.76167	-6.60774	-4.00661	1.49438	-1.83559	6.60864	-0.651478	-3.28853	-2.68703	1.65718	0.395771	1.06122	0.191771	-0.296933	1.43256	0.62653	-0.974971	-2.55945	-0.00953002	2.73495	-1.31985	-2.09722	-1.87164	-4.76276	-1.46938	0.153506	2.2212	-0.149111	-1.73612	-1.26786	0.413361	0.614488	-1.24855	1.5548	-2.87596	-0.225286	2.13479	1.28927	-0.94498	1.77359	0.201666	1.39138	2.55178	0.207277	-0.00367801	0.562291	0.75892	-2.351
	-0.540783	7.98616	-6.01969	-3.77487	1.04762	-0.527658	6.71231	-1.57392	-2.68517	-1.85346	1.81684	-0.0161123	-0.207509	0.749391	-0.309617	-0.549318	0.811145	2.1858	-1.63551	-0.223008	-2.08827	0.855162	-3.02205	-1.49862	-0.732989	-1.6127	2.98742	1.30449	0.86139	-1.03539	1.13117	1.98508	-1.01152	-0.742269	0.446806	1.03198	2.98322	0.251626	-1.58799	0.581337	1.58726	1.04969	-1.26665	2.36945	1.36417	-1.59916	-0.941621	-1.00292	0.0308988
	2.12337	7.29195	-7.04594	-0.0765083	2.41194	0.328893	2.00409	3.6901	3.13587	1.18839	-1.70259	1.41371	2.1206	-1.11056	0.31734	1.13225	0.489443	-3.26244	0.697688	2.81012	-0.837905	1.37034	3.00097	0.170883	-1.48469	-0.635503	-0.687703	-1.32563	-1.60684	-2.24313	0.66038	-0.391518	0.0192189	-0.674364	-0.999601	0.118714	0.0862085	0.792604	-0.838101	-0.29417	-0.699518	-1.06604	-0.431674	0.628109	-1.21209	-0.184513	1.12133	-1.25617	1.36579
	5.17405	8.94328	-7.26742	0.812146	4.05615	2.05618	1.12584	5.82401	4.35286	1.30894	-4.17678	3.30583	0.00270634	-0.919605	2.35496	-0.488211	3.78538	-4.26586	0.0434671	1.57254	-0.716845	1.4685	0.186771	-1.37794	-0.312046	1.2205	0.760974	1.0403	-0.827019	1.87529	2.8168	1.8949	2.99992	1.80167	3.59462	-0.116556	1.1117	-1.37107	0.833228	0.296271	-0.00599273	1.44781	-0.331305	-3.225	-0.658791	-0.00777088	-0.622437	1.01202	-1.51383
	-0.268992	6.92879	-7.72294	-1.30175	1.15816	-0.489434	5.43709	-0.264768	-0.942656	-0.750249	1.36891	1.18967	1.77443	1.34529	-1.28475	-0.953667	-0.69882	-2.93459	1.60289	-0.70988	1.42037	-0.582123	-0.381444	0.67883	-0.91153	1.28246	-1.44405	-0.431995	-1.27156	-0.0950599	0.896382	-2.38372	-2.54386	-1.97732	-0.307266	-1.34081	-1.82105	-1.04377	-0.0129846	-1.43105	-2.50651	0.0643056	0.635606	-1.70443	0.343017	-0.313505	0.529134	0.850968	-1.57241
	-1.10978	5.82958	-6.20252	-2.71851	0.00836057	-1.70742	5.59121	0.239423	-2.1699	-0.404664	1.33832	0.620697	1.94847	-0.908283	-2.01792	-0.733206	0.0565582	0.294129	1.59687	-1.733	-0.953191	-0.364517	2.22539	1.46817	6.3111	0.588767	-1.3523	-5.16464	-0.0186997	0.308823	4.08499	-1.01791	1.82962	1.01781	0.0667695	2.35011	0.389252	2.46658	2.50918	0.359035	0.305387	3.2291	-0.402983	2.49618	1.88859	1.22255	-0.0104334	0.0110318	-0.65289
	3.52601	6.72115	-7.75095	0.723001	2.36915	0.475532	1.68805	3.53813	2.55417	1.24224	-1.4091	1.44384	1.36897	0.580949	1.53335	0.711276	0.918662	-1.9285	0.616253	1.93107	-2.46807	1.96364	1.79392	0.672117	-0.5487	-1.59308	-1.28603	-1.31622	-0.697449	-1.03871	-0.22164	-0.774837	-1.26555	-0.878307	-3.92729	-1.14621	-1.47009	-0.27638	0.575192	-2.06623	0.585591	-0.0768664	-1.05787	1.32571	-1.68566	-0.766763	1.07298	0.023292	0.745717
	6.29207	7.34747	-8.26152	2.28143	4.37045	1.81125	-0.282804	6.45147	2.65804	1.21969	-2.42287	0.856973	1.08274	1.4708	0.531827	0.719381	-0.354517	1.64234	0.804243	-0.787105	-1.51934	1.48501	1.9272	-0.0142412	0.618666	0.259239	4.92049	3.70504	0.976278	-0.251122	-1.67578	1.00399	-0.296975	0.0861792	-0.97914	3.2603	2.33017	-0.235448	-2.31099	-0.0255838	0.109636	-0.212637	0.306285	1.50707	-0.270928	2.30343	-0.971386	0.347724	0.500398
	6.82284	4.03574	-7.44516	5.21348	1.35237	1.33181	-0.493564	-0.280554	0.299246	-0.270636	2.39634	-1.23275	0.951026	-0.992927	2.61625	2.8554	-2.89901	1.99999	-2.05561	-0.886882	0.800078	-1.09322	-2.63749	-0.0221525	-1.99618	0.102929	-0.918826	-1.50231	-0.979489	0.560538	2.0503	-0.0566544	0.97014	0.285669	1.01977	-0.79445	0.253943	-0.89845	1.2754	-1.03219	-0.62696	-0.826832	-0.499681	-0.902666	0.945633	0.55088	-1.10975	-0.877787	0.532751
	6.66832	4.40565	-7.82046	4.05697	2.73332	1.97155	-1.32453	1.95253	0.0110944	-0.381311	0.779277	0.258842	1.06932	-1.33919	-0.301443	3.30296	-2.46687	1.72838	-3.09639	1.83138	0.535608	-1.74741	-0.590324	-1.72867	-2.75949	0.0900205	-0.185947	-1.73062	0.287168	-0.675748	0.130646	-1.62759	0.659511	3.43695	1.31703	-0.324439	1.52769	0.433513	3.36	2.42697	0.0682747	-2.14792	-0.09415	0.909057	-0.502892	0.71831	0.740729	-0.950252	1.10903
	7.6574	4.45846	-8.32316	4.68352	2.717	2.42002	-0.935238	2.45964	0.0245625	1.3559	1.60895	0.478175	0.634208	0.102429	2.79979	0.509481	-1.70826	3.75742	1.09896	-0.860238	0.850824	-1.48175	-0.88054	1.3623	-0.784042	-0.435533	-0.984535	-1.279	-0.344198	2.08854	0.410252	1.46193	-1.13591	-2.22692	-1.13035	-1.11814	-0.607836	0.546785	-0.462956	1.6873	0.565604	1.79555	0.0612198	-1.59246	2.08605	-2.33014	-1.79314	-2.33035	1.50955
	12.9009	5.50581	-10.7907	8.07529	5.60913	5.04746	-3.22959	4.7735	0.262513	2.70125	0.828964	-3.81465	-0.0240479	0.934485	2.62684	-0.535265	-1.92308	6.2324	-3.34943	-2.54472	-0.374584	-0.708267	1.48542	0.0616947	4.13787	0.0749041	-1.27814	1.78679	2.04604	0.913472	-3.14979	-0.730899	0.513029	-0.849054	0.586822	-0.985737	-2.63074	0.304201	-0.0806405	-0.605364	-0.688479	0.304939	-0.0567384	-0.293026	-0.0918313	-0.452075	1.39277	1.98569	-1.58877
	14.0318	-1.95367	-5.24408	7.57113	-0.539586	2.5403	-2.04393	-5.40274	-2.93189	-1.47085	0.739477	0.694743	-2.22912	0.289568	1.27911	2.33728	-0.388867	-1.91627	0.843744	0.356398	0.102394	-1.02696	-3.90817	2.03888	-2.21546	-1.00007	-0.524373	-2.22811	-1.04352	-1.91076	-0.636807	1.63901	0.036822	1.10788	-3.05652	3.77122	0.0282523	-2.98336	0.120035	1.31738	0.33271	2.53236	-0.720311	-0.982564	-1.71941	0.794792	0.647793	2.47119	-1.82441
	10.9967	-1.09285	-5.34425	5.91218	0.106653	2.14097	-1.67016	-2.57446	-0.795891	0.870639	0.618276	-1.57925	0.136385	-0.851392	-0.0808231	-1.86516	-0.316413	-0.230817	1.8418	-1.12327	-0.228639	-1.78055	-2.27374	0.895987	0.434749	-0.374731	-0.876579	-3.24935	-1.59517	1.16169	-1.16043	-0.860188	-1.97031	-0.220126	-0.657769	0.0581148	3.99114	-0.582728	-2.23313	-2.24221	1.40714	-1.65054	1.45661	-0.00750188	-1.40085	1.88834	-0.449932	-2.37686	-0.154798
	16.9095	-2.51719	-4.86111	7.10286	0.9801	4.01917	-1.48251	-4.24889	-3.46333	0.585679	1.69092	-2.62117	-0.788596	-0.972009	-2.73279	-1.49145	-2.73881	-3.3211	6.3003	1.34309	3.18169	0.13903	1.24619	1.41963	-1.18951	0.510344	-0.338248	2.41865	-0.947619	3.07562	2.72461	0.753086	1.61312	-1.4275	0.00922213	0.436569	0.594511	1.81536	-0.856352	0.120497	0.77125	-2.67078	0.0296997	0.755419	1.52968	-1.73454	1.072	2.02502	1.2786
	23.2244	-3.50383	-6.08558	8.0445	1.36411	5.6442	-4.2194	-4.29157	-1.84812	-1.23063	-2.44128	-6.23492	-5.0414	1.85087	-5.45889	-4.6003	5.10147	-4.98515	-3.87451	1.1017	1.58636	1.28788	1.26872	-2.69183	1.81006	-0.58374	1.06582	-1.06897	0.760258	-1.62249	-1.43048	0.25758	0.119411	-0.00109757	0.794741	-0.838269	-1.18528	1.00456	0.543313	0.488188	-0.406192	0.674957	-0.575231	0.499419	0.0844275	0.749481	-0.769027	-1.17267	0.699447
	26.187	-13.2844	3.05224	-6.0348	-4.33756	5.22975	0.974015	-2.21247	-5.43929	-2.92097	0.324959	9.76762	-0.285921	0.334243	5.3084	2.47754	-3.47374	-1.8389	-3.48142	0.357658	4.5439	2.1854	0.875003	-1.26995	5.44101	1.64407	1.688	-0.744916	-1.82647	-0.233297	-0.757137	1.37772	-0.783862	-0.418963	0.322744	-1.55101	0.279508	0.297552	-1.07328	0.385945	-0.309614	-0.783363	-0.0412791	0.206313	-0.877184	0.182812	-0.222256	0.152999	0.418222
	28.965	-13.0848	0.637428	-4.18206	-2.94492	4.09003	0.0309757	-4.09681	-0.823816	-0.770934	-6.24146	2.84204	-0.041523	-0.94363	-2.88032	2.36662	1.02068	4.27567	2.03762	-0.547277	-4.27832	-2.09738	3.46151	2.19233	-2.18996	-0.906304	4.20454	-0.944558	0.856809	-2.07268	0.420276	-3.21703	0.297053	2.01715	-1.10638	-1.26249	-0.880993	-0.68989	0.664299	0.490949	-0.496251	-0.685905	1.8442	-0.13021	1.40095	-1.74004	0.425304	0.218791	-1.3285
	30.5605	-13.9666	1.12005	-6.91511	-2.89827	3.50969	0.0159999	-1.79774	0.165489	-1.04338	-5.44607	4.12862	0.231261	1.76569	-0.386638	0.255501	3.79622	2.79115	2.31307	-1.39886	-3.05038	-0.79094	-1.89139	-1.81596	-2.28984	0.63698	-5.94217	2.68045	1.82117	2.32489	0.343016	1.69763	-0.120638	-1.96608	1.57754	1.34186	-0.471494	0.707372	0.439504	-1.42282	-0.451407	0.967902	-0.89952	0.395673	0.42735	1.15867	-0.375683	-0.787843	0.928522
	35.473	-17.4134	4.62719	-15.958	-8.03785	0.351205	1.78322	13.5337	-0.389418	4.93365	8.38874	-6.22424	-1.10858	-1.80834	-1.14672	-0.877759	-0.441951	-2.67183	-1.15257	-0.245836	-0.599498	-0.307132	-1.12132	0.986888	-0.990219	-0.50487	0.253606	-0.222676	-0.256444	0.110103	0.0339911	-0.365138	0.170946	0.539349	-0.465882	0.435341	0.229336	-0.662628	0.0479246	-0.100694	0.0761725	0.132257	-0.0975971	-0.386049	-0.218966	-0.0988845	0.0949672	-0.147667	-0.146989
	-8.1163	-2.94798	0.817754	1.0704	-2.51396	2.19452	-0.392336	0.633497	0.456684	-1.85675	0.180721	-1.32641	1.8722	0.268464	-0.394309	0.382476	0.303807	-0.0820377	0.313957	0.620059	-0.273732	-0.474638	-0.173483	0.0895245	0.245038	-0.493768	-0.119374	-0.587182	0.878509	-0.154045	0.678662	1.39839	-0.357428	0.264243	1.2904	0.285371	0.166692	-0.639613	-0.104721	0.472356	-0.795106	-0.640783	0.614737	0.237781	-1.04766	-1.34276	0.174403	0.703147	0.466194
	-8.7311	-2.08495	-0.805119	0.374709	-4.24166	2.8304	-1.24164	-1.5822	2.7894	-1.45873	2.8163	0.243238	-0.455503	0.661335	1.06585	-0.537849	-0.924261	-0.407589	0.831096	0.177746	-0.896854	-1.69839	1.76519	-0.530318	-0.446891	-0.769336	0.570195	-0.159628	0.321716	1.3244	-0.488825	0.531752	-0.570312	2.30432	2.31851	0.773357	-0.273106	1.03482	-0.357406	-2.61764	-1.09793	1.17525	-0.314608	0.312595	-0.175418	-1.10845	0.302539	1.27906	1.87068
	-8.08099	-1.78836	-0.298805	0.864917	-2.96123	3.96988	-1.55616	-0.618178	3.8789	-1.71584	3.11011	0.802005	-0.795794	1.06314	1.02016	-0.478684	0.0763038	0.137479	0.38415	0.00967332	-1.23089	-0.892677	0.786692	-0.788452	-0.124875	-0.408666	-0.354743	-0.721545	1.3021	0.614008	0.571812	0.812972	-1.13592	0.517574	-0.00306371	-0.614425	1.51617	1.27671	-0.756097	-1.45097	-1.27967	0.327538	1.01662	1.59537	-1.36557	-0.499884	-0.605983	0.680076	-1.31307
	-8.27188	-4.27219	3.53481	1.79007	-1.05155	3.72392	-0.0701277	1.6577	-0.549975	-2.04636	0.00841193	-1.49705	1.66023	-0.101077	0.894054	-1.16463	1.5422	0.312671	-0.502704	-0.779076	0.631954	-0.0959205	0.0564485	-1.01462	0.554129	0.18936	-0.750001	1.6742	-1.47122	-1.71249	0.24961	-1.14995	0.77312	-1.12641	-1.7058	0.42721	1.38157	-1.73831	1.02514	1.16067	-1.35935	0.399634	0.0897792	0.732457	0.917203	-1.1632	-0.537939	1.24965	-0.222106
	-8.81867	-3.50004	2.61676	1.94693	-2.3575	4.27646	0.488044	1.70251	0.647204	-2.09678	0.492301	-0.695674	1.23327	-0.116468	0.746098	-0.24719	1.26447	0.701068	0.514281	0.167735	0.0879555	-0.247662	-0.813385	-0.617129	0.760056	-0.438083	-0.0427157	0.383252	-1.0106	-0.645526	0.0112692	-0.679275	-0.216188	0.145543	-0.832862	-0.0978076	0.536102	0.274178	-0.176322	0.236912	-0.261951	-0.0134217	0.866962	0.571507	-0.209675	0.0840869	-0.799647	1.39842	0.228376
	-8.96577	-3.10579	1.99892	2.0084	-3.9148	4.11646	-0.237634	0.88182	0.919231	-2.83764	0.778466	-0.76894	1.68239	0.447264	1.40685	-0.939876	1.00082	-0.303341	0.0853578	-0.306198	0.426073	-0.862296	0.318054	-0.328874	0.194724	-0.319224	0.30984	-0.413634	1.57609	0.252683	0.238851	0.410174	-0.0868814	-0.0662447	1.1422	1.10655	0.718671	-1.77239	1.42847	-0.252906	-2.0928	-0.362699	0.278073	1.65548	-1.037	-2.04848	0.585731	0.167215	0.834017
	-8.99953	-4.04445	3.62436	2.21021	-1.02625	4.11487	0.101856	1.49796	0.699338	-4.05142	-0.259662	-1.45302	1.61207	0.119887	0.762661	-0.349968	1.26543	-0.804098	0.996238	-0.226442	-0.474452	-1.58138	-0.89681	-1.2553	0.503524	-0.162636	1.11717	-0.403096	-0.497872	0.128526	-0.659558	-0.685031	0.344315	0.457628	0.11375	0.151898	-0.179468	0.225749	-0.602775	-0.774985	1.39673	0.131128	-0.052617	-1.59041	0.783477	-0.844816	0.751431	-0.462484	-1.09981
	-8.66008	-3.97896	4.19368	2.53861	-1.32701	4.14963	1.30063	1.97052	-1.10253	-2.04219	-0.431927	-1.74438	2.35848	-0.578998	0.0668517	0.184055	0.979325	0.496414	-0.11339	-0.367802	0.710339	0.167979	-0.729573	-0.592332	0.295522	-0.225417	-0.625508	0.572546	-1.35804	-1.69177	0.697427	-0.414135	1.32633	-0.825725	-0.217661	0.0614061	-0.998572	-1.26551	-0.278611	1.55817	0.322878	-0.117974	0.831434	0.00321361	0.585945	0.650542	-0.245838	0.20555	-0.494831
	-8.71596	-2.16765	2.61516	1.94941	-3.93176	5.06238	-0.413594	2.3042	2.09342	-4.71528	0.760333	-0.886043	1.71676	0.806196	0.786567	1.02809	0.92525	-0.860025	1.88946	0.809372	-1.22061	-1.06984	-0.284106	-1.08529	0.861062	-0.813489	0.644662	-0.594663	0.320039	0.184072	0.250053	-0.233974	-1.32922	0.707688	-0.657848	-0.227021	-0.858675	1.96012	-0.334106	0.0940296	1.15709	-0.158859	0.0400677	-0.766054	-0.683969	-0.892913	-0.234154	-0.523503	0.43097
	-8.74864	-3.71739	1.90368	1.75865	-2.19018	3.37147	-0.164357	1.23062	0.729737	-1.81253	-0.422307	-0.642671	0.836119	0.114777	0.92459	-1.15134	1.66293	0.492833	0.333105	-0.0665269	-0.147345	-1.31231	-0.933034	0.358303	0.419567	0.278618	-0.0390328	1.39579	-0.646523	-0.673011	0.602823	0.44739	-1.45208	-0.815426	-0.247076	0.152149	0.155993	0.979668	1.51964	0.553927	-1.10143	-0.814847	-0.691239	1.19882	-1.24796	0.717075	1.07972	-0.803938	-0.172844
	-8.91274	-4.12579	3.32205	2.51513	-0.75591	3.37203	1.44853	1.30029	-0.0974681	-1.81745	0.0609378	-0.159618	0.381751	0.217586	0.955854	0.156742	0.426261	-0.973108	0.417188	0.238592	-0.62746	-2.13454	-1.40273	0.504814	-0.0757106	-0.573474	0.0905834	-0.349625	-0.242206	0.278296	-1.69685	-1.02817	-1.21979	1.46435	1.11479	-0.629034	-0.191399	3.16259	-1.35432	1.28429	1.04845	1.91112	-0.280847	-2.07143	-0.0492327	-0.223954	0.65941	-0.0234205	0.475451
	-8.45922	-5.97933	5.55028	2.68156	1.49827	4.06243	2.25364	1.81538	-2.88457	1.18255	-1.57913	-0.368296	2.60035	-2.05123	-1.37663	1.72772	1.45245	1.04496	-0.62477	1.467	4.12172	5.92934	-0.591141	4.99681	-1.99839	-0.151226	0.405213	-3.21216	6.62352	2.04539	-0.277617	0.457871	-0.919268	-1.58752	2.00907	0.683376	0.606133	-1.14197	0.62101	0.0313387	-0.504521	0.199368	1.54681	0.291707	-0.711149	0.264461	0.484379	0.212484	0.399862
	-8.59056	-4.68199	4.29974	2.75958	-0.714983	3.43806	1.09242	2.30773	-0.033816	-2.33427	-1.05125	-1.41425	1.99447	-0.755851	-0.496731	1.35392	0.547821	0.695211	1.50029	-0.209733	-1.05825	0.191682	0.4877	-0.175442	1.51196	0.187699	-0.768542	0.786788	-1.46822	-0.667297	0.300372	2.02633	0.759427	-1.15901	0.693176	-0.2099	-1.30379	-0.2754	0.944547	-0.214824	1.49833	-2.9422	0.74583	0.359438	0.627836	3.09428	0.459553	-1.44964	-0.446488
	-8.70502	-4.24539	2.69732	1.9446	-1.81579	2.61153	0.693527	1.18235	-0.408035	-3.13053	0.692627	-1.48582	2.29304	-1.19864	-0.0977696	1.30797	-0.307072	-0.374374	1.35019	-0.674987	0.235499	-0.956097	0.813257	-0.125571	0.305193	-0.719303	-0.0394267	0.404808	-1.2237	-1.11389	-0.524201	0.718303	3.01151	-0.384153	0.322621	-0.0979368	-0.971713	-1.83759	-1.01516	0.332468	0.585623	0.0371637	1.02092	-0.250695	1.45806	0.699609	-0.702485	-0.56691	-0.665236
	-8.80027	-5.69067	4.42834	2.43646	-0.168237	2.99901	1.64267	1.69862	-1.16991	0.596918	-1.7452	0.314991	-0.339619	-0.736014	-0.268866	0.607063	-0.112843	-0.126051	-0.00171393	0.752095	0.864963	1.8158	1.23216	0.188449	-0.191044	-0.639365	0.448685	-0.0487167	0.797524	0.565708	0.54416	-0.1554	0.710386	-0.450833	-1.54144	-1.15308	-1.27787	-0.687387	-0.685888	0.17516	2.38812	0.616783	-2.76076	0.0845753	0.677407	0.391714	-0.49171	-0.857522	-0.535209
	-5.6188	-8.08868	6.67057	2.12244	7.40301	0.912731	2.93263	0.0669141	-0.654894	3.19047	0.688983	0.990371	-1.65909	-0.784738	-1.14799	-0.203072	-2.51024	-1.38291	-0.627871	-0.0844662	-2.10197	-1.79948	0.670812	-2.08691	-1.32191	0.123785	-0.440241	-0.295193	2.3448	0.610567	1.63728	0.405189	0.441248	-0.420031	-0.480361	0.172365	-0.258557	-0.30631	0.0252326	-0.0814034	-0.124778	-0.21084	0.0334622	-0.233763	0.172582	1.13607	-0.509014	0.696783	-0.505002
	-8.34775	-6.52341	4.53073	2.49397	2.53547	2.18689	2.41459	0.575729	-0.854897	1.72841	-0.5207	1.12584	-1.78814	-1.00225	-0.769541	-0.945874	0.699517	0.312745	-0.554138	0.396951	0.271455	-0.377099	-1.28297	0.784984	-0.498352	0.755911	0.675198	0.352152	-0.363649	0.0795723	-0.0270976	-0.299998	-0.710787	0.239589	-1.24529	-0.531647	0.366125	0.572893	0.527454	-0.127998	-0.27013	-0.0227653	-2.2092	-0.293043	0.352693	-0.132803	0.488331	-0.280812	-0.298768
	-8.1666	-6.18214	4.92135	2.72919	1.3672	3.43342	3.01966	1.46861	-1.58518	1.42802	-0.993079	0.787311	-0.800182	0.274677	-0.370167	0.248219	0.875307	0.904363	-0.804054	0.327864	1.35948	1.81093	-0.244309	1.52267	-0.766568	-0.0932915	-0.847334	-0.180146	-0.122445	-0.0529122	-0.989143	-0.780693	-0.197327	-0.190019	-0.906384	-0.0776032	-0.661843	0.897466	-1.03892	-0.44065	1.30278	1.14162	-1.34081	-0.687149	0.00837806	0.827212	0.697602	-1.03101	-0.558281
	-8.11152	-8.02143	5.04441	3.15502	4.07135	2.73045	2.93674	1.36236	-1.9196	3.31728	-1.31445	0.618178	-2.51218	-1.54528	-1.28715	-0.413744	0.91063	2.80226	-1.17861	-0.687736	0.817006	2.52758	-0.460031	-0.250544	-0.688805	2.10267	-2.07124	2.03833	-4.90378	-1.42434	-0.478513	-2.75295	-0.331383	1.45309	-0.420138	1.35482	2.10618	0.271039	0.723542	-0.790153	-0.42781	1.40602	1.71335	-0.45201	0.140335	-0.909872	-1.24565	1.27089	3.34686
	5.43735	-13.1869	5.17839	-4.15812	11.4776	-3.2944	0.059153	-0.524798	3.60587	2.16317	2.27942	-1.64295	0.45031	12.4046	0.0777671	3.27906	2.78764	2.49217	4.07128	1.21356	2.77964	1.34689	-2.28687	0.911992	0.843423	-1.00798	0.531929	-1.74499	-1.30481	-1.04299	0.333555	-0.12917	-0.0407396	2.25419	1.40738	-0.727164	-0.494666	1.12638	-0.0306934	0.805695	-0.878738	-0.996685	-0.644906	-0.00426417	-0.143342	0.443617	0.0346704	0.247279	-0.0170098
	-6.51995	-8.15312	5.76199	2.85811	6.81759	0.0655178	3.64123	-0.312975	-1.32126	2.63583	0.741358	2.53095	-3.05659	-0.953536	0.576787	-1.37586	-2.78468	-3.09402	-1.81552	-1.16497	-3.86653	-3.1699	1.86986	-0.567669	-0.680032	-0.969373	-1.23226	-0.0428239	2.73887	1.42079	0.607141	-0.568757	-0.741946	0.282534	-0.166292	-1.1951	-0.521292	0.730943	-1.21522	3.88112	-0.350488	0.385916	1.95841	0.449659	-1.66815	0.948379	0.396832	-0.463991	1.34347
	-5.92406	-8.38742	6.47545	2.85326	6.52782	1.84872	4.01826	0.327334	-0.898719	3.4421	-0.410509	1.5987	-1.79033	-1.56272	-1.27163	-0.162981	-1.07815	-0.440708	-1.77511	0.681332	-0.560244	-0.739754	-0.490689	-1.19898	0.300309	-0.163039	0.611009	0.387413	-0.254852	0.86003	0.637795	0.916914	-0.963849	0.337466	-1.24013	0.648628	0.614909	2.05295	0.39994	-2.55024	-1.33026	-1.85443	-2.43194	-0.284524	1.03917	-1.21244	-0.995778	0.861384	-2.48377
	-2.76956	-10.6579	6.00615	0.287749	10.7613	-0.732025	0.867766	-1.52723	0.166946	1.43635	1.42963	1.45216	-1.8265	2.9742	1.28668	-0.674631	-1.43018	-2.37751	-0.79994	-1.36932	0.0628415	-2.0605	1.09727	-2.30856	0.577116	-0.367576	0.577552	-0.573438	-0.115298	-0.169294	-0.802459	-0.993413	2.38751	-0.88148	0.703057	0.708769	0.450383	-3.92785	1.01379	-2.79772	0.683518	0.126324	1.23428	0.798471	0.780721	-1.18236	0.960833	-1.91383	0.480223
	-8.55001	-3.53631	-3.59115	-0.682268	-4.48307	-2.28063	-0.115806	-1.24355	-0.107367	1.1174	-0.461361	0.14552	-0.291141	0.78618	0.548493	0.104872	-0.366148	-0.617104	-0.180058	-0.02883	-0.318934	-0.731731	-0.990539	-0.879602	0.936877	-0.0320494	0.317147	-0.394301	0.915928	0.186694	0.173556	0.0544242	-0.346639	0.377497	0.211758	-0.151527	0.00027475	-0.68792	0.78916	0.623824	-0.722969	-0.754397	-1.18931	-0.474392	-0.51789	-0.797727	-0.367675	0.0181733	0.251391
	-7.30773	-3.64848	-3.47924	-0.926163	-4.44308	-1.9142	-1.16397	-1.74781	0.545771	0.688487	0.284093	0.422119	1.14753	0.798356	1.64579	0.727727	-0.314373	-1.59397	0.0322531	-0.590322	0.543345	0.0381746	-0.743392	-1.74689	-0.421868	-0.924148	0.48596	0.822631	0.744709	2.06647	-0.72585	-0.741219	2.81444	1.54237	-0.586564	-0.142932	-1.24372	-0.730936	-1.55616	-0.240906	-1.63785	-0.279567	-1.63855	1.50939	1.46978	-0.22517	0.868191	-0.229298	1.35774
	-7.87877	-3.47092	-3.16895	-0.472509	-4.51744	-1.87792	-0.723412	-0.483692	0.476307	1.58152	-0.920936	0.406277	-0.421803	2.03503	0.559697	0.533703	0.0909066	-0.738106	0.290595	1.15228	-0.530176	0.338014	-0.430711	-0.668672	-0.0738545	-1.14781	0.109077	-0.239492	1.31562	0.618754	-0.120088	-0.420962	-0.0532724	-0.164697	-1.32692	-0.823069	-0.895801	-0.516196	-0.163698	-0.0718407	1.80148	-0.0408739	-0.649883	-0.297376	-0.380934	-0.891004	-1.07482	0.297703	0.924118
	-7.74112	-3.47744	-3.86411	-0.728249	-4.59829	-2.08803	-0.943302	-0.878928	-0.0766489	2.19419	-0.658016	-0.0711781	-0.226459	2.01757	0.605512	0.539296	-0.449182	-0.275241	-0.604437	-0.462868	0.414682	-0.452345	0.433548	-0.441942	0.673438	0.389269	-0.28318	0.83706	0.847412	-0.323233	1.11459	-0.132594	-0.674041	-1.73469	-0.106426	0.544388	0.613712	0.555301	1.14873	1.00546	-0.247892	-0.503932	0.263372	-1.5139	-0.276019	-0.654727	0.631536	-0.337413	-0.249683
	-8.40286	-4.36993	-3.53511	-0.731826	-4.34294	-2.23935	-1.16517	-0.938012	-0.194042	1.93954	-1.02378	-0.440711	-0.539607	1.7351	0.511961	-0.0976321	-0.330719	0.0477074	-0.873543	-0.151215	0.0880594	0.711214	-0.0101706	-0.962786	-0.155351	-0.0697423	0.152128	-1.0951	1.40023	0.411181	-0.101513	-0.735721	0.212451	-0.237769	0.624745	0.878301	0.288934	-1.18619	0.14441	-1.19347	0.656726	-0.837169	0.363701	-0.608467	0.695966	0.148782	-0.503496	0.222905	-0.646215
	-8.3538	-4.26297	-3.81791	-0.719866	-4.68897	-2.07929	-1.33054	-0.512039	0.300866	2.54807	-0.947524	0.109662	-1.06323	2.29272	0.699776	0.355325	0.135871	-0.316083	-0.390804	0.715595	-0.293053	0.36443	0.328033	-0.963369	0.178885	-0.327083	0.11943	-0.372058	1.30266	-0.289607	0.754653	-1.2419	-0.49359	-0.304483	-1.07217	0.39973	-0.0634366	0.197772	-0.139264	-0.417529	2.02167	-1.35679	-0.1739	-1.05559	1.00083	0.822006	-0.977769	0.50533	-0.84182
	-8.17323	-4.10612	-3.10972	-0.742993	-3.99559	-1.74914	-1.30047	-0.975827	0.111958	2.94985	-1.04179	0.0055007	-1.05743	1.85507	-0.124576	-0.11511	0.279195	0.861638	-0.421769	-0.280477	0.0987975	0.584799	0.119948	-0.495314	-0.0412842	0.284145	-0.39114	0.453276	-0.0462488	-0.688148	0.508791	-0.0508628	-0.831266	-0.874926	0.318584	0.0535194	1.49521	0.872393	0.551816	0.376964	-0.204124	-0.34189	0.360737	-0.0482958	-1.44453	-0.517065	0.164875	-0.00842817	-0.862447
	-7.74909	-4.86254	-3.19572	-1.11281	-4.09214	-2.38356	-2.38744	-0.391478	-0.419916	3.00615	-1.48622	-0.75095	-1.40035	1.54567	-0.0531923	-0.0104263	0.0452124	0.370616	-0.771796	0.0270794	0.554281	0.75604	0.289238	-0.673043	0.371458	0.903761	0.0273485	0.511176	0.384646	-0.696536	1.2427	-0.116489	-0.890132	-0.581616	-0.115299	0.0856445	1.08661	0.377507	1.07811	0.835762	0.437975	0.123723	0.528402	0.336736	-0.80934	-0.688361	0.302909	-0.175637	-0.821176
	-8.28196	-3.8703	-3.4553	-0.410366	-4.20924	-1.74479	-1.32171	-1.20406	-0.191003	1.95608	-0.492498	0.187669	-0.247997	0.350846	1.0356	-0.149856	-0.23013	-0.36458	-1.34117	-0.0791565	-0.170058	0.0511775	-0.508023	-1.09594	-0.620991	-0.138335	-0.0764158	-0.809081	0.345801	0.660226	0.269496	-0.613742	0.882611	1.12506	-0.0234462	0.294351	-0.313586	-0.198845	-1.41351	-0.536546	-1.2151	-0.237821	-0.155417	0.549911	0.855634	1.17023	0.0425703	-0.13569	0.175968
	-7.9681	-3.99815	-3.46162	-0.884712	-3.97196	-1.89139	-0.875552	-0.715981	-0.356007	1.69771	-0.318536	-0.0306483	-0.343106	-0.13206	0.309648	0.725257	-1.09101	-0.441619	0.271037	0.611961	0.196982	-0.36553	0.561573	-0.704576	-0.181469	-0.444565	0.276556	-0.916598	0.471312	0.229828	0.55118	0.134811	1.00781	0.82716	0.0498057	-0.00852113	0.177469	-0.296312	-1.27404	-0.0508388	0.199042	-0.999188	0.26698	-0.659357	1.48092	1.71593	-0.053717	0.658773	0.432313
	-8.1111	-4.32545	-3.83997	-0.822868	-4.77043	-2.79622	-1.37025	-1.16585	-0.31878	3.10201	-0.865383	-0.0877962	-1.1182	1.38166	0.715182	0.257648	-0.205817	0.110623	-0.880026	-0.526742	-0.100307	0.0727595	0.614394	0.0250768	0.373713	0.687089	-0.886315	0.519383	0.276271	-0.580686	0.59561	-0.275881	-0.267991	-0.933454	-0.74566	0.58144	0.313692	0.260167	0.419891	0.496525	0.708597	-0.44782	0.879007	-0.929168	0.763284	0.52703	0.660195	-0.108502	-0.282257
	-7.50963	-5.12308	-3.34676	-1.0918	-3.16708	-3.21932	-1.63048	-0.204273	-0.271422	2.57479	-0.668545	-0.681382	-0.418349	2.56187	0.717335	0.978234	0.0137374	0.0142309	-0.379512	-0.40902	1.54394	0.930175	1.59844	0.211797	-0.657232	0.360476	-0.266701	1.00792	-0.452286	-0.616935	-0.613045	-0.437515	1.63397	-1.11373	-0.0433205	0.511567	-0.238333	1.04961	-0.77125	0.75802	0.892914	1.24882	1.75714	0.296189	0.735858	-0.309315	1.03628	-1.06062	0.65166
	-8.22152	-5.06103	-2.86182	-0.500021	-1.66472	-2.10335	-0.979909	-0.82562	-0.409134	0.794741	-0.894634	-0.15444	-0.376684	-1.83099	-0.714403	-0.0728092	-0.37888	0.173576	-0.384697	-0.191789	-0.707421	0.253157	-0.643867	1.00718	0.278654	0.214463	-0.352971	-0.460969	-0.279025	0.956089	-0.446966	0.657353	-0.0664065	1.14483	0.471581	-0.725296	-1.17045	-0.192696	-0.365248	-0.437941	-0.670476	0.412352	-0.149575	0.0263438	-0.288384	0.255867	-1.07264	0.325881	-0.811731
	-7.80382	-5.26359	-2.42402	-1.23119	-1.74745	-2.40133	-1.96406	-0.206586	-0.769451	1.90452	-1.6419	-0.71887	-0.772918	-0.683899	-0.411683	-0.938935	-0.0331102	0.961921	-0.79264	-0.074409	0.220922	-0.223546	-0.17429	0.341439	0.0217124	0.942539	-0.703884	0.547329	-1.43085	-0.570753	-0.153026	0.376159	-1.29031	-0.306076	0.1221	-0.664902	0.294907	0.808477	0.554964	0.412038	-0.537951	0.275888	0.216566	0.36899	-1.24698	0.155165	-0.0602161	0.312949	-0.749958
	-7.98629	-5.57779	-2.4162	-0.858061	-1.0001	-1.82906	-1.35163	-0.345772	-0.373602	1.70062	-1.4412	-0.874657	-1.39279	-1.60481	-1.35912	0.0300066	-0.840383	0.561191	-0.115815	0.0787611	-0.288958	0.260143	0.394317	0.403498	-0.489367	0.416772	-0.207209	0.264676	-1.73596	-0.117712	-0.0635179	1.14994	-0.0364445	0.465045	0.829271	-0.49143	-0.126074	-0.0750491	-0.036238	-0.451796	-0.22709	0.119317	0.938764	-0.238176	-0.132872	0.356938	-1.32424	1.02802	-0.149321
	-8.10489	-6.33936	-1.79289	-1.14684	-1.14641	-2.04679	-1.77633	-0.540452	-0.980014	2.4638	-1.12027	0.183453	-1.12162	-0.3181	-0.0145319	-0.229149	0.350026	0.450344	-0.36558	-0.12187	0.901839	0.483324	-0.282224	1.72769	-0.91064	0.368338	0.345177	0.422757	-2.17088	0.986587	-0.541214	0.200049	1.58506	0.283055	-0.482923	-0.860768	0.0431809	-0.0410575	-1.65452	0.451277	-0.511447	2.50732	0.533118	1.79596	0.416144	-0.480234	1.24538	-0.0971436	-0.470459
	-5.63021	-6.79842	-3.26087	-2.70354	1.6096	-3.33195	-3.02679	-0.727074	-0.226018	-1.95074	-0.683381	-0.482972	1.25857	-3.67332	-0.934851	-0.0617727	-0.260643	0.580203	-0.224507	0.226339	0.156241	1.48003	-0.977711	1.62909	-0.799773	0.608344	-0.374713	-0.242483	-0.812712	0.786576	-2.07209	0.384613	0.568256	3.08167	0.0506469	-1.51529	-1.19843	-0.536636	-1.45618	-0.156762	-0.939882	0.0735043	-1.1976	1.19887	0.452353	0.457035	-0.0488086	-0.634	0.955286
	-6.53082	-6.75869	-2.03277	-1.99199	0.444926	-2.42584	-2.022	-0.461826	-0.663825	-0.154563	-1.3065	-0.228285	-0.356076	-3.45395	-1.77381	-0.227152	-0.0962123	1.58201	0.0504963	-0.197759	-1.42806	-0.0489708	-1.09431	1.14858	0.363879	0.728982	-1.10295	1.02161	-2.25767	0.313176	0.160419	2.60847	-0.366455	1.30739	0.327496	-0.94571	-0.928579	-0.137988	1.03367	0.86431	-1.29548	-0.953575	-1.7361	0.68632	-0.920036	1.52346	0.575968	-0.995823	-0.341754
	-5.31877	-7.43433	-1.5451	-2.67102	2.66087	-3.43138	-2.66723	-0.8479	-0.384922	-0.499546	-1.22534	-0.365837	0.302605	-2.38304	-0.927297	-1.25062	0.272706	-0.0779083	-0.110743	-0.270391	-0.665341	0.502989	0.585946	1.45638	-0.0734421	-0.0914339	2.3095	-1.40145	-1.18635	1.22434	-1.9204	1.06495	-0.285505	-0.583123	2.05207	-1.01016	-0.127712	-1.07067	1.1035	-2.26584	1.05163	1.49739	0.31103	0.495467	-0.528199	-2.16574	-0.521703	-1.00465	-0.59461
	-3.66337	-8.9308	-0.712211	-2.25804	4.91351	-3.13988	-1.14799	0.345504	0.0374516	-0.0182454	0.408478	-0.987112	-0.702817	-1.72629	-1.22062	1.36487	-1.96334	0.162539	1.48901	0.535338	-1.17615	-1.22563	0.277638	2.43479	0.877668	-0.808354	3.67238	-0.0905122	-1.00571	0.326722	-0.168324	3.02317	-0.862093	-1.00042	0.473518	0.211391	-0.617475	1.08385	-0.434684	0.442087	0.241393	-0.599966	-0.57523	-0.0837275	-0.0566527	0.124817	0.154566	2.02942	-0.00548135
	-1.20649	-10.0416	-1.67939	-4.75275	5.34562	-4.5129	-4.04674	-0.672532	-0.181602	-2.74954	0.00267475	-1.05443	0.353102	-2.22924	-0.0736437	0.254304	-0.808528	0.130409	0.357319	-0.0949061	-1.19782	-0.241925	1.42095	0.734896	1.59774	0.275162	0.438691	-0.127791	-1.68363	-1.07055	0.282971	1.62778	-1.76325	-2.08567	1.36333	1.09621	-0.709214	-0.140634	2.44993	-0.386282	2.09051	-0.552834	0.984974	-1.29751	-0.602516	-0.905851	-0.0261921	-0.144858	1.2342
	1.47079	-12.1046	-1.41729	-6.6653	8.70841	-4.65585	-5.21639	-1.26139	1.72021	-4.83438	1.88812	-0.710963	1.07896	-0.304338	1.17846	-1.19054	1.15092	-0.518402	0.798881	-0.514005	-0.375455	-1.62119	-1.1839	-1.08709	0.661689	0.185165	-0.741421	0.572946	1.25539	0.650253	1.19155	-0.288	0.19096	-1.8307	-1.44988	-0.434161	0.130591	-1.59729	-1.20685	1.76496	0.415866	1.57388	0.276479	0.987423	-1.56258	0.850858	0.333595	0.541983	-0.202176
	1.63459	-11.3304	-3.22777	-7.73667	8.66385	-4.49152	-7.30727	-0.841928	0.453174	-7.8232	1.32911	-0.0572256	3.48118	-4.19713	1.81596	-2.03398	0.684092	-0.095931	-2.13352	0.785706	1.89748	2.69136	0.752787	-1.00505	-1.1722	0.547442	-1.25513	0.804668	2.85406	-0.921886	0.835693	-3.42953	-0.0339501	0.717083	-1.80553	1.47535	1.44783	2.4318	-0.804346	-0.387954	-0.483817	-0.72425	-0.543604	-1.87612	1.42339	-0.0333071	-0.366143	0.382307	-0.531207
[truncated: 135 more columns]

## Sheet: ACP_HID2
	36.6997	-28.2232	12.4691	6.44791	8.44247	-10.2403	-2.37027	-0.215174	4.42021	-6.19064	2.35708	5.22947	-2.20266	3.89507	0.831659	-0.55027	5.43898	-0.221247	1.07055	-3.68748	0.996919	-0.584141	3.13889	-0.190899	6.03144	-6.10614	3.43231	1.81997	-8.92242	-0.363291	2.00546	1.49379	2.43735	3.96243	-5.65147	4.26125	7.22065	-2.91963	-3.37112	5.50978	1.10183	8.10997	-6.00427	-1.4766	1.93335	5.54711	2.01412	0.545388	-3.51837
	23.1115	-34.7434	5.7246	2.64757	-4.96363	-15.7877	10.882	19.0612	-1.6362	-9.87539	2.78323	-3.88997	5.62051	2.95743	-8.43837	4.36785	-0.377348	-1.40753	-3.16663	-2.40342	0.972508	-3.8601	0.900405	-4.0322	-0.663586	-7.22061	2.49927	2.02974	-0.00310549	4.88429	0.573712	-1.14161	-3.28785	-0.825857	1.7751	0.427247	-0.213852	-0.255662	0.818171	-0.173212	3.87084	-6.13606	0.743492	-3.10942	-5.58581	-2.90924	-4.47954	-2.58671	3.31294
	6.72976	-35.1786	-6.9973	-3.44663	-12.8986	-9.64911	5.0912	23.9889	-15.0445	-10.0988	-3.06828	-5.83023	6.43918	-10.2108	11.0565	-7.35892	8.61228	5.70196	-2.13845	5.86408	5.7408	3.74379	1.51256	5.72559	-1.99287	0.909047	1.8535	-5.03988	-5.8576	-6.59179	3.47655	0.77787	1.59611	-5.62966	-1.92042	-2.2457	-3.44702	3.71819	-2.29447	0.00760486	-3.36338	3.88529	3.36525	-1.19276	-1.3067	1.46465	2.19211	-3.15409	-2.85916
	23.6915	-29.2116	11.2337	10.5803	-3.85251	-7.6575	12.985	17.8616	-8.76297	-5.47514	4.01359	2.21771	8.00612	9.58061	-1.09602	-0.231025	5.54084	1.21865	-4.60305	0.152754	-1.34188	-3.47548	2.86476	-1.18998	-0.60023	2.85869	-6.92454	-2.40059	7.8771	0.0328489	-7.47235	-2.21277	0.823917	2.905	3.40486	-1.63899	5.92483	-3.1865	5.45211	-3.3287	2.15669	-3.05956	-1.88034	3.16958	2.48241	-0.0851638	-0.97897	1.79772	-2.27517
	34.0762	-22.7169	14.1488	-0.454453	9.50223	1.00901	1.41913	3.79898	1.46668	-8.74938	-6.39704	3.3796	6.04102	1.17799	6.58015	-7.04831	-7.59067	-9.68034	7.70643	10.7764	-13.6458	4.50599	-6.99408	-2.14296	3.14705	6.54541	2.95524	-3.97999	0.955611	-2.46552	-5.10481	6.43724	2.58482	4.15402	-1.57376	2.79007	2.77502	3.60957	-2.95609	-1.4137	-4.06949	-4.1507	-0.909466	-4.7423	-0.316097	0.433983	-3.87237	0.917174	3.78688
	38.1736	-27.685	16.8323	6.43516	8.86601	-7.02438	8.03675	-0.543999	-3.69111	-2.63272	5.10041	-2.7642	-4.37408	10.0141	3.58986	8.8624	-7.21742	-2.76611	1.43969	-2.81968	0.506721	-3.75082	3.62264	1.93647	-2.52741	7.02624	1.63794	6.73226	1.63964	1.27532	0.723797	-5.84444	-3.86301	0.773481	5.55667	-1.2556	-1.3227	-2.2502	-2.56091	-0.155519	-2.72227	0.786342	0.935298	-3.05177	0.108611	1.56458	2.83734	-3.35767	1.02579
	38.2654	-28.6614	12.8809	6.55306	11.3317	-5.29648	6.60327	-3.17414	-3.37321	0.190765	4.03461	-6.55984	0.678625	2.42951	0.323623	0.862445	-4.36308	-4.97325	7.95413	-8.79824	-2.7374	5.52166	1.72221	2.90472	1.89721	-4.59272	-2.32851	2.13276	0.627439	-1.15848	-2.6607	0.0666416	0.639375	-1.24661	-2.04745	0.341293	-3.21295	1.25123	-3.36017	1.94534	2.10886	4.53188	-2.03186	1.78376	-0.985354	-2.43086	5.65576	0.629115	1.9191
	38.3073	-27.7469	13.7732	4.04768	11.3839	-1.69498	1.93495	-4.76914	0.358699	-3.13672	2.84712	-3.29005	-10.5145	0.0467812	0.327139	0.989872	-2.19832	0.274062	5.43611	1.10055	2.91556	0.894915	-4.75016	-1.26053	4.38467	3.14566	-7.89322	-0.255654	-2.34496	0.307432	0.540869	-0.683581	4.71011	-4.76747	1.93042	2.82787	-3.95583	5.28811	-3.73746	-0.213623	1.1651	-3.62623	-2.84069	1.34798	0.593788	-3.22285	-1.08479	-5.14413	-4.5398
	33.5743	-23.9973	10.6174	2.86187	11.9416	-5.17704	-15.1164	-1.75962	9.31233	-1.26394	-2.70662	13.1826	-1.43734	-7.11958	6.81971	5.64203	5.84272	-1.34467	1.27565	-3.2968	-2.62956	4.72646	0.269498	-6.51706	-8.5901	1.61333	9.26467	0.538705	-1.50744	-0.282387	-4.24952	-2.31574	-3.43198	1.98489	0.833262	-6.24514	-2.94809	2.65836	0.787591	-0.807615	6.06486	-2.67581	-0.835916	2.29347	-1.90702	0.0493808	-0.684138	-0.466052	0.0811025
	38.5302	-26.1314	13.6145	7.44117	13.6746	-4.67019	3.78694	-3.58694	1.13968	2.27321	2.02151	3.04271	6.62483	-5.93263	-1.01498	8.05929	-0.616563	-2.73848	-1.42243	-3.27274	2.78535	7.78347	2.71527	-4.29544	-3.49858	-4.37337	3.90725	-2.94386	2.40686	-2.02584	-2.04916	-0.544205	-6.54446	1.90959	-2.3035	-5.46026	-2.74391	-1.52594	-0.00648038	-3.34007	-6.6014	0.626583	3.63704	2.89796	3.61706	-1.87007	2.39419	0.713935	0.1578
	40.199	-29.6482	13.2745	7.42043	12.5082	-3.60457	4.96563	-4.16581	-1.09786	-1.84632	2.79454	-8.01786	0.186385	1.85664	0.847262	-0.132131	-4.69457	-0.637268	0.834964	-2.03928	-0.69585	5.87968	3.05376	2.87195	0.34972	-0.97112	-6.13252	2.63951	2.65544	2.04149	1.56879	4.08674	-4.17476	0.781748	-2.59328	6.7597	-4.8251	2.39439	1.46208	0.208211	-2.59867	3.01231	0.663621	2.12672	0.462256	4.7854	-1.36392	3.27011	-2.5385
	38.7133	-20.275	13.5013	0.611336	13.5389	5.15875	3.82272	-6.48388	2.56851	-2.48959	0.828781	4.25048	15.7732	-5.93195	-1.5394	-6.48264	1.53673	-8.07609	-12.0576	3.99576	-1.54252	-0.625604	-5.50151	2.62694	1.62173	2.26877	-1.17077	-2.61992	2.25413	5.93837	3.23718	0.373743	0.373851	-3.74133	2.20947	0.452234	-3.27334	-0.261498	2.29371	2.98189	2.8744	5.20647	4.44623	1.38573	-1.81669	-1.85851	2.70832	1.02083	-0.967
	35.1474	-14.1137	15.6165	-2.87727	12.2148	0.602878	-9.95107	-1.96657	8.33812	-1.84085	-4.68162	3.91348	-5.22717	-2.96014	5.16335	-0.311895	5.46623	-3.40646	-0.014659	-6.85217	1.38848	-7.29694	-6.16411	3.46367	3.06672	3.04269	-8.38838	2.15479	0.433477	4.6142	1.15526	1.37631	6.72417	-8.26949	1.66636	-0.583302	5.77125	-0.916884	-0.716866	-2.61416	5.78371	0.24771	7.91518	-0.00868821	-2.28791	2.4667	-3.24276	-0.52768	-1.11528
	35.3051	-23.824	16.0139	-1.02882	16.006	-3.07141	-5.40602	-0.533014	1.93651	3.03171	-4.53168	3.48199	-8.70967	-5.86698	4.22874	5.99621	2.17693	9.46	3.15204	-1.15051	1.55885	2.20708	-1.72597	2.02668	-3.08996	-2.85041	-6.63492	-12.7556	-4.81884	1.12348	7.1106	-6.71901	-0.224795	4.7153	-0.205353	0.103403	5.67334	-2.38452	7.80339	5.52697	-3.71711	-4.49382	-1.27624	1.38161	-3.39638	-0.19245	-0.637019	-0.629503	1.26913
	42.8657	-19.4305	14.1214	4.05488	12.0289	6.71618	2.70005	-9.39757	6.43361	2.32797	-1.61866	2.82316	6.58371	-3.92625	-1.6864	-0.727961	-3.81125	5.65975	-8.32962	9.05108	0.403855	-5.38041	-1.12525	-1.81922	0.647946	6.23616	-1.67065	2.9064	-2.29488	-3.59159	-0.469704	-2.24465	-1.56792	-2.4965	-1.70289	4.25517	-2.70296	-5.4878	3.55942	-4.72192	-3.57893	-2.30674	-5.98205	-6.75178	2.60096	-3.59762	1.55765	0.277298	-1.34658
	37.0996	-11.3681	15.7034	-7.67861	10.4997	5.25668	-0.807229	1.49491	5.66165	-10.9219	-4.09297	-5.08359	-11.5508	0.199127	-4.18432	-7.60268	0.413289	3.63826	-1.42635	-2.50483	7.54856	-3.23486	-4.58325	-1.10479	0.309414	-6.14234	9.55858	4.95199	1.27287	-2.78833	1.072	6.57411	4.0721	-3.90808	4.32353	-5.50619	-0.248897	-3.66235	-0.334778	-4.98069	-2.62609	0.5341	-1.41465	0.679028	-0.157083	2.13984	0.423636	6.06672	8.3473
	33.5969	20.2974	14.3158	-11.8931	11.195	13.1555	-4.06721	5.64397	0.842743	17.5078	-1.58212	-4.11102	10.1631	-8.71327	-10.0959	1.09541	-1.83067	-0.502491	5.56635	-2.25179	0.783213	-3.89928	10.9451	-3.09223	3.27795	-2.15853	-4.16196	-1.77024	-3.6705	-1.46409	-1.77018	-5.36236	0.849379	-0.0166921	1.63468	-2.39932	1.74267	1.40606	-9.34144	-7.33865	1.16955	2.81758	-0.528563	-1.97363	-1.4512	2.15413	-5.6856	-3.16876	-0.0242561
	36.4324	3.41076	14.2778	-7.95835	8.74528	12.5596	-7.02758	6.05788	0.72309	5.89086	-3.08506	-12.0568	-4.72611	3.01276	3.8719	-7.10505	3.06491	5.53938	4.75118	11.8369	-1.53781	-4.53817	3.52644	7.55959	-5.45039	1.41022	6.0389	6.51635	1.53765	0.554215	-1.79065	-2.22549	-0.873283	7.3923	1.31291	-0.675907	-1.58771	0.70733	1.46336	0.70713	6.71907	-2.20228	2.76951	-2.63506	-3.46004	0.196297	3.6691	2.16254	-6.72185
	39.5282	0.814093	13.5191	-7.02996	12.6596	10.4714	-2.42094	3.26756	-2.71221	4.34755	-3.99634	-16.8482	0.670142	0.684219	-3.32415	-10.8408	1.08772	11.2015	-0.440429	-0.880423	4.06251	0.618142	1.59925	-6.36676	4.17833	1.84187	4.8281	-3.53374	6.3191	0.353061	1.4932	0.228184	-3.28339	0.799845	-5.71762	1.31729	2.68667	0.920083	2.11731	5.29647	4.46436	-0.109119	-0.476792	4.36953	5.41056	-2.24662	-2.791	-2.49417	3.93656
	31.3894	31.9862	11.9291	-14.8205	4.69369	13.7059	-9.13986	10.3215	-1.70189	4.71272	2.93794	7.58614	6.76522	-2.08817	-1.33052	5.77911	1.26532	-2.55846	-8.87682	2.13472	5.51277	-4.78753	-4.76043	0.396202	-0.539053	-7.78789	0.139607	7.47895	-4.51643	-5.26471	-5.08473	6.34618	0.592503	-3.97273	-1.06784	3.88827	1.98213	2.05683	1.60304	6.10699	-4.52016	-4.094	-2.39884	3.6172	1.84431	-3.25061	3.14913	-2.14419	-1.17862
	34.915	37.1802	11.6408	-16.1156	1.90777	4.34316	-8.59947	9.48955	-13.7004	9.95035	6.73794	2.36533	-1.18724	7.61723	1.71311	0.101407	-1.18948	-4.65938	-0.866194	-3.40073	-4.8938	3.4133	-0.943613	3.05802	-0.786244	5.62471	3.99739	3.55517	3.07085	2.42732	12.9684	-0.277152	-3.42648	2.89719	4.17039	1.87113	4.60023	0.731849	-0.832633	0.103769	-5.57439	3.88453	2.81933	1.61407	-3.09644	-2.15062	0.430069	1.19993	0.427735
	27.474	27.8335	10.557	-11.191	4.23507	7.65214	-14.2602	11.5707	-9.78524	7.45789	4.10562	0.139156	-2.61713	3.71746	2.16148	6.85178	1.59307	-1.94876	-3.37567	-0.598218	1.49913	1.69717	-0.460599	1.33725	-4.03236	1.24313	-2.45034	2.43208	-1.41094	-2.50307	-2.9094	1.37119	2.53149	-1.17565	1.1388	0.194205	-1.96285	3.2537	3.74821	-3.00305	-2.84232	-0.159699	1.41248	0.593612	3.05384	3.11864	-3.25912	0.735586	2.18561
	26.0362	41.886	7.02612	-12.7827	0.906365	-5.96659	-0.0705624	-5.00269	-22.7458	1.15672	19.6914	0.767256	-13.1612	-12.0013	-2.66542	-2.25883	3.35903	-3.8932	-2.23223	0.743372	-3.4531	3.89563	-4.05826	-8.68409	-2.62709	-1.35557	-0.362465	-5.33217	6.16345	0.15613	-2.69995	-0.289548	6.17217	0.760192	-3.21241	2.57372	-3.24241	-7.01278	-0.438903	0.065808	5.44576	1.7292	-1.89627	-5.41706	-0.934916	-0.750009	1.66103	-0.0139612	1.14432
	19.1168	-28.9821	-21.0265	9.43717	-11.3814	-11.4603	-19.1153	-1.07765	3.19734	8.09411	8.99293	-2.12499	0.352926	7.88842	-3.61936	-5.58059	2.96735	-7.33038	1.781	3.79878	4.63581	4.69841	5.2017	-1.20008	1.76266	2.77585	-0.894353	-3.54363	-8.43084	-1.37821	-4.47003	3.94519	0.369458	-1.66263	-3.24007	-0.293854	3.41784	-1.24627	4.3201	-4.95961	0.762712	2.61102	2.40174	0.167945	2.34014	-4.59949	-0.458312	2.0189	0.199062
	22.5349	-25.778	-18.3721	9.71358	-16.3164	-9.00583	-15.6416	0.0655034	2.29831	6.73045	7.16907	0.326828	6.78389	-2.76987	-7.85011	-9.79586	0.12648	-1.04998	6.36835	-0.640714	-0.645528	-2.78631	0.430002	-4.01363	3.3041	0.853791	0.610748	0.102034	-0.810726	0.829007	0.791071	-0.24676	-2.08163	3.90945	1.09655	1.91888	3.95882	0.936952	-0.613808	0.29038	-1.5157	-1.84586	2.0628	-0.485597	-2.05216	0.671571	0.793724	0.19134	0.718556
	29.5356	-13.7519	-17.4292	14.4361	-7.02356	-2.67574	9.34949	-4.95768	-8.54737	8.39515	-0.498055	-6.57562	1.44466	7.68207	-4.00193	5.87759	-5.5914	5.73857	-2.72516	-5.3272	0.707001	2.32817	2.34391	2.28825	-5.43366	-3.36462	0.899667	2.7499	-1.75231	-0.493363	-3.59234	4.06596	8.20767	-1.4789	-2.49503	2.07005	1.5219	0.131974	0.984218	2.13612	1.80598	-4.94626	2.43517	1.55043	-2.17791	3.32247	-4.03667	2.93472	0.37364
	21.378	-20.2135	-16.9846	7.44743	-13.382	-2.38128	-5.82983	-9.40835	-0.38734	7.71327	0.56977	-3.08042	0.908358	0.358272	9.45817	0.726529	-2.18368	-4.12747	9.2037	6.91312	15.6527	-4.43386	5.3035	0.867045	-3.7187	0.930981	-2.22513	-0.356667	6.38224	5.1248	3.87795	7.14237	1.9746	-0.731254	4.63276	-0.760823	-4.2406	-5.00564	3.57018	0.902976	-1.29107	-1.37036	-3.84807	-2.42174	1.38166	-2.44042	1.49859	-0.865636	0.0666468
	31.7545	-18.0158	-16.2301	11.5909	-10.7965	-2.62036	-13.4927	-4.72342	3.73866	0.619707	0.162231	-1.66805	-8.21403	-4.15212	-0.636007	1.368	-3.1176	4.7396	-9.68524	2.36709	-1.18099	3.14876	7.0489	9.23882	4.58542	5.56692	3.45879	0.931824	4.16981	1.48638	-4.95991	-4.17026	-2.64835	-3.55775	-0.193121	-5.91252	0.127268	-0.982067	-4.89547	4.07337	-1.16973	3.69118	-0.380434	-1.05835	2.86273	1.60198	-1.91725	0.451645	1.08371
	29.8973	-19.1513	-16.6912	9.88973	-13.4834	-6.84643	-11.3482	-0.686672	2.92481	1.17166	4.51654	-0.0810045	-2.29057	5.64975	-6.78537	-2.87833	1.07853	10.2234	-3.59522	-0.813615	-4.04367	-0.0889417	-7.9312	-3.00149	-5.43934	3.4097	-1.13256	5.47177	-5.19998	-1.0439	-2.09814	-0.472381	1.74338	0.544442	-1.76054	-3.37126	-3.93458	0.772736	-3.58273	2.29197	-1.51453	-0.0401932	0.174775	-1.61582	-2.89507	-2.13385	0.75222	-3.13887	2.23304
	34.8224	-10.9953	-16.5164	9.09311	-8.16017	4.60691	2.84282	-3.5192	-9.35389	7.98611	-10.0745	-0.0682617	-2.53585	2.51789	8.32463	2.96563	-4.0242	-5.87282	1.07588	2.96046	-9.11668	-10.4386	-2.76756	1.86653	-0.86693	-6.5861	5.30969	-6.51443	-1.70004	1.54443	0.483416	-0.542606	1.65501	-1.91261	-2.09848	-1.72579	-0.542557	0.00608689	0.272842	-0.157525	1.11655	1.04521	-1.40405	1.54839	2.64987	0.834378	-2.47784	4.7084	-2.83911
	39.5136	-5.32248	-7.39786	8.6721	-7.70641	11.6212	14.9161	-16.6534	-3.88529	0.0673814	4.07563	8.07613	5.89307	-4.05816	-7.419	1.68121	-2.2898	-0.76413	-5.45866	4.747	1.07955	-0.468117	4.81983	3.5087	3.51143	-4.08124	9.05921	1.90371	0.368058	0.9316	8.28971	1.24037	1.11556	-0.41788	-4.90133	-2.83035	1.55097	0.404977	2.27914	-0.830917	0.0613499	-2.09053	0.0721754	0.964021	-2.63554	3.43361	-3.81238	-3.18956	-1.92152
	32.2854	-15.3109	-19.5234	8.34249	-16.2251	-0.164055	-8.3924	-0.432013	2.33584	-1.79237	1.89493	7.19533	-1.92532	-2.82109	1.86932	-0.945456	-2.13517	3.55279	-2.9993	-3.1844	-1.23338	1.76936	-4.58969	1.80141	3.28189	-2.89435	-1.99667	2.70545	5.24239	-1.96227	3.65687	-4.26493	0.639499	0.759999	3.5854	4.66136	1.2752	2.82098	-1.56406	-1.39508	-0.626469	-3.81603	3.39931	0.890204	-1.31734	0.775168	-1.73515	2.3938	-0.394742
	30.8542	-16.8226	-19.3718	9.78485	-14.696	-4.02891	-8.56063	-2.94475	3.69701	1.52166	2.5355	2.50856	0.411538	-6.2975	-1.19895	-3.16737	6.70596	-1.47724	2.76851	-1.57297	-4.82254	-5.57191	-3.59556	-6.02328	-1.34912	-5.76601	-3.09095	3.8147	7.9244	-2.83163	6.28854	0.291141	-2.00875	2.61056	2.43422	3.92116	-3.67457	3.44111	-0.38597	0.129051	-0.998747	-1.54554	-0.689627	2.89442	5.81053	2.64859	2.61092	-1.96688	-0.797868
	36.8401	-5.66758	-19.3292	7.07219	-12.7223	3.92685	7.20926	-3.05199	-7.3121	4.72345	-11.0248	4.07158	-4.97355	1.58327	2.89758	-0.806732	-6.2881	2.58651	-4.98267	-3.4855	-5.18932	-8.80436	-7.02327	1.54711	-2.80152	-1.75737	1.8536	-5.56347	-3.72031	-2.67997	-3.83352	-4.32171	-2.39284	1.99185	3.77999	4.19747	2.67192	-0.372405	0.386894	-3.48384	0.444036	7.17158	-0.438678	0.490533	0.993566	-1.3793	3.89267	-2.66644	5.12697
	37.2818	-1.54671	-8.29176	4.91096	-8.95111	17.0249	14.7201	-13.5669	-7.43721	4.85919	-1.16957	2.35789	3.3029	-0.00377715	1.58325	6.77103	3.74982	4.53182	4.74105	-0.742234	3.00708	6.05756	-2.43781	2.28938	-2.27039	2.47193	-2.43266	-1.95711	-0.320362	-5.23752	-0.309435	0.769584	4.24779	0.622335	2.33607	-5.39336	3.28076	7.77888	-2.56133	-1.78106	4.14902	0.116117	0.445908	-1.43037	1.76249	-4.79122	1.4109	-0.500418	1.12189
	34.1457	12.9244	-12.2006	-2.19332	-14.7148	11.8514	4.09512	10.1982	4.4318	-8.25379	-1.26096	-2.65758	-12.2706	-1.78347	-0.748159	3.70048	5.92873	-3.96309	-3.59351	2.58981	-4.09799	6.93319	1.63095	-1.53659	3.67479	-0.985085	0.608183	0.524708	-1.38304	7.20666	-1.84668	-4.68702	0.58859	-2.24628	-0.455028	-0.925908	-0.586998	-4.23751	-4.84346	-1.73739	-3.19658	-3.02371	-2.84496	-0.486189	3.98421	-2.91307	-2.46022	1.76123	-4.97165
	35.9312	9.02538	-13.5294	-1.1249	-8.88409	12.8743	5.2181	5.57191	5.02037	-4.42699	-11.8744	-3.75155	-15.4327	7.30572	-5.17404	0.482916	2.58514	-6.19416	-3.16626	5.7848	-1.14503	-1.25018	2.77355	-7.35292	2.08106	-1.00171	-5.80954	-2.26155	1.13946	-1.16446	5.01526	5.14624	-3.97164	5.63144	-7.23105	-1.24508	-2.34733	2.07044	-0.964525	-3.2361	-0.307066	-0.0071835	-0.109986	3.83812	-5.03365	0.0353044	2.04394	-3.78081	-1.55561
	34.6973	13.6183	-13.1258	-3.64771	-15.0487	13.0917	7.44416	0.821685	6.14954	-0.836343	-9.2234	0.503564	7.06272	-1.59201	3.53053	3.2215	4.74691	-2.10647	-1.05138	-2.28687	5.56974	2.31689	1.25652	-9.07232	-1.5224	9.56915	-5.46221	-0.423204	4.34645	-1.51038	-3.34391	-1.06711	-0.875343	-1.92425	-0.897583	-1.63171	2.693	-7.89109	-1.27082	5.73818	1.27716	1.48884	1.02764	0.207467	-3.7102	5.05816	1.44604	2.90523	2.02235
	35.0202	19.9646	-3.63226	-5.74949	-13.8137	20.4759	13.522	-6.58268	5.14545	-9.14211	6.23243	4.94217	-2.76822	-0.416917	-4.43605	-1.73322	10.6154	-2.95644	6.69193	-2.92194	3.26708	7.65069	0.739563	3.08775	-5.05547	3.71098	-0.229565	2.79548	-5.82936	2.88648	-3.51323	1.99648	-7.40802	1.19164	3.68839	5.29124	2.05241	4.75398	3.64478	4.18842	-0.628404	1.96892	-0.933541	-2.30877	-1.94465	0.571355	-1.61092	1.39587	1.50356
	30.1457	36.7523	-6.96714	-11.3961	-7.51406	0.0924536	-5.68261	13.166	8.27011	-0.745257	-1.02746	1.70604	1.64344	4.67074	2.51102	6.23067	-10.4198	5.20954	-3.49923	-0.997528	-2.474	1.27968	1.15707	1.43568	1.13303	0.386306	-7.52819	-3.53864	-3.36126	1.85835	-0.109371	1.60603	-3.88612	-1.09459	-0.318969	0.462722	-7.08009	-1.32822	0.599344	0.0875957	1.93724	2.24408	-1.85429	-3.29787	-0.1453	3.42131	3.40803	-0.0420061	3.99333
	28.3261	29.8695	-6.08406	-9.99138	-8.72116	6.13092	5.88287	4.56516	10.3434	2.22123	-3.20026	-7.37189	8.35425	1.98091	-2.3098	-9.52456	-3.48156	0.0473853	9.04237	-11.1191	-7.67467	4.82698	-2.90972	-2.00047	-0.835888	-2.7809	6.82893	-2.03106	-4.11521	4.54174	0.842676	-3.31471	6.81882	-3.16106	5.74537	-1.50255	-3.24034	-7.21144	5.81817	1.66524	-4.15021	-0.156483	1.65807	-2.0428	2.01602	-1.37781	0.880474	-2.0604	-5.3373
	31.1395	41.0423	-6.85439	-12.0661	-9.08202	-2.91869	-2.36586	6.86835	7.47653	-5.7484	1.0793	3.44093	8.12615	-5.43368	9.55475	4.18055	-4.52022	-0.897775	7.90959	-4.02101	1.11644	-5.16197	3.73396	-0.0446475	3.32144	-5.24279	-0.725048	0.30861	4.75933	-1.67146	-1.16984	-2.79983	1.16288	3.42799	-6.63598	0.0844176	-5.47076	5.15835	1.82019	-0.188896	2.12001	-0.752836	0.388202	-2.33303	2.06954	3.58295	-0.380921	2.4489	1.34515
	33.9541	43.8211	-0.586524	-12.9614	-6.18009	-2.00633	3.83521	0.0549541	5.34579	-11.6838	15.3217	9.26063	-1.91905	0.85721	0.474316	-1.29773	-6.31186	7.28024	4.74784	-2.48432	3.19231	-7.36928	0.490227	10.3493	7.35443	-1.30677	-0.0616993	-4.64786	1.05525	0.558458	-1.43013	2.63357	-3.69304	-0.826664	-2.48246	-4.05806	0.783587	0.234259	1.53716	-2.02836	2.75197	0.764653	0.0533882	0.713084	-0.435676	-8.18242	-0.735133	1.09362	-1.85732
	18.3068	50.6098	-3.76865	-10.7852	3.24829	-21.0044	-2.02024	-7.40258	11.2401	-6.62106	-5.24855	-0.999914	2.68071	2.15471	-1.81007	6.59019	2.38852	5.20764	-1.0734	14.8164	-5.44066	6.82737	3.54833	5.15271	-5.19155	-7.9669	-1.27424	0.520882	6.74394	-3.64992	-1.55674	3.21371	5.07573	3.12997	6.95267	2.71103	2.69196	-2.1193	-1.05136	0.414996	0.868417	5.90849	1.57458	1.8808	-1.1015	-1.65552	-3.83842	-3.40993	0.947111
	22.1449	54.167	-6.06227	-9.89141	2.68591	-21.1101	3.88801	-5.42986	1.22495	0.708344	-1.51218	-5.30232	2.01238	4.86699	3.70906	-0.148834	-1.46598	-3.20893	1.52773	-3.44689	1.68966	2.85277	-7.15054	-0.615389	2.81932	6.31698	0.599968	-1.16795	-0.320356	-5.22287	2.5336	4.08329	-1.7757	-0.359752	-0.230112	-10.9641	5.01087	-1.01289	-1.57631	-2.17138	-1.85265	-4.15462	-3.38612	6.49515	1.97556	1.70992	2.42338	-2.41817	-3.96535
	23.1194	54.8629	-8.16486	-12.1955	0.823317	-21.5307	3.63917	-10.9195	-2.52942	-1.69121	-0.302875	-2.6424	1.82646	-0.249176	-2.38961	-2.59669	-7.50947	2.20992	-2.61423	2.4864	2.75372	-2.65588	-2.90882	-5.06159	-2.30263	6.87982	2.47045	-1.95525	-5.74211	0.9422	-0.442834	0.0925259	-5.89272	-3.23144	-0.490161	5.17188	0.862948	1.58589	-1.14229	3.39584	2.73381	-3.46137	2.76785	0.142237	2.2954	5.88758	-2.46875	0.351853	-1.65223
	20.8628	52.2338	-6.94433	-8.35875	6.91736	-24.3281	7.79954	-14.2454	-2.33949	0.114281	-8.2292	-8.37226	0.542581	-3.24025	-1.72054	-8.18923	12.94	-7.58948	-5.66216	-0.921044	-0.571986	-6.15464	7.67321	3.705	-1.51642	-2.07611	-4.50279	2.54121	-4.15683	2.97223	-0.982258	-6.23493	1.37342	1.08068	0.774316	-0.454059	-0.711397	4.84116	-0.24423	-0.479276	-4.27115	-3.25567	-1.91706	-1.67885	-2.39539	-2.20528	2.89178	2.41152	4.37161
	-31.7962	-10.778	8.54547	-10.5151	-3.73188	1.25925	7.61708	-1.60526	3.99772	5.92775	3.20284	6.35153	-0.40858	1.29838	1.49367	-3.80267	3.90845	1.69336	3.03874	0.352412	-2.56696	-1.22105	1.16072	5.02106	2.7846	2.25299	-2.02895	2.15087	2.25162	-1.11661	-1.73521	-1.27197	3.94758	2.31196	-7.82431	1.76939	-0.255602	-3.89141	-4.38804	-0.404601	-5.39036	-3.6491	4.54267	4.10294	-1.49652	-2.53657	1.58285	3.0342	3.49456
	-29.8129	-24.599	-6.58608	-13.4341	-4.58914	-7.49269	5.173	5.83329	-5.88826	-0.479906	-8.19219	4.86956	0.250972	-6.52073	-4.92295	5.36627	-1.53047	1.22033	11.9271	3.54679	-2.70644	0.80474	1.43672	2.3105	-1.01623	2.90793	-1.06647	6.59598	-3.44439	-1.67234	7.6525	2.74802	-0.0416443	-3.49382	0.673393	-0.65344	0.286596	-1.948	0.272417	1.64089	3.28847	0.51767	-2.55134	-0.822318	2.05568	-0.806853	-2.49764	1.07724	4.95694
	-32.2194	-14.9465	1.10634	-10.9716	-5.29675	-5.90458	8.22293	8.91636	-2.24259	0.562718	-8.38677	7.69291	-6.66427	-11.6559	-2.31625	-5.90215	-11.2939	-7.8995	-1.75224	0.0644529	6.80932	-1.31219	0.729061	-0.850484	-2.1845	-0.130826	-1.37154	5.65649	-2.27703	3.86636	-2.43048	0.407512	-2.26608	6.97301	3.26784	0.198452	5.59485	-1.83346	-1.66989	0.151101	3.63908	4.05035	1.87829	3.52193	4.97957	-4.31289	0.6034	-1.66558	-1.37283
	-35.45	-5.70239	23.1635	-2.46927	-6.43389	-2.97443	4.69463	3.20959	6.96847	2.67301	4.28416	3.65786	-3.13859	3.71039	-9.82599	3.02011	3.69025	2.14248	0.820412	-0.424474	-4.06654	-6.00382	0.610644	0.767282	-3.27635	5.52429	4.39958	-4.32814	3.57544	3.21365	-1.52858	-0.70227	6.20412	-1.73019	-0.535768	-1.26034	0.182487	8.61648	2.84202	-0.56371	-3.37607	2.29619	-4.09353	1.25958	0.323378	4.57679	4.76437	1.59494	-1.50766
	-36.7352	-11.9115	19.0947	-10.11	-8.12231	-3.48201	8.25873	-3.6515	0.852339	6.65436	0.0519232	4.24476	-3.2871	2.89417	5.02122	-2.83004	2.45069	4.16277	-1.42873	0.243635	-3.11989	1.22359	2.76633	-6.51177	5.49381	-1.71708	-0.456663	4.29067	2.64511	-6.82374	1.91167	0.992797	-2.46474	-1.10315	0.279641	-2.83913	2.48142	-0.50053	-0.142882	4.54643	-0.00677636	0.238119	2.4633	-6.75043	1.92463	-0.27118	-1.70326	0.0382863	1.28123
	-32.5801	-12.9422	15.0289	-14.2991	-2.79923	-5.57164	8.42505	2.2975	1.45122	8.99461	0.506167	8.31288	-3.45783	-2.70792	-8.70298	-2.3934	0.552259	2.66509	4.2387	4.863	-1.35634	2.03021	-2.62122	0.453547	-4.59143	1.48745	-1.75714	0.981885	-3.60489	2.44686	2.19951	1.31911	0.267729	-0.3012	-2.01059	-3.18311	-3.58737	-0.257874	1.28949	-3.63679	0.183435	-0.513055	-0.478786	-0.384877	1.35142	1.94823	0.134662	3.47805	1.60684
	-39.6968	-7.46389	20.3776	-5.42398	-9.18139	-1.20473	3.90716	-1.53361	0.712465	6.88291	2.96883	4.09434	-4.25232	-4.24192	1.56287	-8.02391	-7.37393	5.3487	-3.00792	1.02037	-1.1195	6.16552	1.60503	1.15535	4.63423	-0.492752	-0.040664	0.0382177	0.187223	0.456737	-3.26904	-2.27754	-2.16712	0.956875	3.0447	-0.962409	0.592145	2.30625	6.72896	-2.74021	2.14541	-2.17751	-2.73967	2.79511	-2.79807	4.95051	2.11434	-3.5434	-1.37166
	-37.0445	-8.10363	21.4346	-5.12774	-4.15048	1.86989	4.09071	0.700935	7.62013	3.44385	4.71469	2.10761	-3.38985	6.73873	2.31216	-2.49721	3.87048	-3.73934	-0.247563	-0.436172	-1.60291	-6.73511	7.74209	-2.28083	-4.10779	0.204702	3.6745	-8.87529	1.79985	-5.27783	2.07717	-1.14769	-2.39999	-7.67245	5.84035	4.06506	-2.6908	-0.454426	-7.36802	5.19674	1.64266	-1.69633	-2.83535	4.96738	1.65861	-2.45971	-1.65628	3.18156	0.698604
	-29.2968	-9.70231	10.8882	-12.1915	-5.59262	-10.0844	7.58778	2.88337	5.3764	10.8622	-7.47471	1.3458	-0.918668	0.572689	-0.875977	5.96925	-0.693734	-2.03508	-1.55558	1.69561	6.39963	1.97498	-6.10062	0.450976	1.79032	-0.34577	0.00182848	3.53188	-0.890302	0.467716	3.09849	-3.55148	3.50446	4.5033	-4.91061	-0.0793457	-3.02766	-2.30083	-1.14543	3.11204	2.08702	-1.55884	3.87675	-1.72858	1.84139	-1.35244	3.19774	2.56027	-2.29446
	-35.4876	-9.71291	17.6524	-6.79918	-1.88881	-1.51663	6.72287	-0.111573	6.3356	4.52725	4.3694	4.73618	-1.55144	7.28378	3.61792	-4.66882	2.60132	3.4449	-7.08036	-1.66912	3.30013	1.00988	0.586337	-2.21394	0.279368	-3.04897	-2.54103	-3.01017	-2.89703	-1.86159	0.920897	1.48406	4.73795	7.98796	4.91483	-0.704552	-3.53618	1.54093	-0.608041	0.968194	-0.988553	1.7268	1.38645	-3.61159	5.20355	1.25376	-4.67812	1.55365	-2.41388
	-35.0387	-3.70327	22.3778	-1.30632	-10.0465	1.3223	-1.21047	-3.58707	2.92769	6.78829	-1.61952	-1.69678	1.54914	5.58824	-0.0587356	-0.951577	-3.36894	-0.376593	-5.39114	1.10037	-0.585275	6.17893	-3.31487	2.59109	6.11186	-3.6213	0.652636	-4.2932	-1.0668	0.112511	1.54147	0.246164	-1.91541	-2.67854	1.88995	0.728234	-3.42439	-0.37479	-5.03647	0.784307	2.28621	-3.30959	0.992411	-0.260747	-5.05045	-1.45685	2.48597	-1.53447	1.94017
	-36.1766	-1.22919	25.7243	-1.57659	-11.5329	-0.818822	-4.03811	-8.44024	-0.183483	-3.80985	-2.52771	-5.3344	2.91162	0.459463	4.85888	11.2771	7.27103	2.01806	-0.687304	-3.14835	-2.46156	-5.49874	4.53478	-5.22838	6.77873	3.08702	4.19394	-0.637341	-1.92816	-2.64684	-1.69332	2.70421	2.1898	4.6535	1.94758	3.22253	-2.27997	-1.9111	2.5048	-1.28957	-2.89981	2.65089	4.58798	0.787648	-0.929986	-3.33748	-0.385661	-4.54278	-0.297571
	-32.1104	-1.46452	24.5004	-1.72791	-9.35939	-2.67844	-2.82033	-0.768586	-0.114016	8.63896	-4.42196	-0.167219	-1.01903	4.23241	1.05414	1.10763	2.46631	-7.37266	2.86527	-0.0573333	4.49769	3.28772	-5.029	5.97666	1.07989	-2.04987	2.84228	-2.53485	4.61689	1.08045	-3.79228	0.546379	-3.71299	-4.44621	-3.81877	3.39321	-0.718145	0.258063	0.630829	2.00159	0.604292	0.252575	-1.80688	-0.947332	-0.151297	-0.0056918	-4.20927	-6.19551	2.70059
	-38.291	-5.21273	15.0918	-2.4878	-11.369	-5.09364	2.21694	1.73999	4.57754	7.30187	-3.77712	-2.77559	-4.93524	-7.75834	3.88824	-4.32966	-1.91458	-2.1807	-0.781842	-0.986432	-3.57928	3.36728	2.25028	2.07046	-2.2428	-1.88124	-0.805339	4.75978	5.90978	2.81427	-6.35345	-0.142414	-1.11038	-8.28305	-2.78879	1.22976	3.63312	2.63964	4.75017	-1.71006	-3.90303	1.56304	-2.24033	1.03172	-2.32958	1.30679	-0.0836694	-3.16688	-1.55275
	-39.2712	-3.11564	22.8592	-3.0728	-8.68409	-1.58909	-1.45481	-4.31007	-3.57937	-4.11403	4.31833	-2.78318	0.269227	-1.70067	-1.93517	8.58916	4.20735	1.17569	1.72733	-2.1565	-0.617352	-10.2935	-3.46922	-1.33405	-1.2813	3.57467	4.08454	-0.898623	-0.233475	2.80527	-0.458727	7.04698	-3.51059	0.703047	-1.52932	-1.0683	2.14004	-0.664595	-2.45039	-2.23442	-0.182535	1.1842	0.493189	-4.87003	-1.81425	2.87085	-0.285949	-2.9936	-5.24993
	-28.6768	17.0482	21.7555	13.8973	-5.42293	5.96983	-5.45466	-5.80954	-9.03135	-11.2883	-3.14525	1.69316	-2.55645	-1.8021	0.308712	-2.53092	-7.14911	-1.0851	5.09959	0.959613	-6.11771	-4.17372	8.47985	-4.61688	-0.0595667	2.57529	-4.51053	6.14741	-4.99959	-3.98351	-1.3873	-2.71469	5.21684	-3.19408	-0.966036	-2.42554	-2.72988	-1.15008	6.20568	5.19666	-1.18508	1.58918	0.869511	6.38472	0.194541	-1.84401	-2.17901	0.182391	-0.0628646
	-35.5802	3.82024	23.7711	7.36699	-9.78641	1.86602	-7.07311	-0.817917	-2.85589	-7.00039	-2.58249	-6.29697	7.82654	-3.48726	-8.48259	-0.353339	0.60088	6.79645	-1.23206	-1.07671	-2.47338	-0.547385	-4.43288	3.60379	-0.938975	3.98445	-5.08268	0.359397	0.948139	1.28969	5.34028	1.30279	-2.23455	1.75332	-1.27293	-0.725963	-1.45887	-1.06416	-1.62461	-3.27449	1.80046	1.7572	-4.12175	4.39939	2.17803	0.356165	-0.395454	5.07725	1.02325
	-35.8934	1.91203	24.224	-0.570893	-11.9139	0.315467	-7.57562	-8.07231	-3.58984	-3.91104	-4.90761	-8.57004	2.37489	-3.23586	4.69547	5.44684	3.90741	2.12912	-0.518088	-3.71794	-0.0166668	0.549215	-0.941757	0.532405	2.78151	1.66869	0.882041	-2.03099	-3.9205	3.09399	0.00242554	1.6633	-2.89783	1.86749	-0.857017	3.10214	-1.222	-0.865493	3.59905	-5.31627	0.989237	1.19885	0.97092	0.218497	-1.33916	-1.8618	-0.950501	4.2576	3.03589
	-38.2949	7.93002	16.2225	5.43794	-12.0732	2.07425	-4.48754	-1.59541	3.82726	-5.7745	-0.0438718	-11.9851	1.45275	-1.39315	1.31993	3.66639	-6.9842	-5.13677	-2.74901	0.888062	9.05715	3.35894	-5.88448	-5.41382	-3.93323	-4.07776	1.19414	-1.05652	1.00559	1.63665	1.31923	-5.31368	0.904292	-0.666508	0.876738	0.534935	4.13126	8.06948	-2.18873	-1.2203	0.421314	0.420912	0.580779	-1.81629	0.494486	-2.4679	1.02161	6.92271	-2.18713
	-14.6843	39.7046	8.76159	18.3007	4.80138	-2.2032	-3.12794	-2.679	-11.8421	-0.0423848	-5.75322	14.7767	4.22802	10.5981	9.22749	-4.30225	0.827311	9.93867	4.986	6.76607	6.88426	3.91057	-0.521377	-10.0704	4.11934	-4.95372	0.815662	5.34414	-0.310758	5.69444	-1.72652	-4.71757	-2.13221	-3.82562	0.485433	2.10192	1.13823	-0.660062	-3.61975	-4.73432	-1.4774	2.44499	-3.41017	1.59612	-4.9946	0.141665	0.0814899	4.03056	-2.82871
	-31.3851	16.5002	20.1697	18.4702	-1.47284	4.15922	-11.3218	-0.00783735	-1.35932	-1.60808	-3.78345	4.0109	0.234549	0.661944	-4.78375	-5.28876	-4.93163	-6.48536	-2.38077	-5.07556	-2.14883	-0.373859	3.42986	6.20277	-10.5391	-4.47179	-5.26848	-4.06021	0.309302	-3.28247	1.61299	5.00293	-3.08565	2.02072	-3.08883	-3.70272	1.45499	-5.99268	-1.47248	1.27805	-1.25417	-2.49927	-2.01567	-3.18213	-4.79422	-0.974081	-1.27135	0.802403	-2.45112
	-33.5504	14.5374	21.3087	14.6064	-6.31873	6.69522	-10.0095	-5.6217	-5.17016	-12.8655	-0.632657	-5.4183	1.55064	-2.62058	-7.01445	1.05924	-4.38712	-2.98058	-0.419305	-0.200747	-0.882618	3.98301	-3.27827	2.15413	0.702083	-1.10999	-1.46337	2.62833	1.15735	-7.30885	0.574223	-4.95465	1.08344	3.33538	2.34241	-2.70666	0.771643	-1.38874	-0.380543	3.10394	0.524598	-1.31345	1.27753	-2.23812	3.25993	1.19484	-0.621936	-1.00654	-2.69134
	-24.4576	27.2773	14.1672	21.6467	2.24775	6.26437	-7.37594	1.72213	-1.91866	-9.48356	-5.56589	6.495	2.47334	5.66618	-7.0198	-1.28963	-1.30257	0.743699	4.87055	4.15322	5.6841	1.27825	5.15764	1.62321	-4.72024	-1.12337	2.20203	-6.64574	1.04076	6.10301	0.608977	-1.67174	4.91034	-1.97163	-1.82191	2.54901	4.16233	0.643513	-3.32634	0.248468	0.247613	-3.77648	3.83619	-2.78441	5.29543	2.6927	8.99351	-5.64486	4.0698
	-28.0115	-17.4097	-24.9298	-10.9379	7.84984	-0.821803	-5.88246	0.770014	-2.82264	-1.1687	-3.30523	6.04299	5.73135	2.96174	-12.5763	2.16222	3.24085	-1.78263	1.64924	3.32197	0.174929	1.15977	-1.34739	-0.589914	2.17794	2.37329	-0.889534	-3.72496	2.6845	-1.78367	1.32023	-2.92744	2.65524	-1.34724	3.8963	-1.24574	-4.7223	0.624937	-0.210547	1.36969	0.0934054	3.95056	-4.4509	2.97394	-3.5266	-0.195512	-1.74959	1.27093	-3.34973
	-23.7509	-12.9785	-22.9926	-12.8935	6.26909	-1.45389	-9.55072	2.56225	-8.94741	-2.61401	-2.08422	1.39817	-2.84915	-4.55816	-1.28435	8.61214	-1.37815	-3.55043	-1.53212	2.04262	-0.846484	0.950591	5.77754	1.69037	11.9029	3.24701	4.34147	-2.07767	0.586001	3.05423	0.794663	-1.48529	1.04379	-0.286379	3.20978	-0.300563	2.37677	1.44755	1.61248	4.70084	-2.87581	-5.81876	-1.12724	-2.04356	-0.117364	0.358549	1.2608	3.75437	1.71789
	-27.5941	-12.6952	-20.3023	-13.9791	6.6933	2.06555	-3.35895	-1.19627	-3.38623	-2.36924	-4.54394	1.66934	2.60961	-2.46395	-0.0305475	-1.31727	-3.91134	0.765328	-3.60801	-8.02833	4.9664	0.556843	2.65217	4.27041	-1.77622	5.97569	4.7311	-0.581226	-1.86332	-0.536173	-6.4672	2.51331	3.77247	7.79794	0.738938	6.42589	-4.39928	-0.066225	-4.78484	1.08315	2.05689	-4.07086	-4.14691	4.1865	-2.71072	-1.7895	0.304705	0.70926	-2.40847
	-28.4839	-12.0898	-22.9122	-14.7082	10.4275	-0.00318568	-4.502	-3.25614	-4.32097	-3.54112	-4.13124	5.62128	-2.05563	6.2053	-3.92048	-0.825176	0.170205	-2.78159	0.558217	-0.559714	5.05306	0.86203	-2.17259	0.727906	-0.566403	-1.27613	2.70614	-3.46691	2.48984	2.54563	-2.66211	0.0183359	-0.862273	0.909532	-1.10344	-2.18933	-4.73655	-0.17962	2.9997	-0.389546	1.19352	3.48313	2.99372	0.267878	-1.35264	3.45022	-3.24993	0.350375	-0.926308
	-33.0334	-13.0577	-22.2262	-13.4052	8.16205	3.1528	-1.42727	-4.07191	-1.1094	-6.12833	-2.04591	0.15332	-2.95076	-0.766415	-4.04429	-1.40432	-1.5039	2.43025	3.02049	-3.45276	2.50567	-0.482031	0.236792	-1.75982	2.08	-1.05785	1.2208	0.0334687	3.89245	-3.67787	-1.27361	-2.26978	0.333088	-1.0432	2.14231	2.90796	0.383149	1.00338	3.32612	-3.87817	-1.74559	0.585735	0.151166	-0.178847	-1.76359	0.935196	2.69595	-3.64499	0.521431
	-30.2238	-15.2276	-23.127	-13.8903	4.91037	4.30549	-0.921144	-3.38732	-2.67352	-3.18267	-4.88948	-0.217546	1.34568	2.09783	1.39536	-4.04173	0.813234	1.1529	-0.771164	-6.85181	4.16842	-0.118301	-3.02771	1.92179	0.58536	1.24824	-0.281449	-0.324988	4.31897	-2.26829	-2.56729	0.99791	2.07647	2.04256	-1.17796	2.51545	0.444011	-2.47437	-1.37236	-1.18703	-3.2822	1.23998	-0.0522755	-0.629772	-0.921945	1.56354	-1.10123	-1.92119	-0.716913
	-34.3141	-11.6449	-17.9346	-11.9003	11.0422	3.29456	-0.589109	-2.70609	-1.32632	-2.27521	0.985293	0.744289	-0.652976	6.6205	1.47914	-3.32405	-3.40841	1.24097	-1.35468	0.424332	0.883133	-1.52878	-0.648595	-2.73797	-5.99279	-1.5726	-3.85866	-0.662284	-0.741233	0.408541	1.17775	-0.894626	-3.11934	-2.93604	-1.20564	-2.09671	-0.108012	1.53846	-0.276003	2.52096	-2.74576	1.09898	3.0832	-2.81152	2.78983	-0.287351	-5.11307	-0.835648	-1.59217
	-35.5352	-11.8686	-20.2668	-12.4188	10.1086	6.07316	0.317667	-4.74724	-0.861289	-5.20034	0.646704	-1.17512	-1.35243	2.45642	-0.46417	-1.61575	-3.34667	0.0328404	-1.70317	-1.84864	3.07257	-3.09714	1.55551	-2.93338	-1.23611	-1.60873	-3.25496	0.901766	1.34306	2.76435	0.534798	-1.72793	0.587245	1.97484	-2.53685	-3.43164	-0.0229885	2.64948	0.0810598	-1.74686	-6.6278	0.467451	1.28057	-3.66129	-0.527346	-1.4325	-1.16041	-1.86927	0.141705
	-32.7253	-12.8127	-20.8495	-11.7524	8.43238	2.03003	-1.98562	-1.94433	0.304804	-2.903	-0.911744	-2.97006	-0.520668	7.1903	-4.67807	5.14952	0.963785	0.0770813	1.53649	2.96136	-5.12858	3.61196	0.945091	-3.19293	2.58701	-3.16799	0.711342	-0.136419	-3.34594	-1.0347	1.01766	-1.40576	-4.2539	-4.53591	-0.0563579	2.87368	-0.0294714	-0.254904	4.46354	-2.18145	4.34732	-0.442805	3.96429	0.73834	2.20379	-4.33516	2.548	0.84896	-0.974511
	-33.5083	-12.9056	-20.9486	-11.961	8.73366	0.865872	-3.01576	-2.40688	-0.387466	1.65014	-2.85475	-1.25959	2.638	3.22664	1.12947	1.95661	1.60494	0.674315	-1.05392	-2.69787	-9.56829	-0.130893	3.01124	-1.20467	-1.38236	-2.17233	-1.58319	4.16163	2.76058	-3.90317	-0.911656	1.95983	-2.40423	-4.6596	-3.99287	-2.12527	4.33866	0.672906	1.07772	0.859843	5.46905	-0.704229	1.28717	-3.44232	-2.20174	-1.94433	7.2256	2.0103	-2.64772
	-36.0692	-12.8177	-21.9844	-10.0237	8.10928	4.65317	-1.94463	-0.538132	0.362111	-1.35756	1.82406	-2.01593	2.56944	-0.571394	4.14826	-1.60832	1.12415	1.37974	-3.82575	-5.2667	-2.90179	2.41416	2.98856	1.22504	-2.71474	-1.68531	-2.89584	-1.25873	0.762587	-2.00619	3.65475	3.02204	-1.76395	-2.86322	2.02549	0.428919	4.47102	1.44025	-0.0771305	-1.83458	2.09552	-1.20831	-6.85594	-5.34184	3.49465	1.69617	1.76538	1.44392	-1.03887
	-35.752	-6.61715	-15.4031	-8.78176	3.87134	4.74974	-1.7514	-1.70688	-1.24856	0.132832	4.06734	-3.73234	6.17434	-0.113007	3.75283	6.4887	5.97704	4.65885	0.730728	2.88683	-7.00994	1.15271	-4.68011	2.6644	-3.68659	-1.91541	-1.10915	3.83741	-1.19548	13.6253	-0.852088	0.422439	0.0828063	0.725167	-3.42492	0.0955394	0.949217	-3.62697	-3.96162	-1.00632	-0.243139	-0.934007	-1.56971	4.69501	6.80422	0.900437	-0.496721	-3.92264	1.73345
	-35.9573	-3.60363	-16.135	2.66175	2.8191	5.29656	3.83015	2.77004	4.30361	-0.838501	10.1494	-4.27786	1.19548	-4.62067	6.55763	0.869472	-1.0056	-1.71646	2.59813	3.11512	0.609454	-0.857395	0.151333	-0.228723	-3.21395	-0.829563	1.85397	1.52758	-3.58978	-4.82311	3.39965	-0.116039	-2.12518	-1.23724	4.94295	3.49862	1.07822	-4.90077	-2.30949	-3.05919	1.26906	-2.26651	-1.6429	4.22816	-3.6088	2.84039	0.727227	-1.91128	0.889
	-36.8932	-4.19408	-8.55335	0.250285	8.64977	8.32288	4.43654	-2.92976	1.96886	-3.64351	13.4886	2.26337	0.499094	0.848303	4.52397	-5.39168	-0.10349	0.946755	1.68197	3.89595	-1.77017	-2.82375	1.07416	1.94968	-1.36858	-0.336257	-2.41632	-1.43485	-0.665733	-0.097746	-2.27398	-1.72542	-2.32274	2.55952	-0.230555	-1.59001	1.57316	-0.232532	-2.7693	0.33158	-0.235864	-1.69816	5.95168	2.44228	2.51506	1.59734	1.07433	1.33376	2.79956
	-35.1864	-1.87424	-13.4384	0.920499	1.51802	3.77871	3.59272	-0.659055	4.3664	-2.92131	13.1431	-6.68503	-0.807412	-2.26483	5.17799	1.21399	-1.6012	-2.82694	1.72942	5.17259	1.68843	-1.89712	-3.29366	0.491878	-3.25708	-1.35481	1.15162	-0.783197	-3.16812	-3.96577	-0.134486	-7.72468	0.917383	-1.79528	-5.05716	0.403938	-0.159303	-4.31119	-0.636856	-1.2883	-1.19636	0.581694	2.02745	3.32109	-4.18025	3.27845	-0.535517	-0.00704853	0.841307
	-41.8621	-1.65885	-10.0906	6.09458	1.37725	3.69733	-0.237391	-2.87222	3.70401	-0.20014	4.45023	-6.03276	2.95087	-3.46613	13.0437	-2.92724	-2.24163	1.70605	-6.86583	-2.55941	-4.29052	1.99987	2.72031	-3.99477	-1.74714	-0.930509	-0.562011	0.601307	-1.79443	7.17402	2.61658	3.5906	2.66429	3.68713	0.660656	-3.14483	2.34609	2.97928	-0.363657	0.139351	1.05061	0.334799	-4.82158	0.0370343	-2.64021	-3.20672	-2.93952	-1.90064	2.45808
	-28.9923	15.5992	-14.6608	22.7037	9.99293	2.01754	5.86397	7.06455	4.67013	7.85626	2.93361	-6.23935	-0.810182	-5.78637	-3.74261	6.30643	0.614904	2.20767	2.58094	1.97861	1.04047	2.02149	-4.32806	1.26692	8.48112	-2.25146	-1.75124	-1.46172	0.524265	-0.953869	-3.52786	4.49779	1.54193	2.46071	4.52918	0.813863	2.74687	-2.97385	0.232665	0.237927	-1.43088	0.683075	0.0385979	-1.60627	-2.38484	2.04464	3.14542	2.54037	-0.581083
	-35.4076	11.1732	-12.7873	13.5704	7.38743	3.85134	2.94024	6.9416	8.39275	3.67137	8.8263	-7.11303	0.106116	2.85205	-0.467259	4.25582	-2.77243	-9.21816	-2.89002	7.91168	3.00432	-3.58363	-4.71899	-1.68027	2.22582	2.49097	0.70223	1.31773	-2.28772	-1.49479	0.803146	-3.88441	3.63031	2.54773	-0.525505	-3.49949	1.61278	3.28142	5.15696	2.97137	2.39931	4.76058	-3.52425	0.767721	-0.805444	1.40939	-0.919105	-0.967327	4.22162
	-29.2891	17.1305	-11.6027	23.6199	12.1336	-2.13146	3.47519	5.0144	-3.39833	5.1696	-1.67427	-2.07715	-0.0442665	-6.01556	-2.97947	0.0037842	2.78903	6.00509	7.70719	0.579059	-0.741994	-6.49672	-8.07169	-0.806293	1.18189	-2.20624	-1.13148	-0.534822	2.38089	3.15025	-6.2732	2.35506	-6.56119	0.103694	1.52823	-4.38625	-1.77696	2.2168	-1.88319	9.0224	-4.68793	2.3798	0.302121	-1.35402	-2.88843	-3.61839	-1.75564	1.40703	-0.840058
	-29.1672	24.1487	-2.05971	23.3289	6.68226	5.22984	0.646251	-0.458981	-8.05801	1.44054	-2.36149	3.80751	0.176499	4.72656	3.44294	-6.73294	9.15127	-6.17298	-1.89506	-2.34139	-0.937362	0.750605	-0.824886	4.24607	8.67579	-2.84328	-2.06188	2.57496	-4.45475	0.577768	-0.581102	1.27729	-3.19191	2.45329	4.83781	-5.21456	-7.32572	-0.970361	1.68074	-0.220256	4.58594	-3.91113	0.0847882	-0.374348	3.31586	4.84417	0.41785	-2.88223	2.6815
	-22.8421	32.1236	-13.011	27.0453	10.3276	-4.51758	3.35487	5.78318	4.73072	2.26639	-4.59701	0.760113	-1.77838	1.31108	-0.606263	-0.316484	7.57453	-2.65847	2.08896	-5.069	2.62775	0.897266	-4.59137	8.0373	-1.53466	4.14797	4.3914	2.51256	3.01932	-7.14166	2.68228	-7.55777	-3.07527	-0.191659	-5.57495	5.82871	-0.0105388	-2.05024	2.58277	-4.37551	1.39933	-0.023121	-2.57677	-3.08588	2.92425	-3.1293	-5.45517	-0.473944	-0.460724
	-22.9071	35.795	-12.3198	26.5668	9.68519	-3.40491	2.66669	11.5305	5.64738	0.920254	1.09998	8.14139	0.838055	0.113863	3.91447	-1.46484	-2.60452	2.18349	-4.37029	-6.03639	-0.356895	2.34484	4.37716	-3.63794	-1.19706	7.59932	3.68452	2.22925	2.90111	2.17017	7.0792	2.2861	7.41855	-0.57681	-4.28423	1.38897	-1.9575	2.5085	0.51527	0.410312	2.06534	2.15017	0.0173763	-0.884582	-1.6221	-4.54853	0.141218	-1.79592	1.18123
	-22.4339	31.5569	-13.8132	30.3939	14.0958	-2.63935	8.17164	5.08516	3.21915	4.04526	-2.21451	0.21163	-9.41511	-9.69999	-3.14679	2.52445	-1.57279	3.38986	-2.34199	-0.480219	-2.68577	0.370462	5.67892	-2.5439	-0.928322	2.6133	1.42273	-3.03033	-1.58628	-0.136504	0.173561	8.40423	-1.83864	-2.77085	2.96457	3.98644	-1.46893	1.19904	-0.179531	-2.81764	-1.36674	-0.936786	7.23754	0.563504	2.43897	0.731902	0.373626	2.28798	-2.49977
[truncated: 135 more columns]

## Sheet: ACP1_HID
	36.6997	-28.2232	12.4691	6.44791	8.44247	-10.2403	-2.37027	-0.215174	4.42021	-6.19064	2.35708	5.22947	-2.20266	3.89507	0.831659	-0.55027	5.43898	-0.221247	1.07055	-3.68748	0.996919	-0.584141	3.13889	-0.190899	6.03144	-6.10614	3.43231	1.81997	-8.92242	-0.363291	2.00546	1.49379	2.43735	3.96243	-5.65147	4.26125	7.22065	-2.91963	-3.37112	5.50978	1.10183	8.10997	-6.00427	-1.4766	1.93335	5.54711	2.01412	0.545388	-3.51837
	23.1115	-34.7434	5.7246	2.64757	-4.96363	-15.7877	10.882	19.0612	-1.6362	-9.87539	2.78323	-3.88997	5.62051	2.95743	-8.43837	4.36785	-0.377348	-1.40753	-3.16663	-2.40342	0.972508	-3.8601	0.900405	-4.0322	-0.663586	-7.22061	2.49927	2.02974	-0.00310549	4.88429	0.573712	-1.14161	-3.28785	-0.825857	1.7751	0.427247	-0.213852	-0.255662	0.818171	-0.173212	3.87084	-6.13606	0.743492	-3.10942	-5.58581	-2.90924	-4.47954	-2.58671	3.31294
	6.72976	-35.1786	-6.9973	-3.44663	-12.8986	-9.64911	5.0912	23.9889	-15.0445	-10.0988	-3.06828	-5.83023	6.43918	-10.2108	11.0565	-7.35892	8.61228	5.70196	-2.13845	5.86408	5.7408	3.74379	1.51256	5.72559	-1.99287	0.909047	1.8535	-5.03988	-5.8576	-6.59179	3.47655	0.77787	1.59611	-5.62966	-1.92042	-2.2457	-3.44702	3.71819	-2.29447	0.00760486	-3.36338	3.88529	3.36525	-1.19276	-1.3067	1.46465	2.19211	-3.15409	-2.85916
	23.6915	-29.2116	11.2337	10.5803	-3.85251	-7.6575	12.985	17.8616	-8.76297	-5.47514	4.01359	2.21771	8.00612	9.58061	-1.09602	-0.231025	5.54084	1.21865	-4.60305	0.152754	-1.34188	-3.47548	2.86476	-1.18998	-0.60023	2.85869	-6.92454	-2.40059	7.8771	0.0328489	-7.47235	-2.21277	0.823917	2.905	3.40486	-1.63899	5.92483	-3.1865	5.45211	-3.3287	2.15669	-3.05956	-1.88034	3.16958	2.48241	-0.0851638	-0.97897	1.79772	-2.27517
	34.0762	-22.7169	14.1488	-0.454453	9.50223	1.00901	1.41913	3.79898	1.46668	-8.74938	-6.39704	3.3796	6.04102	1.17799	6.58015	-7.04831	-7.59067	-9.68034	7.70643	10.7764	-13.6458	4.50599	-6.99408	-2.14296	3.14705	6.54541	2.95524	-3.97999	0.955611	-2.46552	-5.10481	6.43724	2.58482	4.15402	-1.57376	2.79007	2.77502	3.60957	-2.95609	-1.4137	-4.06949	-4.1507	-0.909466	-4.7423	-0.316097	0.433983	-3.87237	0.917174	3.78688
	38.1736	-27.685	16.8323	6.43516	8.86601	-7.02438	8.03675	-0.543999	-3.69111	-2.63272	5.10041	-2.7642	-4.37408	10.0141	3.58986	8.8624	-7.21742	-2.76611	1.43969	-2.81968	0.506721	-3.75082	3.62264	1.93647	-2.52741	7.02624	1.63794	6.73226	1.63964	1.27532	0.723797	-5.84444	-3.86301	0.773481	5.55667	-1.2556	-1.3227	-2.2502	-2.56091	-0.155519	-2.72227	0.786342	0.935298	-3.05177	0.108611	1.56458	2.83734	-3.35767	1.02579
	38.2654	-28.6614	12.8809	6.55306	11.3317	-5.29648	6.60327	-3.17414	-3.37321	0.190765	4.03461	-6.55984	0.678625	2.42951	0.323623	0.862445	-4.36308	-4.97325	7.95413	-8.79824	-2.7374	5.52166	1.72221	2.90472	1.89721	-4.59272	-2.32851	2.13276	0.627439	-1.15848	-2.6607	0.0666416	0.639375	-1.24661	-2.04745	0.341293	-3.21295	1.25123	-3.36017	1.94534	2.10886	4.53188	-2.03186	1.78376	-0.985354	-2.43086	5.65576	0.629115	1.9191
	38.3073	-27.7469	13.7732	4.04768	11.3839	-1.69498	1.93495	-4.76914	0.358699	-3.13672	2.84712	-3.29005	-10.5145	0.0467812	0.327139	0.989872	-2.19832	0.274062	5.43611	1.10055	2.91556	0.894915	-4.75016	-1.26053	4.38467	3.14566	-7.89322	-0.255654	-2.34496	0.307432	0.540869	-0.683581	4.71011	-4.76747	1.93042	2.82787	-3.95583	5.28811	-3.73746	-0.213623	1.1651	-3.62623	-2.84069	1.34798	0.593788	-3.22285	-1.08479	-5.14413	-4.5398
	33.5743	-23.9973	10.6174	2.86187	11.9416	-5.17704	-15.1164	-1.75962	9.31233	-1.26394	-2.70662	13.1826	-1.43734	-7.11958	6.81971	5.64203	5.84272	-1.34467	1.27565	-3.2968	-2.62956	4.72646	0.269498	-6.51706	-8.5901	1.61333	9.26467	0.538705	-1.50744	-0.282387	-4.24952	-2.31574	-3.43198	1.98489	0.833262	-6.24514	-2.94809	2.65836	0.787591	-0.807615	6.06486	-2.67581	-0.835916	2.29347	-1.90702	0.0493808	-0.684138	-0.466052	0.0811025
	38.5302	-26.1314	13.6145	7.44117	13.6746	-4.67019	3.78694	-3.58694	1.13968	2.27321	2.02151	3.04271	6.62483	-5.93263	-1.01498	8.05929	-0.616563	-2.73848	-1.42243	-3.27274	2.78535	7.78347	2.71527	-4.29544	-3.49858	-4.37337	3.90725	-2.94386	2.40686	-2.02584	-2.04916	-0.544205	-6.54446	1.90959	-2.3035	-5.46026	-2.74391	-1.52594	-0.00648038	-3.34007	-6.6014	0.626583	3.63704	2.89796	3.61706	-1.87007	2.39419	0.713935	0.1578
	40.199	-29.6482	13.2745	7.42043	12.5082	-3.60457	4.96563	-4.16581	-1.09786	-1.84632	2.79454	-8.01786	0.186385	1.85664	0.847262	-0.132131	-4.69457	-0.637268	0.834964	-2.03928	-0.69585	5.87968	3.05376	2.87195	0.34972	-0.97112	-6.13252	2.63951	2.65544	2.04149	1.56879	4.08674	-4.17476	0.781748	-2.59328	6.7597	-4.8251	2.39439	1.46208	0.208211	-2.59867	3.01231	0.663621	2.12672	0.462256	4.7854	-1.36392	3.27011	-2.5385
	38.7133	-20.275	13.5013	0.611336	13.5389	5.15875	3.82272	-6.48388	2.56851	-2.48959	0.828781	4.25048	15.7732	-5.93195	-1.5394	-6.48264	1.53673	-8.07609	-12.0576	3.99576	-1.54252	-0.625604	-5.50151	2.62694	1.62173	2.26877	-1.17077	-2.61992	2.25413	5.93837	3.23718	0.373743	0.373851	-3.74133	2.20947	0.452234	-3.27334	-0.261498	2.29371	2.98189	2.8744	5.20647	4.44623	1.38573	-1.81669	-1.85851	2.70832	1.02083	-0.967
	35.1474	-14.1137	15.6165	-2.87727	12.2148	0.602878	-9.95107	-1.96657	8.33812	-1.84085	-4.68162	3.91348	-5.22717	-2.96014	5.16335	-0.311895	5.46623	-3.40646	-0.014659	-6.85217	1.38848	-7.29694	-6.16411	3.46367	3.06672	3.04269	-8.38838	2.15479	0.433477	4.6142	1.15526	1.37631	6.72417	-8.26949	1.66636	-0.583302	5.77125	-0.916884	-0.716866	-2.61416	5.78371	0.24771	7.91518	-0.00868821	-2.28791	2.4667	-3.24276	-0.52768	-1.11528
	35.3051	-23.824	16.0139	-1.02882	16.006	-3.07141	-5.40602	-0.533014	1.93651	3.03171	-4.53168	3.48199	-8.70967	-5.86698	4.22874	5.99621	2.17693	9.46	3.15204	-1.15051	1.55885	2.20708	-1.72597	2.02668	-3.08996	-2.85041	-6.63492	-12.7556	-4.81884	1.12348	7.1106	-6.71901	-0.224795	4.7153	-0.205353	0.103403	5.67334	-2.38452	7.80339	5.52697	-3.71711	-4.49382	-1.27624	1.38161	-3.39638	-0.19245	-0.637019	-0.629503	1.26913
	42.8657	-19.4305	14.1214	4.05488	12.0289	6.71618	2.70005	-9.39757	6.43361	2.32797	-1.61866	2.82316	6.58371	-3.92625	-1.6864	-0.727961	-3.81125	5.65975	-8.32962	9.05108	0.403855	-5.38041	-1.12525	-1.81922	0.647946	6.23616	-1.67065	2.9064	-2.29488	-3.59159	-0.469704	-2.24465	-1.56792	-2.4965	-1.70289	4.25517	-2.70296	-5.4878	3.55942	-4.72192	-3.57893	-2.30674	-5.98205	-6.75178	2.60096	-3.59762	1.55765	0.277298	-1.34658
	37.0996	-11.3681	15.7034	-7.67861	10.4997	5.25668	-0.807229	1.49491	5.66165	-10.9219	-4.09297	-5.08359	-11.5508	0.199127	-4.18432	-7.60268	0.413289	3.63826	-1.42635	-2.50483	7.54856	-3.23486	-4.58325	-1.10479	0.309414	-6.14234	9.55858	4.95199	1.27287	-2.78833	1.072	6.57411	4.0721	-3.90808	4.32353	-5.50619	-0.248897	-3.66235	-0.334778	-4.98069	-2.62609	0.5341	-1.41465	0.679028	-0.157083	2.13984	0.423636	6.06672	8.3473
	33.5969	20.2974	14.3158	-11.8931	11.195	13.1555	-4.06721	5.64397	0.842743	17.5078	-1.58212	-4.11102	10.1631	-8.71327	-10.0959	1.09541	-1.83067	-0.502491	5.56635	-2.25179	0.783213	-3.89928	10.9451	-3.09223	3.27795	-2.15853	-4.16196	-1.77024	-3.6705	-1.46409	-1.77018	-5.36236	0.849379	-0.0166921	1.63468	-2.39932	1.74267	1.40606	-9.34144	-7.33865	1.16955	2.81758	-0.528563	-1.97363	-1.4512	2.15413	-5.6856	-3.16876	-0.0242561
	36.4324	3.41076	14.2778	-7.95835	8.74528	12.5596	-7.02758	6.05788	0.72309	5.89086	-3.08506	-12.0568	-4.72611	3.01276	3.8719	-7.10505	3.06491	5.53938	4.75118	11.8369	-1.53781	-4.53817	3.52644	7.55959	-5.45039	1.41022	6.0389	6.51635	1.53765	0.554215	-1.79065	-2.22549	-0.873283	7.3923	1.31291	-0.675907	-1.58771	0.70733	1.46336	0.70713	6.71907	-2.20228	2.76951	-2.63506	-3.46004	0.196297	3.6691	2.16254	-6.72185
	39.5282	0.814093	13.5191	-7.02996	12.6596	10.4714	-2.42094	3.26756	-2.71221	4.34755	-3.99634	-16.8482	0.670142	0.684219	-3.32415	-10.8408	1.08772	11.2015	-0.440429	-0.880423	4.06251	0.618142	1.59925	-6.36676	4.17833	1.84187	4.8281	-3.53374	6.3191	0.353061	1.4932	0.228184	-3.28339	0.799845	-5.71762	1.31729	2.68667	0.920083	2.11731	5.29647	4.46436	-0.109119	-0.476792	4.36953	5.41056	-2.24662	-2.791	-2.49417	3.93656
	31.3894	31.9862	11.9291	-14.8205	4.69369	13.7059	-9.13986	10.3215	-1.70189	4.71272	2.93794	7.58614	6.76522	-2.08817	-1.33052	5.77911	1.26532	-2.55846	-8.87682	2.13472	5.51277	-4.78753	-4.76043	0.396202	-0.539053	-7.78789	0.139607	7.47895	-4.51643	-5.26471	-5.08473	6.34618	0.592503	-3.97273	-1.06784	3.88827	1.98213	2.05683	1.60304	6.10699	-4.52016	-4.094	-2.39884	3.6172	1.84431	-3.25061	3.14913	-2.14419	-1.17862
	34.915	37.1802	11.6408	-16.1156	1.90777	4.34316	-8.59947	9.48955	-13.7004	9.95035	6.73794	2.36533	-1.18724	7.61723	1.71311	0.101407	-1.18948	-4.65938	-0.866194	-3.40073	-4.8938	3.4133	-0.943613	3.05802	-0.786244	5.62471	3.99739	3.55517	3.07085	2.42732	12.9684	-0.277152	-3.42648	2.89719	4.17039	1.87113	4.60023	0.731849	-0.832633	0.103769	-5.57439	3.88453	2.81933	1.61407	-3.09644	-2.15062	0.430069	1.19993	0.427735
	27.474	27.8335	10.557	-11.191	4.23507	7.65214	-14.2602	11.5707	-9.78524	7.45789	4.10562	0.139156	-2.61713	3.71746	2.16148	6.85178	1.59307	-1.94876	-3.37567	-0.598218	1.49913	1.69717	-0.460599	1.33725	-4.03236	1.24313	-2.45034	2.43208	-1.41094	-2.50307	-2.9094	1.37119	2.53149	-1.17565	1.1388	0.194205	-1.96285	3.2537	3.74821	-3.00305	-2.84232	-0.159699	1.41248	0.593612	3.05384	3.11864	-3.25912	0.735586	2.18561
	26.0362	41.886	7.02612	-12.7827	0.906365	-5.96659	-0.0705624	-5.00269	-22.7458	1.15672	19.6914	0.767256	-13.1612	-12.0013	-2.66542	-2.25883	3.35903	-3.8932	-2.23223	0.743372	-3.4531	3.89563	-4.05826	-8.68409	-2.62709	-1.35557	-0.362465	-5.33217	6.16345	0.15613	-2.69995	-0.289548	6.17217	0.760192	-3.21241	2.57372	-3.24241	-7.01278	-0.438903	0.065808	5.44576	1.7292	-1.89627	-5.41706	-0.934916	-0.750009	1.66103	-0.0139612	1.14432
	19.1168	-28.9821	-21.0265	9.43717	-11.3814	-11.4603	-19.1153	-1.07765	3.19734	8.09411	8.99293	-2.12499	0.352926	7.88842	-3.61936	-5.58059	2.96735	-7.33038	1.781	3.79878	4.63581	4.69841	5.2017	-1.20008	1.76266	2.77585	-0.894353	-3.54363	-8.43084	-1.37821	-4.47003	3.94519	0.369458	-1.66263	-3.24007	-0.293854	3.41784	-1.24627	4.3201	-4.95961	0.762712	2.61102	2.40174	0.167945	2.34014	-4.59949	-0.458312	2.0189	0.199062
	22.5349	-25.778	-18.3721	9.71358	-16.3164	-9.00583	-15.6416	0.0655034	2.29831	6.73045	7.16907	0.326828	6.78389	-2.76987	-7.85011	-9.79586	0.12648	-1.04998	6.36835	-0.640714	-0.645528	-2.78631	0.430002	-4.01363	3.3041	0.853791	0.610748	0.102034	-0.810726	0.829007	0.791071	-0.24676	-2.08163	3.90945	1.09655	1.91888	3.95882	0.936952	-0.613808	0.29038	-1.5157	-1.84586	2.0628	-0.485597	-2.05216	0.671571	0.793724	0.19134	0.718556
	29.5356	-13.7519	-17.4292	14.4361	-7.02356	-2.67574	9.34949	-4.95768	-8.54737	8.39515	-0.498055	-6.57562	1.44466	7.68207	-4.00193	5.87759	-5.5914	5.73857	-2.72516	-5.3272	0.707001	2.32817	2.34391	2.28825	-5.43366	-3.36462	0.899667	2.7499	-1.75231	-0.493363	-3.59234	4.06596	8.20767	-1.4789	-2.49503	2.07005	1.5219	0.131974	0.984218	2.13612	1.80598	-4.94626	2.43517	1.55043	-2.17791	3.32247	-4.03667	2.93472	0.37364
	21.378	-20.2135	-16.9846	7.44743	-13.382	-2.38128	-5.82983	-9.40835	-0.38734	7.71327	0.56977	-3.08042	0.908358	0.358272	9.45817	0.726529	-2.18368	-4.12747	9.2037	6.91312	15.6527	-4.43386	5.3035	0.867045	-3.7187	0.930981	-2.22513	-0.356667	6.38224	5.1248	3.87795	7.14237	1.9746	-0.731254	4.63276	-0.760823	-4.2406	-5.00564	3.57018	0.902976	-1.29107	-1.37036	-3.84807	-2.42174	1.38166	-2.44042	1.49859	-0.865636	0.0666468
	31.7545	-18.0158	-16.2301	11.5909	-10.7965	-2.62036	-13.4927	-4.72342	3.73866	0.619707	0.162231	-1.66805	-8.21403	-4.15212	-0.636007	1.368	-3.1176	4.7396	-9.68524	2.36709	-1.18099	3.14876	7.0489	9.23882	4.58542	5.56692	3.45879	0.931824	4.16981	1.48638	-4.95991	-4.17026	-2.64835	-3.55775	-0.193121	-5.91252	0.127268	-0.982067	-4.89547	4.07337	-1.16973	3.69118	-0.380434	-1.05835	2.86273	1.60198	-1.91725	0.451645	1.08371
	29.8973	-19.1513	-16.6912	9.88973	-13.4834	-6.84643	-11.3482	-0.686672	2.92481	1.17166	4.51654	-0.0810045	-2.29057	5.64975	-6.78537	-2.87833	1.07853	10.2234	-3.59522	-0.813615	-4.04367	-0.0889417	-7.9312	-3.00149	-5.43934	3.4097	-1.13256	5.47177	-5.19998	-1.0439	-2.09814	-0.472381	1.74338	0.544442	-1.76054	-3.37126	-3.93458	0.772736	-3.58273	2.29197	-1.51453	-0.0401932	0.174775	-1.61582	-2.89507	-2.13385	0.75222	-3.13887	2.23304
	34.8224	-10.9953	-16.5164	9.09311	-8.16017	4.60691	2.84282	-3.5192	-9.35389	7.98611	-10.0745	-0.0682617	-2.53585	2.51789	8.32463	2.96563	-4.0242	-5.87282	1.07588	2.96046	-9.11668	-10.4386	-2.76756	1.86653	-0.86693	-6.5861	5.30969	-6.51443	-1.70004	1.54443	0.483416	-0.542606	1.65501	-1.91261	-2.09848	-1.72579	-0.542557	0.00608689	0.272842	-0.157525	1.11655	1.04521	-1.40405	1.54839	2.64987	0.834378	-2.47784	4.7084	-2.83911
	39.5136	-5.32248	-7.39786	8.6721	-7.70641	11.6212	14.9161	-16.6534	-3.88529	0.0673814	4.07563	8.07613	5.89307	-4.05816	-7.419	1.68121	-2.2898	-0.76413	-5.45866	4.747	1.07955	-0.468117	4.81983	3.5087	3.51143	-4.08124	9.05921	1.90371	0.368058	0.9316	8.28971	1.24037	1.11556	-0.41788	-4.90133	-2.83035	1.55097	0.404977	2.27914	-0.830917	0.0613499	-2.09053	0.0721754	0.964021	-2.63554	3.43361	-3.81238	-3.18956	-1.92152
	32.2854	-15.3109	-19.5234	8.34249	-16.2251	-0.164055	-8.3924	-0.432013	2.33584	-1.79237	1.89493	7.19533	-1.92532	-2.82109	1.86932	-0.945456	-2.13517	3.55279	-2.9993	-3.1844	-1.23338	1.76936	-4.58969	1.80141	3.28189	-2.89435	-1.99667	2.70545	5.24239	-1.96227	3.65687	-4.26493	0.639499	0.759999	3.5854	4.66136	1.2752	2.82098	-1.56406	-1.39508	-0.626469	-3.81603	3.39931	0.890204	-1.31734	0.775168	-1.73515	2.3938	-0.394742
	30.8542	-16.8226	-19.3718	9.78485	-14.696	-4.02891	-8.56063	-2.94475	3.69701	1.52166	2.5355	2.50856	0.411538	-6.2975	-1.19895	-3.16737	6.70596	-1.47724	2.76851	-1.57297	-4.82254	-5.57191	-3.59556	-6.02328	-1.34912	-5.76601	-3.09095	3.8147	7.9244	-2.83163	6.28854	0.291141	-2.00875	2.61056	2.43422	3.92116	-3.67457	3.44111	-0.38597	0.129051	-0.998747	-1.54554	-0.689627	2.89442	5.81053	2.64859	2.61092	-1.96688	-0.797868
	36.8401	-5.66758	-19.3292	7.07219	-12.7223	3.92685	7.20926	-3.05199	-7.3121	4.72345	-11.0248	4.07158	-4.97355	1.58327	2.89758	-0.806732	-6.2881	2.58651	-4.98267	-3.4855	-5.18932	-8.80436	-7.02327	1.54711	-2.80152	-1.75737	1.8536	-5.56347	-3.72031	-2.67997	-3.83352	-4.32171	-2.39284	1.99185	3.77999	4.19747	2.67192	-0.372405	0.386894	-3.48384	0.444036	7.17158	-0.438678	0.490533	0.993566	-1.3793	3.89267	-2.66644	5.12697
	37.2818	-1.54671	-8.29176	4.91096	-8.95111	17.0249	14.7201	-13.5669	-7.43721	4.85919	-1.16957	2.35789	3.3029	-0.00377715	1.58325	6.77103	3.74982	4.53182	4.74105	-0.742234	3.00708	6.05756	-2.43781	2.28938	-2.27039	2.47193	-2.43266	-1.95711	-0.320362	-5.23752	-0.309435	0.769584	4.24779	0.622335	2.33607	-5.39336	3.28076	7.77888	-2.56133	-1.78106	4.14902	0.116117	0.445908	-1.43037	1.76249	-4.79122	1.4109	-0.500418	1.12189
	34.1457	12.9244	-12.2006	-2.19332	-14.7148	11.8514	4.09512	10.1982	4.4318	-8.25379	-1.26096	-2.65758	-12.2706	-1.78347	-0.748159	3.70048	5.92873	-3.96309	-3.59351	2.58981	-4.09799	6.93319	1.63095	-1.53659	3.67479	-0.985085	0.608183	0.524708	-1.38304	7.20666	-1.84668	-4.68702	0.58859	-2.24628	-0.455028	-0.925908	-0.586998	-4.23751	-4.84346	-1.73739	-3.19658	-3.02371	-2.84496	-0.486189	3.98421	-2.91307	-2.46022	1.76123	-4.97165
	35.9312	9.02538	-13.5294	-1.1249	-8.88409	12.8743	5.2181	5.57191	5.02037	-4.42699	-11.8744	-3.75155	-15.4327	7.30572	-5.17404	0.482916	2.58514	-6.19416	-3.16626	5.7848	-1.14503	-1.25018	2.77355	-7.35292	2.08106	-1.00171	-5.80954	-2.26155	1.13946	-1.16446	5.01526	5.14624	-3.97164	5.63144	-7.23105	-1.24508	-2.34733	2.07044	-0.964525	-3.2361	-0.307066	-0.0071835	-0.109986	3.83812	-5.03365	0.0353044	2.04394	-3.78081	-1.55561
	34.6973	13.6183	-13.1258	-3.64771	-15.0487	13.0917	7.44416	0.821685	6.14954	-0.836343	-9.2234	0.503564	7.06272	-1.59201	3.53053	3.2215	4.74691	-2.10647	-1.05138	-2.28687	5.56974	2.31689	1.25652	-9.07232	-1.5224	9.56915	-5.46221	-0.423204	4.34645	-1.51038	-3.34391	-1.06711	-0.875343	-1.92425	-0.897583	-1.63171	2.693	-7.89109	-1.27082	5.73818	1.27716	1.48884	1.02764	0.207467	-3.7102	5.05816	1.44604	2.90523	2.02235
	35.0202	19.9646	-3.63226	-5.74949	-13.8137	20.4759	13.522	-6.58268	5.14545	-9.14211	6.23243	4.94217	-2.76822	-0.416917	-4.43605	-1.73322	10.6154	-2.95644	6.69193	-2.92194	3.26708	7.65069	0.739563	3.08775	-5.05547	3.71098	-0.229565	2.79548	-5.82936	2.88648	-3.51323	1.99648	-7.40802	1.19164	3.68839	5.29124	2.05241	4.75398	3.64478	4.18842	-0.628404	1.96892	-0.933541	-2.30877	-1.94465	0.571355	-1.61092	1.39587	1.50356
	30.1457	36.7523	-6.96714	-11.3961	-7.51406	0.0924536	-5.68261	13.166	8.27011	-0.745257	-1.02746	1.70604	1.64344	4.67074	2.51102	6.23067	-10.4198	5.20954	-3.49923	-0.997528	-2.474	1.27968	1.15707	1.43568	1.13303	0.386306	-7.52819	-3.53864	-3.36126	1.85835	-0.109371	1.60603	-3.88612	-1.09459	-0.318969	0.462722	-7.08009	-1.32822	0.599344	0.0875957	1.93724	2.24408	-1.85429	-3.29787	-0.1453	3.42131	3.40803	-0.0420061	3.99333
	28.3261	29.8695	-6.08406	-9.99138	-8.72116	6.13092	5.88287	4.56516	10.3434	2.22123	-3.20026	-7.37189	8.35425	1.98091	-2.3098	-9.52456	-3.48156	0.0473853	9.04237	-11.1191	-7.67467	4.82698	-2.90972	-2.00047	-0.835888	-2.7809	6.82893	-2.03106	-4.11521	4.54174	0.842676	-3.31471	6.81882	-3.16106	5.74537	-1.50255	-3.24034	-7.21144	5.81817	1.66524	-4.15021	-0.156483	1.65807	-2.0428	2.01602	-1.37781	0.880474	-2.0604	-5.3373
	31.1395	41.0423	-6.85439	-12.0661	-9.08202	-2.91869	-2.36586	6.86835	7.47653	-5.7484	1.0793	3.44093	8.12615	-5.43368	9.55475	4.18055	-4.52022	-0.897775	7.90959	-4.02101	1.11644	-5.16197	3.73396	-0.0446475	3.32144	-5.24279	-0.725048	0.30861	4.75933	-1.67146	-1.16984	-2.79983	1.16288	3.42799	-6.63598	0.0844176	-5.47076	5.15835	1.82019	-0.188896	2.12001	-0.752836	0.388202	-2.33303	2.06954	3.58295	-0.380921	2.4489	1.34515
	33.9541	43.8211	-0.586524	-12.9614	-6.18009	-2.00633	3.83521	0.0549541	5.34579	-11.6838	15.3217	9.26063	-1.91905	0.85721	0.474316	-1.29773	-6.31186	7.28024	4.74784	-2.48432	3.19231	-7.36928	0.490227	10.3493	7.35443	-1.30677	-0.0616993	-4.64786	1.05525	0.558458	-1.43013	2.63357	-3.69304	-0.826664	-2.48246	-4.05806	0.783587	0.234259	1.53716	-2.02836	2.75197	0.764653	0.0533882	0.713084	-0.435676	-8.18242	-0.735133	1.09362	-1.85732
	18.3068	50.6098	-3.76865	-10.7852	3.24829	-21.0044	-2.02024	-7.40258	11.2401	-6.62106	-5.24855	-0.999914	2.68071	2.15471	-1.81007	6.59019	2.38852	5.20764	-1.0734	14.8164	-5.44066	6.82737	3.54833	5.15271	-5.19155	-7.9669	-1.27424	0.520882	6.74394	-3.64992	-1.55674	3.21371	5.07573	3.12997	6.95267	2.71103	2.69196	-2.1193	-1.05136	0.414996	0.868417	5.90849	1.57458	1.8808	-1.1015	-1.65552	-3.83842	-3.40993	0.947111
	22.1449	54.167	-6.06227	-9.89141	2.68591	-21.1101	3.88801	-5.42986	1.22495	0.708344	-1.51218	-5.30232	2.01238	4.86699	3.70906	-0.148834	-1.46598	-3.20893	1.52773	-3.44689	1.68966	2.85277	-7.15054	-0.615389	2.81932	6.31698	0.599968	-1.16795	-0.320356	-5.22287	2.5336	4.08329	-1.7757	-0.359752	-0.230112	-10.9641	5.01087	-1.01289	-1.57631	-2.17138	-1.85265	-4.15462	-3.38612	6.49515	1.97556	1.70992	2.42338	-2.41817	-3.96535
	23.1194	54.8629	-8.16486	-12.1955	0.823317	-21.5307	3.63917	-10.9195	-2.52942	-1.69121	-0.302875	-2.6424	1.82646	-0.249176	-2.38961	-2.59669	-7.50947	2.20992	-2.61423	2.4864	2.75372	-2.65588	-2.90882	-5.06159	-2.30263	6.87982	2.47045	-1.95525	-5.74211	0.9422	-0.442834	0.0925259	-5.89272	-3.23144	-0.490161	5.17188	0.862948	1.58589	-1.14229	3.39584	2.73381	-3.46137	2.76785	0.142237	2.2954	5.88758	-2.46875	0.351853	-1.65223
	20.8628	52.2338	-6.94433	-8.35875	6.91736	-24.3281	7.79954	-14.2454	-2.33949	0.114281	-8.2292	-8.37226	0.542581	-3.24025	-1.72054	-8.18923	12.94	-7.58948	-5.66216	-0.921044	-0.571986	-6.15464	7.67321	3.705	-1.51642	-2.07611	-4.50279	2.54121	-4.15683	2.97223	-0.982258	-6.23493	1.37342	1.08068	0.774316	-0.454059	-0.711397	4.84116	-0.24423	-0.479276	-4.27115	-3.25567	-1.91706	-1.67885	-2.39539	-2.20528	2.89178	2.41152	4.37161
	-31.7962	-10.778	8.54547	-10.5151	-3.73188	1.25925	7.61708	-1.60526	3.99772	5.92775	3.20284	6.35153	-0.40858	1.29838	1.49367	-3.80267	3.90845	1.69336	3.03874	0.352412	-2.56696	-1.22105	1.16072	5.02106	2.7846	2.25299	-2.02895	2.15087	2.25162	-1.11661	-1.73521	-1.27197	3.94758	2.31196	-7.82431	1.76939	-0.255602	-3.89141	-4.38804	-0.404601	-5.39036	-3.6491	4.54267	4.10294	-1.49652	-2.53657	1.58285	3.0342	3.49456
	-29.8129	-24.599	-6.58608	-13.4341	-4.58914	-7.49269	5.173	5.83329	-5.88826	-0.479906	-8.19219	4.86956	0.250972	-6.52073	-4.92295	5.36627	-1.53047	1.22033	11.9271	3.54679	-2.70644	0.80474	1.43672	2.3105	-1.01623	2.90793	-1.06647	6.59598	-3.44439	-1.67234	7.6525	2.74802	-0.0416443	-3.49382	0.673393	-0.65344	0.286596	-1.948	0.272417	1.64089	3.28847	0.51767	-2.55134	-0.822318	2.05568	-0.806853	-2.49764	1.07724	4.95694
	-32.2194	-14.9465	1.10634	-10.9716	-5.29675	-5.90458	8.22293	8.91636	-2.24259	0.562718	-8.38677	7.69291	-6.66427	-11.6559	-2.31625	-5.90215	-11.2939	-7.8995	-1.75224	0.0644529	6.80932	-1.31219	0.729061	-0.850484	-2.1845	-0.130826	-1.37154	5.65649	-2.27703	3.86636	-2.43048	0.407512	-2.26608	6.97301	3.26784	0.198452	5.59485	-1.83346	-1.66989	0.151101	3.63908	4.05035	1.87829	3.52193	4.97957	-4.31289	0.6034	-1.66558	-1.37283
	-35.45	-5.70239	23.1635	-2.46927	-6.43389	-2.97443	4.69463	3.20959	6.96847	2.67301	4.28416	3.65786	-3.13859	3.71039	-9.82599	3.02011	3.69025	2.14248	0.820412	-0.424474	-4.06654	-6.00382	0.610644	0.767282	-3.27635	5.52429	4.39958	-4.32814	3.57544	3.21365	-1.52858	-0.70227	6.20412	-1.73019	-0.535768	-1.26034	0.182487	8.61648	2.84202	-0.56371	-3.37607	2.29619	-4.09353	1.25958	0.323378	4.57679	4.76437	1.59494	-1.50766
	-36.7352	-11.9115	19.0947	-10.11	-8.12231	-3.48201	8.25873	-3.6515	0.852339	6.65436	0.0519232	4.24476	-3.2871	2.89417	5.02122	-2.83004	2.45069	4.16277	-1.42873	0.243635	-3.11989	1.22359	2.76633	-6.51177	5.49381	-1.71708	-0.456663	4.29067	2.64511	-6.82374	1.91167	0.992797	-2.46474	-1.10315	0.279641	-2.83913	2.48142	-0.50053	-0.142882	4.54643	-0.00677636	0.238119	2.4633	-6.75043	1.92463	-0.27118	-1.70326	0.0382863	1.28123
	-32.5801	-12.9422	15.0289	-14.2991	-2.79923	-5.57164	8.42505	2.2975	1.45122	8.99461	0.506167	8.31288	-3.45783	-2.70792	-8.70298	-2.3934	0.552259	2.66509	4.2387	4.863	-1.35634	2.03021	-2.62122	0.453547	-4.59143	1.48745	-1.75714	0.981885	-3.60489	2.44686	2.19951	1.31911	0.267729	-0.3012	-2.01059	-3.18311	-3.58737	-0.257874	1.28949	-3.63679	0.183435	-0.513055	-0.478786	-0.384877	1.35142	1.94823	0.134662	3.47805	1.60684
	-39.6968	-7.46389	20.3776	-5.42398	-9.18139	-1.20473	3.90716	-1.53361	0.712465	6.88291	2.96883	4.09434	-4.25232	-4.24192	1.56287	-8.02391	-7.37393	5.3487	-3.00792	1.02037	-1.1195	6.16552	1.60503	1.15535	4.63423	-0.492752	-0.040664	0.0382177	0.187223	0.456737	-3.26904	-2.27754	-2.16712	0.956875	3.0447	-0.962409	0.592145	2.30625	6.72896	-2.74021	2.14541	-2.17751	-2.73967	2.79511	-2.79807	4.95051	2.11434	-3.5434	-1.37166
	-37.0445	-8.10363	21.4346	-5.12774	-4.15048	1.86989	4.09071	0.700935	7.62013	3.44385	4.71469	2.10761	-3.38985	6.73873	2.31216	-2.49721	3.87048	-3.73934	-0.247563	-0.436172	-1.60291	-6.73511	7.74209	-2.28083	-4.10779	0.204702	3.6745	-8.87529	1.79985	-5.27783	2.07717	-1.14769	-2.39999	-7.67245	5.84035	4.06506	-2.6908	-0.454426	-7.36802	5.19674	1.64266	-1.69633	-2.83535	4.96738	1.65861	-2.45971	-1.65628	3.18156	0.698604
	-29.2968	-9.70231	10.8882	-12.1915	-5.59262	-10.0844	7.58778	2.88337	5.3764	10.8622	-7.47471	1.3458	-0.918668	0.572689	-0.875977	5.96925	-0.693734	-2.03508	-1.55558	1.69561	6.39963	1.97498	-6.10062	0.450976	1.79032	-0.34577	0.00182848	3.53188	-0.890302	0.467716	3.09849	-3.55148	3.50446	4.5033	-4.91061	-0.0793457	-3.02766	-2.30083	-1.14543	3.11204	2.08702	-1.55884	3.87675	-1.72858	1.84139	-1.35244	3.19774	2.56027	-2.29446
	-35.4876	-9.71291	17.6524	-6.79918	-1.88881	-1.51663	6.72287	-0.111573	6.3356	4.52725	4.3694	4.73618	-1.55144	7.28378	3.61792	-4.66882	2.60132	3.4449	-7.08036	-1.66912	3.30013	1.00988	0.586337	-2.21394	0.279368	-3.04897	-2.54103	-3.01017	-2.89703	-1.86159	0.920897	1.48406	4.73795	7.98796	4.91483	-0.704552	-3.53618	1.54093	-0.608041	0.968194	-0.988553	1.7268	1.38645	-3.61159	5.20355	1.25376	-4.67812	1.55365	-2.41388
	-35.0387	-3.70327	22.3778	-1.30632	-10.0465	1.3223	-1.21047	-3.58707	2.92769	6.78829	-1.61952	-1.69678	1.54914	5.58824	-0.0587356	-0.951577	-3.36894	-0.376593	-5.39114	1.10037	-0.585275	6.17893	-3.31487	2.59109	6.11186	-3.6213	0.652636	-4.2932	-1.0668	0.112511	1.54147	0.246164	-1.91541	-2.67854	1.88995	0.728234	-3.42439	-0.37479	-5.03647	0.784307	2.28621	-3.30959	0.992411	-0.260747	-5.05045	-1.45685	2.48597	-1.53447	1.94017
	-36.1766	-1.22919	25.7243	-1.57659	-11.5329	-0.818822	-4.03811	-8.44024	-0.183483	-3.80985	-2.52771	-5.3344	2.91162	0.459463	4.85888	11.2771	7.27103	2.01806	-0.687304	-3.14835	-2.46156	-5.49874	4.53478	-5.22838	6.77873	3.08702	4.19394	-0.637341	-1.92816	-2.64684	-1.69332	2.70421	2.1898	4.6535	1.94758	3.22253	-2.27997	-1.9111	2.5048	-1.28957	-2.89981	2.65089	4.58798	0.787648	-0.929986	-3.33748	-0.385661	-4.54278	-0.297571
	-32.1104	-1.46452	24.5004	-1.72791	-9.35939	-2.67844	-2.82033	-0.768586	-0.114016	8.63896	-4.42196	-0.167219	-1.01903	4.23241	1.05414	1.10763	2.46631	-7.37266	2.86527	-0.0573333	4.49769	3.28772	-5.029	5.97666	1.07989	-2.04987	2.84228	-2.53485	4.61689	1.08045	-3.79228	0.546379	-3.71299	-4.44621	-3.81877	3.39321	-0.718145	0.258063	0.630829	2.00159	0.604292	0.252575	-1.80688	-0.947332	-0.151297	-0.0056918	-4.20927	-6.19551	2.70059
	-38.291	-5.21273	15.0918	-2.4878	-11.369	-5.09364	2.21694	1.73999	4.57754	7.30187	-3.77712	-2.77559	-4.93524	-7.75834	3.88824	-4.32966	-1.91458	-2.1807	-0.781842	-0.986432	-3.57928	3.36728	2.25028	2.07046	-2.2428	-1.88124	-0.805339	4.75978	5.90978	2.81427	-6.35345	-0.142414	-1.11038	-8.28305	-2.78879	1.22976	3.63312	2.63964	4.75017	-1.71006	-3.90303	1.56304	-2.24033	1.03172	-2.32958	1.30679	-0.0836694	-3.16688	-1.55275
	-39.2712	-3.11564	22.8592	-3.0728	-8.68409	-1.58909	-1.45481	-4.31007	-3.57937	-4.11403	4.31833	-2.78318	0.269227	-1.70067	-1.93517	8.58916	4.20735	1.17569	1.72733	-2.1565	-0.617352	-10.2935	-3.46922	-1.33405	-1.2813	3.57467	4.08454	-0.898623	-0.233475	2.80527	-0.458727	7.04698	-3.51059	0.703047	-1.52932	-1.0683	2.14004	-0.664595	-2.45039	-2.23442	-0.182535	1.1842	0.493189	-4.87003	-1.81425	2.87085	-0.285949	-2.9936	-5.24993
	-28.6768	17.0482	21.7555	13.8973	-5.42293	5.96983	-5.45466	-5.80954	-9.03135	-11.2883	-3.14525	1.69316	-2.55645	-1.8021	0.308712	-2.53092	-7.14911	-1.0851	5.09959	0.959613	-6.11771	-4.17372	8.47985	-4.61688	-0.0595667	2.57529	-4.51053	6.14741	-4.99959	-3.98351	-1.3873	-2.71469	5.21684	-3.19408	-0.966036	-2.42554	-2.72988	-1.15008	6.20568	5.19666	-1.18508	1.58918	0.869511	6.38472	0.194541	-1.84401	-2.17901	0.182391	-0.0628646
	-35.5802	3.82024	23.7711	7.36699	-9.78641	1.86602	-7.07311	-0.817917	-2.85589	-7.00039	-2.58249	-6.29697	7.82654	-3.48726	-8.48259	-0.353339	0.60088	6.79645	-1.23206	-1.07671	-2.47338	-0.547385	-4.43288	3.60379	-0.938975	3.98445	-5.08268	0.359397	0.948139	1.28969	5.34028	1.30279	-2.23455	1.75332	-1.27293	-0.725963	-1.45887	-1.06416	-1.62461	-3.27449	1.80046	1.7572	-4.12175	4.39939	2.17803	0.356165	-0.395454	5.07725	1.02325
	-35.8934	1.91203	24.224	-0.570893	-11.9139	0.315467	-7.57562	-8.07231	-3.58984	-3.91104	-4.90761	-8.57004	2.37489	-3.23586	4.69547	5.44684	3.90741	2.12912	-0.518088	-3.71794	-0.0166668	0.549215	-0.941757	0.532405	2.78151	1.66869	0.882041	-2.03099	-3.9205	3.09399	0.00242554	1.6633	-2.89783	1.86749	-0.857017	3.10214	-1.222	-0.865493	3.59905	-5.31627	0.989237	1.19885	0.97092	0.218497	-1.33916	-1.8618	-0.950501	4.2576	3.03589
	-38.2949	7.93002	16.2225	5.43794	-12.0732	2.07425	-4.48754	-1.59541	3.82726	-5.7745	-0.0438718	-11.9851	1.45275	-1.39315	1.31993	3.66639	-6.9842	-5.13677	-2.74901	0.888062	9.05715	3.35894	-5.88448	-5.41382	-3.93323	-4.07776	1.19414	-1.05652	1.00559	1.63665	1.31923	-5.31368	0.904292	-0.666508	0.876738	0.534935	4.13126	8.06948	-2.18873	-1.2203	0.421314	0.420912	0.580779	-1.81629	0.494486	-2.4679	1.02161	6.92271	-2.18713
	-14.6843	39.7046	8.76159	18.3007	4.80138	-2.2032	-3.12794	-2.679	-11.8421	-0.0423848	-5.75322	14.7767	4.22802	10.5981	9.22749	-4.30225	0.827311	9.93867	4.986	6.76607	6.88426	3.91057	-0.521377	-10.0704	4.11934	-4.95372	0.815662	5.34414	-0.310758	5.69444	-1.72652	-4.71757	-2.13221	-3.82562	0.485433	2.10192	1.13823	-0.660062	-3.61975	-4.73432	-1.4774	2.44499	-3.41017	1.59612	-4.9946	0.141665	0.0814899	4.03056	-2.82871
	-31.3851	16.5002	20.1697	18.4702	-1.47284	4.15922	-11.3218	-0.00783735	-1.35932	-1.60808	-3.78345	4.0109	0.234549	0.661944	-4.78375	-5.28876	-4.93163	-6.48536	-2.38077	-5.07556	-2.14883	-0.373859	3.42986	6.20277	-10.5391	-4.47179	-5.26848	-4.06021	0.309302	-3.28247	1.61299	5.00293	-3.08565	2.02072	-3.08883	-3.70272	1.45499	-5.99268	-1.47248	1.27805	-1.25417	-2.49927	-2.01567	-3.18213	-4.79422	-0.974081	-1.27135	0.802403	-2.45112
	-33.5504	14.5374	21.3087	14.6064	-6.31873	6.69522	-10.0095	-5.6217	-5.17016	-12.8655	-0.632657	-5.4183	1.55064	-2.62058	-7.01445	1.05924	-4.38712	-2.98058	-0.419305	-0.200747	-0.882618	3.98301	-3.27827	2.15413	0.702083	-1.10999	-1.46337	2.62833	1.15735	-7.30885	0.574223	-4.95465	1.08344	3.33538	2.34241	-2.70666	0.771643	-1.38874	-0.380543	3.10394	0.524598	-1.31345	1.27753	-2.23812	3.25993	1.19484	-0.621936	-1.00654	-2.69134
	-24.4576	27.2773	14.1672	21.6467	2.24775	6.26437	-7.37594	1.72213	-1.91866	-9.48356	-5.56589	6.495	2.47334	5.66618	-7.0198	-1.28963	-1.30257	0.743699	4.87055	4.15322	5.6841	1.27825	5.15764	1.62321	-4.72024	-1.12337	2.20203	-6.64574	1.04076	6.10301	0.608977	-1.67174	4.91034	-1.97163	-1.82191	2.54901	4.16233	0.643513	-3.32634	0.248468	0.247613	-3.77648	3.83619	-2.78441	5.29543	2.6927	8.99351	-5.64486	4.0698
	-28.0115	-17.4097	-24.9298	-10.9379	7.84984	-0.821803	-5.88246	0.770014	-2.82264	-1.1687	-3.30523	6.04299	5.73135	2.96174	-12.5763	2.16222	3.24085	-1.78263	1.64924	3.32197	0.174929	1.15977	-1.34739	-0.589914	2.17794	2.37329	-0.889534	-3.72496	2.6845	-1.78367	1.32023	-2.92744	2.65524	-1.34724	3.8963	-1.24574	-4.7223	0.624937	-0.210547	1.36969	0.0934054	3.95056	-4.4509	2.97394	-3.5266	-0.195512	-1.74959	1.27093	-3.34973
	-23.7509	-12.9785	-22.9926	-12.8935	6.26909	-1.45389	-9.55072	2.56225	-8.94741	-2.61401	-2.08422	1.39817	-2.84915	-4.55816	-1.28435	8.61214	-1.37815	-3.55043	-1.53212	2.04262	-0.846484	0.950591	5.77754	1.69037	11.9029	3.24701	4.34147	-2.07767	0.586001	3.05423	0.794663	-1.48529	1.04379	-0.286379	3.20978	-0.300563	2.37677	1.44755	1.61248	4.70084	-2.87581	-5.81876	-1.12724	-2.04356	-0.117364	0.358549	1.2608	3.75437	1.71789
	-27.5941	-12.6952	-20.3023	-13.9791	6.6933	2.06555	-3.35895	-1.19627	-3.38623	-2.36924	-4.54394	1.66934	2.60961	-2.46395	-0.0305475	-1.31727	-3.91134	0.765328	-3.60801	-8.02833	4.9664	0.556843	2.65217	4.27041	-1.77622	5.97569	4.7311	-0.581226	-1.86332	-0.536173	-6.4672	2.51331	3.77247	7.79794	0.738938	6.42589	-4.39928	-0.066225	-4.78484	1.08315	2.05689	-4.07086	-4.14691	4.1865	-2.71072	-1.7895	0.304705	0.70926	-2.40847
	-28.4839	-12.0898	-22.9122	-14.7082	10.4275	-0.00318568	-4.502	-3.25614	-4.32097	-3.54112	-4.13124	5.62128	-2.05563	6.2053	-3.92048	-0.825176	0.170205	-2.78159	0.558217	-0.559714	5.05306	0.86203	-2.17259	0.727906	-0.566403	-1.27613	2.70614	-3.46691	2.48984	2.54563	-2.66211	0.0183359	-0.862273	0.909532	-1.10344	-2.18933	-4.73655	-0.17962	2.9997	-0.389546	1.19352	3.48313	2.99372	0.267878	-1.35264	3.45022	-3.24993	0.350375	-0.926308
	-33.0334	-13.0577	-22.2262	-13.4052	8.16205	3.1528	-1.42727	-4.07191	-1.1094	-6.12833	-2.04591	0.15332	-2.95076	-0.766415	-4.04429	-1.40432	-1.5039	2.43025	3.02049	-3.45276	2.50567	-0.482031	0.236792	-1.75982	2.08	-1.05785	1.2208	0.0334687	3.89245	-3.67787	-1.27361	-2.26978	0.333088	-1.0432	2.14231	2.90796	0.383149	1.00338	3.32612	-3.87817	-1.74559	0.585735	0.151166	-0.178847	-1.76359	0.935196	2.69595	-3.64499	0.521431
	-30.2238	-15.2276	-23.127	-13.8903	4.91037	4.30549	-0.921144	-3.38732	-2.67352	-3.18267	-4.88948	-0.217546	1.34568	2.09783	1.39536	-4.04173	0.813234	1.1529	-0.771164	-6.85181	4.16842	-0.118301	-3.02771	1.92179	0.58536	1.24824	-0.281449	-0.324988	4.31897	-2.26829	-2.56729	0.99791	2.07647	2.04256	-1.17796	2.51545	0.444011	-2.47437	-1.37236	-1.18703	-3.2822	1.23998	-0.0522755	-0.629772	-0.921945	1.56354	-1.10123	-1.92119	-0.716913
	-34.3141	-11.6449	-17.9346	-11.9003	11.0422	3.29456	-0.589109	-2.70609	-1.32632	-2.27521	0.985293	0.744289	-0.652976	6.6205	1.47914	-3.32405	-3.40841	1.24097	-1.35468	0.424332	0.883133	-1.52878	-0.648595	-2.73797	-5.99279	-1.5726	-3.85866	-0.662284	-0.741233	0.408541	1.17775	-0.894626	-3.11934	-2.93604	-1.20564	-2.09671	-0.108012	1.53846	-0.276003	2.52096	-2.74576	1.09898	3.0832	-2.81152	2.78983	-0.287351	-5.11307	-0.835648	-1.59217
	-35.5352	-11.8686	-20.2668	-12.4188	10.1086	6.07316	0.317667	-4.74724	-0.861289	-5.20034	0.646704	-1.17512	-1.35243	2.45642	-0.46417	-1.61575	-3.34667	0.0328404	-1.70317	-1.84864	3.07257	-3.09714	1.55551	-2.93338	-1.23611	-1.60873	-3.25496	0.901766	1.34306	2.76435	0.534798	-1.72793	0.587245	1.97484	-2.53685	-3.43164	-0.0229885	2.64948	0.0810598	-1.74686	-6.6278	0.467451	1.28057	-3.66129	-0.527346	-1.4325	-1.16041	-1.86927	0.141705
	-32.7253	-12.8127	-20.8495	-11.7524	8.43238	2.03003	-1.98562	-1.94433	0.304804	-2.903	-0.911744	-2.97006	-0.520668	7.1903	-4.67807	5.14952	0.963785	0.0770813	1.53649	2.96136	-5.12858	3.61196	0.945091	-3.19293	2.58701	-3.16799	0.711342	-0.136419	-3.34594	-1.0347	1.01766	-1.40576	-4.2539	-4.53591	-0.0563579	2.87368	-0.0294714	-0.254904	4.46354	-2.18145	4.34732	-0.442805	3.96429	0.73834	2.20379	-4.33516	2.548	0.84896	-0.974511
	-33.5083	-12.9056	-20.9486	-11.961	8.73366	0.865872	-3.01576	-2.40688	-0.387466	1.65014	-2.85475	-1.25959	2.638	3.22664	1.12947	1.95661	1.60494	0.674315	-1.05392	-2.69787	-9.56829	-0.130893	3.01124	-1.20467	-1.38236	-2.17233	-1.58319	4.16163	2.76058	-3.90317	-0.911656	1.95983	-2.40423	-4.6596	-3.99287	-2.12527	4.33866	0.672906	1.07772	0.859843	5.46905	-0.704229	1.28717	-3.44232	-2.20174	-1.94433	7.2256	2.0103	-2.64772
	-36.0692	-12.8177	-21.9844	-10.0237	8.10928	4.65317	-1.94463	-0.538132	0.362111	-1.35756	1.82406	-2.01593	2.56944	-0.571394	4.14826	-1.60832	1.12415	1.37974	-3.82575	-5.2667	-2.90179	2.41416	2.98856	1.22504	-2.71474	-1.68531	-2.89584	-1.25873	0.762587	-2.00619	3.65475	3.02204	-1.76395	-2.86322	2.02549	0.428919	4.47102	1.44025	-0.0771305	-1.83458	2.09552	-1.20831	-6.85594	-5.34184	3.49465	1.69617	1.76538	1.44392	-1.03887
	-35.752	-6.61715	-15.4031	-8.78176	3.87134	4.74974	-1.7514	-1.70688	-1.24856	0.132832	4.06734	-3.73234	6.17434	-0.113007	3.75283	6.4887	5.97704	4.65885	0.730728	2.88683	-7.00994	1.15271	-4.68011	2.6644	-3.68659	-1.91541	-1.10915	3.83741	-1.19548	13.6253	-0.852088	0.422439	0.0828063	0.725167	-3.42492	0.0955394	0.949217	-3.62697	-3.96162	-1.00632	-0.243139	-0.934007	-1.56971	4.69501	6.80422	0.900437	-0.496721	-3.92264	1.73345
	-35.9573	-3.60363	-16.135	2.66175	2.8191	5.29656	3.83015	2.77004	4.30361	-0.838501	10.1494	-4.27786	1.19548	-4.62067	6.55763	0.869472	-1.0056	-1.71646	2.59813	3.11512	0.609454	-0.857395	0.151333	-0.228723	-3.21395	-0.829563	1.85397	1.52758	-3.58978	-4.82311	3.39965	-0.116039	-2.12518	-1.23724	4.94295	3.49862	1.07822	-4.90077	-2.30949	-3.05919	1.26906	-2.26651	-1.6429	4.22816	-3.6088	2.84039	0.727227	-1.91128	0.889
	-36.8932	-4.19408	-8.55335	0.250285	8.64977	8.32288	4.43654	-2.92976	1.96886	-3.64351	13.4886	2.26337	0.499094	0.848303	4.52397	-5.39168	-0.10349	0.946755	1.68197	3.89595	-1.77017	-2.82375	1.07416	1.94968	-1.36858	-0.336257	-2.41632	-1.43485	-0.665733	-0.097746	-2.27398	-1.72542	-2.32274	2.55952	-0.230555	-1.59001	1.57316	-0.232532	-2.7693	0.33158	-0.235864	-1.69816	5.95168	2.44228	2.51506	1.59734	1.07433	1.33376	2.79956
	-35.1864	-1.87424	-13.4384	0.920499	1.51802	3.77871	3.59272	-0.659055	4.3664	-2.92131	13.1431	-6.68503	-0.807412	-2.26483	5.17799	1.21399	-1.6012	-2.82694	1.72942	5.17259	1.68843	-1.89712	-3.29366	0.491878	-3.25708	-1.35481	1.15162	-0.783197	-3.16812	-3.96577	-0.134486	-7.72468	0.917383	-1.79528	-5.05716	0.403938	-0.159303	-4.31119	-0.636856	-1.2883	-1.19636	0.581694	2.02745	3.32109	-4.18025	3.27845	-0.535517	-0.00704853	0.841307
	-41.8621	-1.65885	-10.0906	6.09458	1.37725	3.69733	-0.237391	-2.87222	3.70401	-0.20014	4.45023	-6.03276	2.95087	-3.46613	13.0437	-2.92724	-2.24163	1.70605	-6.86583	-2.55941	-4.29052	1.99987	2.72031	-3.99477	-1.74714	-0.930509	-0.562011	0.601307	-1.79443	7.17402	2.61658	3.5906	2.66429	3.68713	0.660656	-3.14483	2.34609	2.97928	-0.363657	0.139351	1.05061	0.334799	-4.82158	0.0370343	-2.64021	-3.20672	-2.93952	-1.90064	2.45808
	-28.9923	15.5992	-14.6608	22.7037	9.99293	2.01754	5.86397	7.06455	4.67013	7.85626	2.93361	-6.23935	-0.810182	-5.78637	-3.74261	6.30643	0.614904	2.20767	2.58094	1.97861	1.04047	2.02149	-4.32806	1.26692	8.48112	-2.25146	-1.75124	-1.46172	0.524265	-0.953869	-3.52786	4.49779	1.54193	2.46071	4.52918	0.813863	2.74687	-2.97385	0.232665	0.237927	-1.43088	0.683075	0.0385979	-1.60627	-2.38484	2.04464	3.14542	2.54037	-0.581083
	-35.4076	11.1732	-12.7873	13.5704	7.38743	3.85134	2.94024	6.9416	8.39275	3.67137	8.8263	-7.11303	0.106116	2.85205	-0.467259	4.25582	-2.77243	-9.21816	-2.89002	7.91168	3.00432	-3.58363	-4.71899	-1.68027	2.22582	2.49097	0.70223	1.31773	-2.28772	-1.49479	0.803146	-3.88441	3.63031	2.54773	-0.525505	-3.49949	1.61278	3.28142	5.15696	2.97137	2.39931	4.76058	-3.52425	0.767721	-0.805444	1.40939	-0.919105	-0.967327	4.22162
	-29.2891	17.1305	-11.6027	23.6199	12.1336	-2.13146	3.47519	5.0144	-3.39833	5.1696	-1.67427	-2.07715	-0.0442665	-6.01556	-2.97947	0.0037842	2.78903	6.00509	7.70719	0.579059	-0.741994	-6.49672	-8.07169	-0.806293	1.18189	-2.20624	-1.13148	-0.534822	2.38089	3.15025	-6.2732	2.35506	-6.56119	0.103694	1.52823	-4.38625	-1.77696	2.2168	-1.88319	9.0224	-4.68793	2.3798	0.302121	-1.35402	-2.88843	-3.61839	-1.75564	1.40703	-0.840058
	-29.1672	24.1487	-2.05971	23.3289	6.68226	5.22984	0.646251	-0.458981	-8.05801	1.44054	-2.36149	3.80751	0.176499	4.72656	3.44294	-6.73294	9.15127	-6.17298	-1.89506	-2.34139	-0.937362	0.750605	-0.824886	4.24607	8.67579	-2.84328	-2.06188	2.57496	-4.45475	0.577768	-0.581102	1.27729	-3.19191	2.45329	4.83781	-5.21456	-7.32572	-0.970361	1.68074	-0.220256	4.58594	-3.91113	0.0847882	-0.374348	3.31586	4.84417	0.41785	-2.88223	2.6815
	-22.8421	32.1236	-13.011	27.0453	10.3276	-4.51758	3.35487	5.78318	4.73072	2.26639	-4.59701	0.760113	-1.77838	1.31108	-0.606263	-0.316484	7.57453	-2.65847	2.08896	-5.069	2.62775	0.897266	-4.59137	8.0373	-1.53466	4.14797	4.3914	2.51256	3.01932	-7.14166	2.68228	-7.55777	-3.07527	-0.191659	-5.57495	5.82871	-0.0105388	-2.05024	2.58277	-4.37551	1.39933	-0.023121	-2.57677	-3.08588	2.92425	-3.1293	-5.45517	-0.473944	-0.460724
	-22.9071	35.795	-12.3198	26.5668	9.68519	-3.40491	2.66669	11.5305	5.64738	0.920254	1.09998	8.14139	0.838055	0.113863	3.91447	-1.46484	-2.60452	2.18349	-4.37029	-6.03639	-0.356895	2.34484	4.37716	-3.63794	-1.19706	7.59932	3.68452	2.22925	2.90111	2.17017	7.0792	2.2861	7.41855	-0.57681	-4.28423	1.38897	-1.9575	2.5085	0.51527	0.410312	2.06534	2.15017	0.0173763	-0.884582	-1.6221	-4.54853	0.141218	-1.79592	1.18123
	-22.4339	31.5569	-13.8132	30.3939	14.0958	-2.63935	8.17164	5.08516	3.21915	4.04526	-2.21451	0.21163	-9.41511	-9.69999	-3.14679	2.52445	-1.57279	3.38986	-2.34199	-0.480219	-2.68577	0.370462	5.67892	-2.5439	-0.928322	2.6133	1.42273	-3.03033	-1.58628	-0.136504	0.173561	8.40423	-1.83864	-2.77085	2.96457	3.98644	-1.46893	1.19904	-0.179531	-2.81764	-1.36674	-0.936786	7.23754	0.563504	2.43897	0.731902	0.373626	2.28798	-2.49977
[truncated: 135 more columns]
