# Supplementary material for: Metabolomics of laminae and midvein during leaf senescence and source–sink metabolite management in Brassica napus L. leaves
Source: J Exp Bot. 2017 Sep 6;69(4):891–903. doi: 10.1093/jxb/erx253 (PMC5853214; doi:10.1093/jxb/erx253)
Supplement: supplementary_dataset_S3 [file erx253_suppl_supplementary_dataset_s3.xlsx]

## Sheet: data
Supplemental Data Set 3: Metabolite concentrations in oilseed rape laminae and vein of oilseed rape leaves.
Oilseed rape plants were grown under low (LN) or high (HN ) nitrate conditions .
Different leaf ranks were harvested (Leaf3 to Leaf11 from bottom to top leaves on LN plants; Leaf3 to Leaf15 from bottom to top leaves on HN plants).
Veins and limb were dissected and metabolite content was measured on the limb tissues (L3 to L11 or L15 in LN and HN plants respectively) and on the primary vein tissues (V3 to V11 or V15 in LN and HN plants respectively).
Ribitol was used as internal standard. Values for each metabolite correspond to peak area normalized according to Ribitol internal standard and to mg FW.
Different leaf ranks were analysed: L1-L4 in High nitrate conditions and L1-L3 under low nitrate conditions were analysed.
4 independent leaf replicates were analysed for each leaf rank.
The mean and standard deviation of these 4 independent leaf replicates are presented.
Details about classes and subclasses can be found in the second sheet of this excel file
			Leaf number	3	5	6	7	9	11	3	5	6	9	12	15	3	5	6	7	9	11	3	5	6	9	12	15
			Nitrate conditions	LN	LN	LN	LN	LN	LN	HN	HN	HN	HN	HN	HN	LN	LN	LN	LN	LN	LN	HN	HN	HN	HN	HN	HN
			Leaf tissue	Limb	Limb	Limb	Limb	Limb	Limb	Limb	Limb	Limb	Limb	Limb	Limb	Vein	Vein	Vein	Vein	Vein	Vein	Vein	Vein	Vein	Vein	Vein	Vein
GRAPH SAMPLES		CLASS	Mean (n=4)	LNL3	LNL5	LNL6	LNL7	LNL9	LNL11	HNL3	HNL5	HNL6	HNL9	HNL12	HNL15	LNV3	LNV5	LNV6	LNV7	LNV9	LNV11	HNV3	HNV5	HNV6	HNV9	HNV12	HNV15
		1.0.0	2-Hydroxyglutarate	0.0010328	0.000816173	0.000656969	0.000721157	0.00122246	0.00209903	2.44268e-05	0.000309235	0.000368805	0.000733293	0.00207478	2e-07	8.5389e-06	2e-07	2e-07	2e-07	2e-07	2e-07	4.00063e-05	2e-07	2e-07	2e-07	2e-07	2e-07
		1.0.0	Glycerate	0.0105725	0.00982407	0.00939558	0.00933789	0.0135988	0.0376712	0.00453287	0.00848775	0.00888706	0.020208	0.0307068	0.0353828	0.00624364	0.00497246	0.00701203	0.00552233	0.00443738	0.00517983	0.00176424	0.00391304	0.00375409	0.00233832	0.00171317	0.00287521
		1.0.0	Glycerol-2-P	4.49984e-05	0.000140316	0.000128221	0.000228229	0.00022868	0.000273718	7.03649e-05	0.000128323	0.000136979	0.000237717	0.000268934	0.000354311	2e-07	2e-07	2e-07	2e-07	7.50965e-06	2.61781e-05	2e-07	2e-07	2e-07	2e-07	2e-07	3.28451e-05
		1.0.0	Glycerol-3-P	0.00125749	0.00274868	0.00283073	0.00534974	0.0103792	0.0200888	0.00247608	0.00633822	0.00630986	0.0159797	0.0198948	0.0180207	0.000108803	0.000130397	0.000122508	0.000235678	0.00054107	0.00198898	2e-07	1.32641e-06	5.64018e-06	4.55709e-05	0.000615013	0.00150191
		1.0.0	Porphine	0.00291236	0.00409059	0.00577049	0.00380089	0.00633485	0.010327	0.00543882	0.0060216	0.00615114	0.00687809	0.00482804	0.00777053	0.00107362	0.00111221	0.00139809	0.00118376	0.00186109	0.00216908	0.00202088	0.00154867	0.00160231	0.00130577	0.00185639	0.00231124
		1.0.0	Sinapinate-trans	0.0105635	0.0170358	0.0148225	0.0227953	0.0321434	0.0442316	0.00760067	0.0127068	0.0132016	0.0322335	0.04024	0.0400844	0.00275725	0.00248904	0.00280376	0.00298631	0.00280506	0.0031192	0.00160921	0.00119457	0.00120854	0.00104414	0.00148164	0.00243981
		1.0.1	Arabinose	0.00085358	0.000571364	0.000618169	0.000707644	0.000891704	0.00101324	0.000424548	0.000586832	0.000654753	0.000911451	0.00112741	0.00131224	0.000817454	0.000860138	0.000906756	0.00094245	0.000936656	0.00100058	0.000520202	0.000788534	0.00077477	0.000723351	0.000762374	0.00122661
		1.0.1	Campesterol	0.00185893	0.00197664	0.00206515	0.00199736	0.00177984	0.00220551	0.00178427	0.00201872	0.00206551	0.00273527	0.00282306	0.00282384	0.000660459	0.000632716	0.000735731	0.00081691	0.000879763	0.00129436	0.000585725	0.000518659	0.000629231	0.000696036	0.000980568	0.00193749
		1.0.1	Dehydroascorbate	0.0146409	0.0314703	0.0334265	0.0429738	0.0567361	0.0583705	0.0146129	0.0246621	0.0270216	0.0367246	0.0539666	0.0822902	0.0126904	0.019524	0.0196108	0.0256046	0.0296496	0.0290454	0.0125217	0.0134453	0.0152953	0.0159941	0.0174773	0.0209894
		1.0.2	Fructose	0.310826	0.207381	0.169772	0.203085	0.290142	0.336354	0.167354	0.195617	0.206188	0.36506	0.471355	0.31791	0.082695	0.179136	0.244708	0.513977	1.08805	1.28083	0.0123796	0.0261949	0.0604807	0.758523	1.09427	0.859617
		1.0.2	Glucose	0.454208	0.278354	0.226437	0.297139	0.44865	0.585725	0.268533	0.290576	0.288359	0.53849	0.766229	0.669705	1.00706	2.7534	3.34871	4.33935	5.43914	5.11439	0.0543307	0.362143	0.709882	2.50436	3.02732	2.76207
		1.0.2	Trehalose	2.81793e-05	0.000397168	0.000359848	0.000644879	0.00163717	0.00341808	0.000112801	0.000124431	0.000111717	0.000559942	0.00122899	0.00356996	0.000493336	0.00104976	0.0012785	0.00204198	0.00339874	0.00448279	0.0002883	0.00040692	0.000471124	0.000881559	0.00187706	0.00232736
		1.1.0	3-Caffeoylquinate-trans	2e-07	0.000331292	0.000576844	0.00122915	0.00186098	0.00122648	1.03587e-05	0.000110809	0.000177017	0.000551353	0.000566118	0.000533606	2e-07	2e-07	2e-07	2e-07	2e-07	2e-07	2e-07	2e-07	2e-07	2e-07	2e-07	2e-07
		1.1.0	Coumaroylquinate-3	0.000418633	0.00111816	0.00190559	0.00351171	0.00555406	0.00611164	0.000181333	0.000687169	0.000753019	0.0018505	0.00263819	0.00314079	1.73514e-06	5.75418e-06	1.33115e-05	4.72901e-05	0.000113969	0.000437644	2e-07	2e-07	2e-07	3.98202e-06	1.51136e-05	0.000134134
		1.1.0	Digalactosylglycerol	0.0135817	0.0194521	0.0216139	0.0243971	0.0272849	0.0314852	0.00301375	0.00626584	0.00549287	0.0105195	0.0273825	0.029405	0.00348476	0.0052017	0.00557263	0.00651285	0.00650322	0.00630039	0.00112487	0.00134056	0.00185808	0.00201306	0.00124644	0.00147521
		1.1.1	bis-Glycerol-P	0.00148592	0.00329125	0.00323981	0.00440438	0.00653039	0.00940152	0.000758988	0.00320054	0.00339501	0.00410252	0.00572646	0.00659885	2e-07	2e-07	2e-07	2e-07	0.00181506	0.00684448	2e-07	2e-07	2e-07	2e-07	0.00223229	0.00367729
		1.1.1	myo-Inositol	0.108485	0.226483	0.248177	0.292097	0.294914	0.370031	0.0840455	0.117152	0.119081	0.134851	0.156843	0.183791	0.0425117	0.0520242	0.059628	0.0867907	0.205334	0.310364	0.0221713	0.0215729	0.021646	0.030635	0.0385688	0.048301
		1.1.1	Pipecolate	0.000593214	0.00428424	0.0024664	0.00793078	0.00905858	0.00873193	0.00131221	0.002709	0.00345165	0.0028322	0.00427654	0.0117986	0.000506938	0.000964545	0.00109379	0.0017873	0.00523229	0.0131632	0.000971255	0.00206148	0.00148465	0.00152851	0.00329767	0.00410862
		1.1.1	Cellobiose	0.00106069	0.00129913	0.0014945	0.00152589	0.00225204	0.00538173	0.000434482	0.000494069	0.000334579	0.000443708	0.000802551	0.0018426	0.000181749	0.000793316	0.00124815	0.00187599	0.00282406	0.00279469	0.000290117	3.73945e-05	0.000327231	0.000716794	0.000914685	0.00103655
		1.1.2	Glucopyranose(-H2O)	0.0222748	0.0268886	0.0261873	0.0328986	0.054198	0.0694222	0.0188624	0.0132143	0.0165671	0.0169639	0.0413803	0.0713561	0.0228356	0.0804733	0.0690672	0.0927639	0.127961	0.117785	0.0140516	0.0228396	0.0201169	0.0290846	0.0502528	0.0520659
		1.2.0	2-Oxoglutarate	0.000444659	0.000727805	0.000571229	0.000587067	0.000835991	0.00131623	0.000313798	0.000811131	0.000866735	0.00188852	0.00267714	0.00449081	0.000262214	0.000221829	0.000219147	0.000292225	0.000475794	0.00105409	0.000122301	9.66219e-05	0.000117217	0.00013507	0.000906832	0.00155245
		1.2.0	4-Hydroxyproline	5.10621e-05	2e-07	0.000133628	7.65692e-05	0.000175167	0.000454694	9.92992e-05	9.78785e-05	5.86385e-05	6.92168e-05	0.000448588	0.00164898	9.2362e-06	2e-07	8.16765e-06	1.52191e-05	2e-07	0.000418409	0.000102977	2e-07	2e-07	2e-07	0.000471792	0.000899626
		1.2.0	Aconitate	6.98673e-05	1.56116e-05	1.06066e-05	1.55162e-05	3.58993e-05	0.000153931	6.15126e-05	0.000106592	0.000109923	0.000157928	0.000206893	0.000286231	6.55164e-05	2.03977e-05	1.57953e-05	1.33957e-05	3.33557e-05	0.000156023	8.26091e-05	5.44453e-06	4.83508e-05	2.05628e-05	9.76305e-05	0.000195601
		1.2.0	Alanine	0.00990235	0.0273052	0.032739	0.0416723	0.0413663	0.0492831	0.0558996	0.0831912	0.0744578	0.0787548	0.0915927	0.123524	0.00628966	0.00922295	0.00893227	0.0101028	0.0133071	0.0194024	0.0190139	0.0212867	0.0202002	0.0360434	0.0534837	0.0790563
		1.2.0	Arginine	0.000468189	0.00118821	0.000565241	0.000822781	0.000804116	0.00106434	0.00125585	0.00211397	0.00204411	0.00339171	0.00299185	0.00346229	0.000273486	0.000439157	0.000354139	0.000295509	0.000415345	0.000624112	0.000447954	0.00031411	0.000398624	0.000470959	0.000669959	0.00148089
		1.2.0	Aspartate	0.00200588	0.00613185	0.00857837	0.0115967	0.0327147	0.0615935	0.026469	0.0650948	0.0700215	0.12818	0.171527	0.258871	0.00670454	0.00828737	0.00792466	0.0104081	0.0160603	0.0454999	0.0129022	0.0128142	0.0149425	0.0279194	0.0635908	0.117954
		1.2.0	Citrate	0.0145665	0.00467932	0.00312705	0.00309745	0.0239256	0.155475	0.0456088	0.0942506	0.0873043	0.162007	0.206297	0.343542	0.0184984	0.00560266	0.00400383	0.00296499	0.00733407	0.10107	0.00353136	0.000828241	0.00089121	0.00199646	0.0290942	0.140742
		1.2.0	Erythritol	0.000165097	0.000197105	0.000110789	0.000131623	0.000116384	0.000158979	0.000104591	0.000128013	0.000126045	0.000158049	0.000204752	0.0003859	2.83054e-05	1.41065e-05	4.70693e-06	2.15029e-05	2.29737e-06	1.68906e-05	2.67234e-05	2.55716e-05	1.83829e-05	9.60355e-06	8.8638e-06	1.43567e-05
		1.2.0	Ethanolamine	0.00618538	0.00891942	0.00943683	0.013293	0.0201689	0.0244651	0.00729462	0.0108336	0.0139282	0.0171236	0.029247	0.0480378	0.00767742	0.0103302	0.00916556	0.0103605	0.0136165	0.0180315	0.012065	0.0157443	0.0128275	0.0122465	0.0134786	0.026914
		1.2.0	Galactonate	8.56363e-05	0.000757261	0.000919859	0.00108007	0.00169704	0.00246967	0.000356469	0.000601147	0.000678007	0.00172488	0.00303084	0.00433989	0.000413759	0.000427366	0.00026364	0.000607416	0.00198859	0.00145384	0.000797321	0.000835716	0.000784181	0.000658193	0.000706759	0.0010499
		1.2.0	Gluconate	3.18017e-05	2e-07	2e-07	0.000120399	0.00024972	0.000660757	9.40776e-05	9.90113e-05	0.000172587	0.000447054	0.00150009	0.00291022	2e-07	2e-07	2e-07	2e-07	6.85718e-05	0.000576669	2e-07	2e-07	2e-07	2e-07	0.000196461	0.000774198
		1.2.0	Glutamate	0.0557513	0.11482	0.135149	0.171719	0.234326	0.289854	0.136709	0.279202	0.322271	0.438172	0.548588	0.847975	0.053008	0.0803481	0.0783787	0.0950143	0.107111	0.168403	0.0484258	0.0560999	0.0742159	0.125616	0.205561	0.328609
		1.2.0	Isothiocyanoethylphosphate	2.88307e-05	8.27625e-05	0.000130377	0.000192833	0.000410962	0.000741452	7.77614e-05	0.00023735	0.000332857	0.000466927	0.00088142	0.00198934	2e-07	2e-07	2e-07	2e-07	9.76052e-06	0.000173324	2e-07	2e-07	2e-07	2e-07	2.37895e-06	0.000184448
		1.2.0	Malonate	9.35317e-06	4.4386e-06	1.13171e-06	4.15951e-06	9.74096e-06	0.000102495	9.40419e-06	2.54799e-05	1.5431e-05	4.90567e-05	0.00011904	0.000148475	1.2716e-05	1.05818e-05	7.73536e-06	5.66986e-06	9.55252e-06	1.22086e-05	1.08037e-05	1.02943e-05	8.13254e-06	8.85065e-06	9.3863e-06	1.62535e-05
		1.2.0	Methionine	0.000326919	0.000414073	0.000494694	0.000612953	0.000847783	0.00166207	0.000410784	0.000875238	0.000876552	0.00147195	0.00268499	0.00578316	0.000447901	0.000677027	0.000543404	0.000588901	0.000796597	0.00120847	0.000474282	0.000490828	0.000426613	0.000833117	0.00165807	0.00293762
		1.2.0	myo-Inositol-1-P	2e-07	2e-07	2e-07	2e-07	0.000100292	0.000645782	3.01328e-05	5.82315e-05	7.51937e-05	0.000281955	0.000350509	0.00066974	2e-07	2e-07	2e-07	2e-07	4.88845e-06	5.66418e-05	2e-07	2e-07	2e-07	2e-07	2.4792e-05	0.00012903
		1.2.0	O-Acetyl-Serine	0.000342007	0.000785867	0.00112358	0.00153546	0.00155922	0.00182481	0.000761899	0.00192508	0.0025726	0.00324914	0.00418309	0.00333607	5.30553e-05	5.09785e-05	0.000123109	2e-07	0.000134434	0.000350271	0.000138381	0.000186632	8.94925e-05	0.000270268	0.000538545	0.00175888
		1.2.0	Phosphate	0.0164898	0.0214096	0.0180428	0.0391629	0.171176	0.391694	0.0425478	0.0587217	0.0845635	0.22257	0.380772	0.192917	0.0221302	0.0206749	0.0215161	0.0338299	0.0792171	0.216903	0.0122918	0.00632178	0.00836291	0.0174047	0.0584685	0.0945512
		1.2.0	Pyruvate	0.000193325	0.000847785	0.000805805	0.00075204	0.00060023	0.000842471	0.000456296	0.000631353	0.000543236	0.00109234	0.00145361	0.00176923	0.000212633	0.000167982	0.000398624	0.00034428	0.000460927	0.000744275	0.000406086	0.000488368	0.00033266	0.000374472	0.000511936	0.000911754
		1.2.0	Quinate	0.00029239	0.000845645	0.00194669	0.00768002	0.0194842	0.0351597	7.42108e-05	0.000453641	0.000551366	0.0180129	0.072467	0.12394	0.00235351	0.00429867	0.00557143	0.00733155	0.00829659	0.0124323	0.000838845	0.00388135	0.00467297	0.00719423	0.00887931	0.01958
		1.2.0	Ribonate	0.00132025	0.00196444	0.0020126	0.00271635	0.00380824	0.00424588	0.00153208	0.00283399	0.00317381	0.00516599	0.00606349	0.00745597	0.00191973	0.00189333	0.00225305	0.00280053	0.00351799	0.00432183	0.00216766	0.00247771	0.00272335	0.00254419	0.00300717	0.00343766
		1.2.0	Ribose	0.00169083	0.00112447	0.00111984	0.00151788	0.00186549	0.00233065	0.00116783	0.00185572	0.00205829	0.00215567	0.00334249	0.00545798	0.000463139	0.000436177	0.000417562	0.00039689	0.000596858	0.00108294	0.000597503	0.000682543	0.00051719	0.000548753	0.000702159	0.00116276
		1.2.0	Serine	0.00854564	0.0414425	0.0513016	0.072645	0.089718	0.0993899	0.0599321	0.106698	0.112799	0.138807	0.13311	0.114585	0.0138744	0.0133448	0.0109507	0.015011	0.0200284	0.0263453	0.0257083	0.0334764	0.028528	0.0254883	0.040037	0.0895482
		1.2.0	Shikimate	2.87545e-05	0.000137453	0.000177305	0.000298255	0.000812969	0.00237652	0.000163579	0.000202517	0.000202815	0.000513781	0.00170385	0.00512671	2e-07	2e-07	2e-07	2e-07	8.915e-05	0.000551305	0.0001168	0.000103286	0.000106666	0.000231563	0.000969104	0.00120522
		1.2.0	Threonate	0.00284949	0.00270084	0.00221352	0.00235937	0.00414687	0.00838044	0.00238897	0.00364976	0.00384558	0.00735923	0.0113396	0.0236222	0.00171043	0.00114902	0.0011577	0.00114203	0.00123928	0.00241472	0.000834869	0.000758158	0.000749586	0.000650823	0.00103207	0.00252423
		1.2.0	Threonate-lactone	0.000427022	0.000942459	0.000895241	0.000857663	0.00109969	0.00164065	0.000524312	0.00094188	0.000982809	0.00164409	0.00200956	0.0036356	0.000189606	0.000194443	0.000174586	0.000184265	0.00019703	0.000358024	6.49487e-05	5.93191e-05	5.5887e-05	6.4975e-05	0.000140226	0.00030402
		1.2.0	Histidine	0.00110679	0.000740413	0.000814593	0.00115368	0.000677666	0.000860931	0.000440933	0.000825388	0.000908595	0.0012845	0.0014748	0.00564982	0.000979594	0.00235675	0.00111198	0.000810186	1.9501e-05	1.51403e-05	0.000125546	0.000523874	0.00077416	0.00203398	0.0015395	0.00850213
		1.2.0	Homoserine	3.30551e-05	6.04267e-05	6.47417e-05	7.30088e-05	9.36926e-05	0.0001334	0.00042108	0.000403315	0.000354849	0.00038166	0.000351546	0.000750362	3.98378e-05	7.71738e-05	5.49232e-05	5.29509e-05	4.68782e-05	7.54555e-05	0.000155375	0.000152209	0.00016138	0.000155855	0.000159334	0.000482608
		1.2.0	Threonine	0.00558547	0.00947816	0.0109511	0.01382	0.0143078	0.0137137	0.0266641	0.0423213	0.0454579	0.0505554	0.0273539	0.0282228	0.00614476	0.0098194	0.00950927	0.010397	0.00997615	0.0167636	0.0186806	0.0250361	0.0215243	0.0165097	0.0169676	0.0354091
		1.2.0	Valine	0.00199695	0.00244287	0.0023673	0.00266142	0.00290339	0.00351374	0.001861	0.00235311	0.00242052	0.00306439	0.00373629	0.00541678	0.00172694	0.0021113	0.00185925	0.001972	0.00199777	0.00255614	0.00206686	0.00314722	0.00276483	0.00310392	0.00289956	0.00348827
		1.2.1	b-Aminoisobutyrate	3.25548e-06	6.73724e-06	1.00962e-06	8.65553e-07	3.76696e-06	9.79497e-06	5.94155e-06	2.3837e-06	4.99031e-06	4.96803e-06	1.14236e-05	2.8617e-05	2.31927e-06	8.38965e-07	2.77869e-06	2e-07	2e-07	9.29182e-07	3.2899e-06	2e-07	5.11299e-06	7.82163e-06	1.66785e-05	2.1874e-05
		1.2.1	beta-Alanine	7.03023e-05	8.1703e-05	5.89868e-05	0.000110382	0.000157575	0.000378993	0.000480351	0.000220557	0.000252857	0.00045036	0.000671899	0.00104068	2.44101e-05	4.22196e-05	6.33876e-05	4.87969e-05	0.000110372	0.000347036	0.000168836	0.000233703	0.000188645	0.000330856	0.000717133	0.00120939
		1.2.1	Fructose-6-P	5.20655e-05	0.000121034	0.00012687	0.00028716	0.00106139	0.00216323	0.000112698	0.000330061	0.000366656	0.00117453	0.00192138	0.0038655	6.14641e-05	7.64336e-05	0.000100283	0.00018053	0.000526635	0.00191173	2.29957e-05	2.30732e-05	5.80162e-05	0.000196364	0.00111419	0.00308846
		1.2.1	Glucose-6-P	7.42148e-05	0.000170319	0.00019285	0.000384378	0.00183103	0.00453482	0.000262642	0.0006322	0.000773503	0.00209441	0.00395592	0.00701206	0.000162715	0.000193493	0.000244587	0.000429555	0.00153941	0.0054875	0.000103045	7.62254e-05	0.000149738	0.000470589	0.00319835	0.00856032
		1.2.1	Malate	0.042912	0.0109889	0.0156974	0.0230177	0.0617766	0.14648	0.210035	0.42559	0.4372	0.833099	0.841344	0.328032	0.597328	0.427106	0.377517	0.3265	0.251575	0.290696	0.0719746	0.0842624	0.0898696	0.134884	0.222921	0.253214
		1.2.1	Succinate	0.00237099	0.0022255	0.00179397	0.00196215	0.00226793	0.00469231	0.00277877	0.00365096	0.00359437	0.00408931	0.00644437	0.0193287	0.00884419	0.00341602	0.00193733	0.00108985	0.00143058	0.00307017	0.0032891	0.00220301	0.00303318	0.00533724	0.0174476	0.0210719
		1.2.1	Isoleucine	0.00621326	0.0045795	0.0043237	0.00509442	0.0056348	0.00631153	0.00492452	0.00705207	0.00763807	0.0108468	0.0105183	0.0184056	0.00506531	0.00556235	0.00476278	0.00502842	0.00544024	0.00924823	0.00460771	0.00785805	0.00695956	0.0074979	0.00928401	0.0140872
		1.2.1	Putrescine	0.00027093	0.00034566	0.000329086	0.000464448	0.000418575	0.000266934	0.000150408	0.000246156	0.000304277	0.00103284	0.00112607	0.00188108	6.23444e-05	0.000143476	0.000129081	0.00023621	0.000283831	0.000271781	9.37675e-05	0.000218466	0.000330751	0.00195878	0.00206883	0.00211331
		1.2.2	Asparagine	0.000632425	0.000682565	0.000658948	0.000903125	0.00133848	0.00158688	0.00295917	0.00370471	0.0039836	0.00372815	0.00417395	0.00833522	0.000851702	0.00103965	0.000919461	0.00117901	0.00182479	0.0055087	0.00307098	0.00560621	0.00418221	0.00839685	0.0220298	0.0395114
		1.2.2	Glutamine	0.00711493	0.0101299	0.0117799	0.0153917	0.0261634	0.0302742	0.0599716	0.0754314	0.0768264	0.0963284	0.112135	0.15305	0.0106366	0.0103359	0.00884926	0.0097357	0.0139194	0.0370178	0.0278659	0.0381944	0.0304266	0.0773805	0.196048	0.470436
		1.2.3	Proline	0.0151909	0.0172337	0.019306	0.0265376	0.033811	0.0780923	0.0498863	0.0669682	0.0630053	0.0641101	0.0860622	0.12418	0.0288741	0.016436	0.0142913	0.0111791	0.0206017	0.0142091	0.0846726	0.0967426	0.0923073	0.0278376	0.013952	0.024075
		2.0.0	Caffeate	0.000382819	0.000380386	0.000261579	0.00029113	0.000120733	7.35641e-05	0.000328995	0.000306001	0.000310446	0.000374473	0.000144033	9.79162e-05	2e-07	2e-07	2e-07	2e-07	2e-07	2e-07	2e-07	2e-07	2e-07	2e-07	2e-07	2e-07
		2.0.0	Ferulate-trans	0.00426919	0.00505462	0.00470264	0.0040087	0.00117905	0.000606416	0.00326132	0.0047506	0.00482309	0.00243961	0.00102034	0.00064317	2e-07	2e-07	2e-07	2e-07	2e-07	2e-07	2e-07	2e-07	2e-07	2e-07	2e-07	2e-07
		2.0.0	Linolenic acid	0.0065578	0.00777353	0.00868965	0.00795357	0.00416243	0.00346908	0.00860104	0.00940901	0.0085144	0.0061515	0.00520346	0.00340548	0.000975716	0.000803445	0.000883647	0.000781601	0.000603097	0.000640447	0.00107474	0.000814724	0.00098823	0.000787539	0.000596369	0.000561921
		2.0.1	Lysine	0.00195324	0.00177752	0.0013988	0.00143823	0.00132825	0.000912862	0.00184969	0.00189995	0.00195573	0.00170019	0.00151514	0.00219104	0.000852205	0.000429561	0.000353664	4.17322e-05	3.0256e-05	4.79765e-05	0.00134406	0.00112719	0.00101091	0.000649638	0.000993315	0.00280867
		2.1.0	alpha-Tocopherol	0.0090793	0.00917733	0.00880899	0.00693096	0.00365834	0.00348918	0.00514691	0.00454877	0.00382564	0.00382935	0.00280126	0.0018911	0.000574853	0.000391721	0.000461827	0.000389182	0.000302377	0.000325084	0.000312329	0.000132911	0.000138826	0.000102356	0.000107942	0.000185003
		2.1.0	Galactosylglycerol	0.00226213	0.00196477	0.00231201	0.00174056	0.000995678	0.000723706	0.00159146	0.00101517	0.000872132	0.000449437	0.00057239	0.000482221	0.000324794	0.000300655	0.000288566	0.000274515	0.000201185	0.00013981	0.000232301	0.000213501	0.000209753	0.000166483	0.000101811	5.73847e-05
		2.1.0	Glucopyranosyl-mannitol	0.000627916	0.000971551	0.000653212	0.000839676	0.000585126	0.000285404	0.000459105	0.000496976	0.000568647	0.000301787	0.000155966	4.76462e-05	2e-07	2e-07	2e-07	2e-07	2e-07	2e-07	4.27009e-05	4.3007e-06	2e-07	2e-07	2e-07	2e-07
		2.1.0	Melezitose	2.94063e-05	0.000314817	0.000314561	0.000304713	0.000257712	0.000127018	2e-07	5.99956e-05	3.90198e-05	6.29243e-05	2e-07	2e-07	2e-07	2e-07	2e-07	2e-07	2e-07	2e-07	2e-07	2e-07	2e-07	2e-07	2e-07	2e-07
		2.1.0	Salicylate	0.000253589	0.000186473	0.000131278	9.91289e-05	5.87359e-05	5.91585e-05	5.00337e-05	4.90178e-05	5.83906e-05	4.36809e-05	6.18697e-05	0.000196639	6.73181e-05	4.04749e-05	3.4151e-05	1.47303e-05	4.05778e-05	3.30355e-05	4.6896e-05	2.01413e-05	2.59167e-05	2.7425e-05	2.09815e-05	3.42409e-05
		2.1.1	GABA	0.00145756	0.000837669	0.000464592	0.000447385	0.000445017	0.000309344	0.000477304	0.000764099	0.00060168	0.000631731	0.00059376	0.000318016	0.00119853	0.000620914	0.000596386	0.000556982	0.000910375	0.000465189	0.000547489	0.000963876	0.000717746	0.000940615	0.000402135	0.000316151
		2.1.1	Galactose	0.0106333	0.00690716	0.00646896	0.00718533	0.0067196	0.00524884	0.00173018	0.00236754	0.00223064	0.00218435	0.00266612	0.0018119	0.00664184	0.00498883	0.0056581	0.00282827	0.00147569	0.00128336	0.00120679	0.00122473	0.0013147	0.000842965	0.000888905	0.00145389
		2.1.1	Melibiose	0.00236299	0.00324109	0.00248282	0.00299835	0.00227824	0.00167971	0.00136699	0.00144113	0.00148683	0.0011348	0.00104906	0.000728572	0.00176616	0.00291411	0.00348915	0.00275541	0.00121324	0.000354457	0.000495306	0.000271674	0.000275217	8.01773e-05	1.5444e-05	2e-07
		2.1.1	Monopalmitine	0.00152349	0.0016738	0.00164984	0.00158699	0.000971662	0.000828175	0.00123357	0.00114812	0.00103485	0.000904551	0.000765492	0.000923305	0.000758855	0.000800486	0.000859803	0.000760161	0.000843292	0.000976336	0.000260727	0.000214073	0.000220971	0.000267491	0.000375264	0.00067891
		2.1.1	Monostearin	0.000925213	0.000987892	0.000876829	0.000749881	0.00059864	0.000725485	0.000569384	0.000259218	0.000242172	0.000278617	0.000221559	0.0002871	0.000733837	0.000698023	0.000756334	0.000539799	0.00071159	0.000798941	0.000124463	0.000102185	0.000123503	0.0001275	0.000149656	0.000280424
		2.1.2	Ascorbate	0.0118282	0.0101128	0.010464	0.0120395	0.0127835	0.0158623	0.0130775	0.0090557	0.00796743	0.00510259	0.00224411	0.000505346	0.023504	0.0188692	0.0222577	0.0174381	0.0177892	0.0115073	0.0114184	0.0109493	0.00983719	0.0134628	0.00718064	0.00368959
		2.1.2	Galactinol	0.00057047	0.0013439	0.000789326	0.00101166	0.000806011	0.000460434	0.000181348	0.000181106	0.000159743	5.87504e-05	3.13529e-05	7.14216e-05	0.0007648	0.000862054	0.000967992	0.000873195	0.000354154	0.000142877	0.000496302	0.00027028	0.000277139	3.93113e-05	2.28654e-05	1.0327e-05
		2.1.3	gamma-Tocopherol	0.000224833	0.000260406	0.000213474	5.39907e-05	3.34825e-05	2e-07	2e-07	4.20688e-06	2e-07	4.22213e-06	2e-07	2e-07	2.23355e-06	2e-07	2e-07	2.95437e-06	2e-07	2e-07	2.89695e-06	2e-07	2e-07	2e-07	2e-07	2e-07
		3	Leucine	0.0108977	0.00490343	0.00324931	0.0027977	0.00203589	0.00182695	0.00211417	0.00288665	0.00223405	0.00282511	0.0033734	0.00813062	0.00658095	0.00332192	0.0027549	0.00205586	0.00250453	0.00288961	0.00240134	0.00392059	0.00290911	0.00196913	0.00207046	0.00302949
		3	Phenylalanine	0.00383248	0.00384232	0.0033787	0.00362607	0.00295887	0.00224207	0.00156844	0.00213498	0.00210885	0.00241796	0.00258511	0.00352916	0.0023614	0.00185366	0.00153122	0.00127081	0.00115777	0.00159237	0.00107494	0.00127135	0.00123091	0.00112135	0.00128085	0.00185574
		3	Tyrosine	0.000536373	0.000741272	0.000552014	0.000547401	0.000516393	0.000507682	0.000381943	0.000536985	0.000554721	0.000634997	0.00075963	0.000806548	0.000379813	0.000449601	0.000398288	0.00038156	0.000392511	0.000621342	0.000190392	0.000239231	0.000195531	0.00020505	0.000397069	0.000319641
		3	Tryptophan	0.00704324	0.00568429	0.00396226	0.00350133	0.00232874	0.00166109	0.000904838	0.00150493	0.00137422	0.00139841	0.00167518	0.00291166	0.00400723	0.00219778	0.00198124	0.00152046	0.00131808	0.00186184	0.000266803	0.000275998	0.000235067	0.000253315	0.000637169	0.00162868
		3	Maleate	0.00413181	0.0015662	0.000910898	0.000746038	0.000476679	0.00069389	0.0012216	0.00311389	0.00320764	0.00543574	0.00275333	0.000901049	0.00671484	0.00397725	0.00434322	0.00159939	0.0010939	0.00100675	0.000230354	0.000213567	0.000149156	0.000191066	0.000689892	0.000385792
		3	Maltose	0.000556094	0.00130864	0.001175	0.00106858	0.000830097	0.000555411	0.000142338	0.000184483	0.00023436	0.000370666	0.000376929	0.000356727	3.65713e-05	1.74339e-05	3.08791e-05	2e-07	2.7293e-05	2e-07	2.69522e-05	2e-07	2e-07	2e-07	2e-07	2e-07
		3	Fumarate	0.0209913	0.0160917	0.00935734	0.00924571	0.00537099	0.00460922	0.0156587	0.0294961	0.0308742	0.0513816	0.0395709	0.0171214	0.023171	0.0152635	0.0118258	0.00490966	0.00293993	0.00361494	0.00561333	0.0047511	0.00480288	0.0044044	0.00815476	0.0115421
		3	Stigmasterol	5.74877e-05	6.29337e-05	5.22746e-05	4.79836e-05	4.26041e-05	3.90889e-05	3.5354e-05	3.64851e-05	3.54391e-05	4.91754e-05	5.43e-05	7.26229e-05	2.36978e-05	2.05557e-05	1.97427e-05	1.83296e-05	1.31776e-05	2.39113e-05	4.00454e-05	1.11564e-05	1.85986e-05	1.25515e-05	1.27338e-05	1.46658e-05
		3	Spermidine	0.000402576	0.00096313	0.000890465	0.00086674	0.00053316	0.000186578	0.000292158	0.000319931	0.000445679	0.000513793	0.0007965	0.00134985	0.000106372	0.000237048	0.000253683	0.000323408	0.000301517	0.000221416	0.00036584	0.000963951	0.000746185	0.000985185	0.000762435	0.000740045
		3	Urea	0.000759166	0.000641617	0.000419841	0.000720281	0.000451486	0.000513284	0.000311823	0.000367943	0.00029441	0.000492385	0.000566207	0.000530672	0.000460832	0.000215209	0.000313313	0.00024375	0.000208572	0.000286529	0.000197826	0.000186729	0.000205046	0.000200672	0.000263738	0.00054489
		4	4-Caffeoylquinate	0.000122141	0.000194216	0.000149915	0.000181169	0.000202223	0.000196601	9.99209e-05	0.000190966	0.000120933	0.000148809	6.58115e-05	8.07526e-05	2e-07	2e-07	2e-07	2e-07	2e-07	2e-07	2e-07	2e-07	2e-07	2e-07	2e-07	2e-07
		4	Gentiobiose	0.000286229	0.000361549	0.00039492	0.000450848	0.000425944	0.000325237	0.00033856	0.000369207	0.000365443	0.000360923	0.00023721	0.000117241	6.41777e-05	6.93493e-05	5.95275e-05	0.000110636	0.000113449	9.29714e-05	5.23418e-05	3.24487e-05	4.03302e-05	3.19542e-05	2.22343e-05	3.0676e-05
		5	Erythronate	0.0021157	0.00257226	0.00230796	0.00223874	0.00243952	0.0025123	0.00114354	0.00279763	0.00267975	0.00500015	0.00415022	0.00187216	0.000636024	0.00065884	0.000683138	0.000632442	0.000600796	0.000590127	0.000386377	0.00046357	0.000476245	0.000386755	0.000384398	0.000501058
		5	Glycine	0.000951524	0.00126947	0.00085899	0.000907793	0.00139103	0.000919599	0.0034494	0.00403062	0.00417047	0.00459365	0.00212933	0.00214262	0.000605698	0.00048198	0.000508842	0.000432085	0.000432361	0.000599393	0.0013286	0.00129267	0.00131108	0.000872401	0.00111581	0.00153919
		6	Raffinose	0.0353543	0.0902354	0.073783	0.0908345	0.0647637	0.0351011	0.00295064	0.00510273	0.00399154	0.00205963	0.0036199	0.00503703	0.0351515	0.0629556	0.0669728	0.0595293	0.0186539	0.00407762	0.0120153	0.00612587	0.0069994	0.000927852	0.000225822	2e-07
		7	Phytol	0.00124669	0.0016611	0.00180224	0.00163397	0.00114454	0.00123735	0.00133312	0.00228864	0.00178586	0.00262593	0.00215078	0.00137919	5.62546e-05	5.22417e-05	6.3971e-05	6.07169e-05	3.50754e-05	6.34759e-05	4.45229e-05	2.11649e-05	2.55897e-05	3.04329e-05	2.68876e-05	7.0153e-05
		7	Rhamnose	0.000230717	0.000288737	0.000270742	0.000285669	0.00025248	0.00026566	0.000137895	0.000170562	0.000163452	0.000205481	0.000185572	0.000133333	2.70647e-05	2.18383e-05	2.35503e-05	5.9062e-05	4.25829e-05	3.74439e-05	4.68669e-05	2.61818e-05	2.78705e-05	2.56785e-05	2.28036e-05	2.83337e-05
		8	Sucrose	0.409621	0.929837	0.89915	0.921874	0.92312	0.907113	0.191026	0.333892	0.355246	0.384902	0.434976	0.33799	0.37707	0.668913	0.619043	0.656397	0.660141	0.630112	0.14888	0.20562	0.209613	0.348133	0.44274	0.472084
		8	Xylulose	0.000615948	0.00127681	0.00130292	0.00142367	0.00146572	0.00100596	0.000201763	0.000259773	0.000114704	0.000233736	0.000345774	0.00165044	2e-07	7.65737e-05	0.000127423	5.20325e-05	2e-07	0.000479917	9.3606e-05	6.0066e-05	5.2046e-05	2e-07	0.000340584	0.000363381
		9	beta-Sitosterol	0.00629669	0.00719291	0.00710149	0.00698245	0.00654665	0.00873897	0.00692007	0.00798804	0.00732002	0.00953156	0.00939161	0.0123032	0.00300934	0.00285692	0.00313768	0.00326792	0.00340916	0.00474535	0.00324798	0.0027946	0.00305537	0.0029074	0.00337929	0.0052289
		9	Glycerol	0.00231145	0.00251789	0.00276913	0.00295602	0.0020371	0.0015348	0.00222701	0.0022923	0.00184437	0.00194133	0.00186445	0.00204136	0.00058451	0.000542383	0.00051064	0.000529096	0.000706791	0.00124807	0.00063136	0.000513659	0.000510751	0.000588162	0.000542006	0.000822907
		9	Mannose	0.00145586	0.00151149	0.00130593	0.00141573	0.00160989	0.00146734	0.000856442	0.000781852	0.00121463	0.00115417	0.00145795	0.00147103	0.00129747	0.000425109	0.000226281	2e-07	2e-07	5.29058e-05	0.000565584	0.000879176	0.000914601	0.000341207	0.000300952	0.000189702
		9	Glycolate	0.00250555	0.00658294	0.00261448	0.00204604	0.00183245	0.00172691	0.00263448	0.00346446	0.00247721	0.00260533	0.00235395	0.00198246	0.00111799	0.00109694	0.000973945	0.000988358	0.000988992	0.00116752	0.00257799	0.00114541	0.00257043	0.00141169	0.00134197	0.00132528
		10	Pentofuranose	6.0576e-05	3.9928e-05	2.64185e-05	1.54456e-05	2.1913e-05	6.6715e-06	2e-07	2.06795e-06	2e-07	2e-07	1.09645e-05	2.43077e-05	0.00012182	0.000406485	0.000481578	0.000566871	0.00055114	0.000301968	2e-07	2.07632e-05	2.26006e-05	0.000132507	0.000102695	5.4855e-05
		10	Xylose	0.0003348	0.000240113	0.000224764	0.000213696	0.000188245	0.000186965	0.000129653	0.000205048	0.000167541	0.000204404	0.000191428	0.000197446	0.000178969	0.00019575	0.000199808	0.000268981	0.000366847	0.000866831	0.00012757	0.000213812	0.000237494	0.000288136	0.000531579	0.00175194
			SD (n=4)	LNL3	LNL5	LNL6	LNL7	LNL9	LNL11	HNL3	HNL5	HNL6	HNL9	HNL12	HNL15	LNV3	LNV5	LNV6	LNV7	LNV9	LNV11	HNV3	HNV5	HNV6	HNV9	HNV12	HNV15
			2-Hydroxyglutarate	0.000458087	0.000332426	0.000200565	0.000268725	0.000687499	0.000643411	2.80082e-05	0.000349184	0.000379762	0.000846568	0.00142091	0	1.44434e-05	0	0	0	0	0	7.96125e-05	0	0	0	0	0
			5-Caffeoylquinate	0.000552747	0.000295847	0.000945157	0.000574654	0.00238991	0.00350265	5.01096e-05	0.000140794	0.000787966	0.000624052	0.00286793	0.00695627	4.87792e-06	6.93006e-06	2.19414e-05	4.81393e-05	0.000215743	0.00114328	4.80937e-06	0	0	7.72215e-06	3.90514e-05	7.38008e-05
			Cystine	0.000180486	8.68518e-05	0.000162281	9.72366e-05	0.000298653	0.000694892	2.97367e-05	0.000206017	0.000273987	0.00020249	0.000584694	0.000671431	1.20424e-05	6.7148e-05	4.96984e-05	4.39527e-05	9.47167e-05	0.000202781	6.82985e-06	0	0	0	4.87338e-05	0.000156461
			feruloylquinate	4.49116e-05	2.16045e-05	8.49237e-05	0.000219711	6.79857e-05	0.000109718	1.73055e-05	1.25506e-05	2.75736e-05	9.93534e-05	0.00020077	0.000228714	0	0	0	0	0	9.5222e-06	0	0	0	0	0	0
			Glycerate	0.00437294	0.000452675	0.00128344	0.00161135	0.00442499	0.0304179	0.00136497	0.002879	0.00316678	0.00571468	0.005888	0.0124564	0.000784378	0.000627849	0.00130526	0.00124979	0.00100995	0.00160154	0.000259436	0.000980613	0.000135538	0.000387855	0.000289547	0.000499973
			Glycerol-2-P	7.41164e-05	0.000105714	2.33481e-05	6.35863e-05	1.37775e-05	9.16741e-05	3.16059e-05	1.73191e-05	2.85202e-05	5.55951e-05	2.91454e-05	0.000341527	0	0	0	0	1.46193e-05	3.20144e-05	0	0	0	0	0	2.934e-05
			Glycerol-3-P	0.00128045	0.00197732	0.000951782	0.00193125	0.00600218	0.00849282	0.00153634	0.00219037	0.00166206	0.00427239	0.00173414	0.0024457	6.38417e-05	3.97667e-05	4.07427e-05	9.25118e-05	0.000366519	0.00164181	0	2.25282e-06	1.08804e-05	1.61283e-05	0.000240571	0.000361707
			Porphine	0.00199147	0.00321253	0.00203022	0.00197927	0.00251825	0.00167634	0.000622579	0.00119306	0.000773251	0.0023974	0.000487263	0.00198576	8.74894e-05	0.000149034	0.00100842	0.000324458	0.000889226	0.000435303	0.000674542	0.000219433	0.000395532	0.000246958	0.000466192	0.000612694
			Sinapinate-trans	0.00261854	0.00398045	0.00394929	0.00780056	0.00742794	0.0102886	0.0018012	0.00145622	0.00479264	0.00342829	0.00460263	0.00488645	0.000144126	0.000172903	0.000456576	0.000425854	0.000208229	0.000513763	0.000271498	0.000104581	0.000146215	0.00020261	0.000314316	0.000421298
			Arabinose	0.000246928	7.7847e-05	7.99192e-05	5.83355e-05	0.000120593	0.000129602	0.000177524	0.000225938	0.000238549	0.000193848	0.000204877	8.25503e-05	0.000167844	0.000104845	5.29673e-05	8.03685e-05	0.000117907	0.000270443	0.000150031	0.000153733	5.60308e-05	6.14129e-05	5.97678e-05	0.000140963
			Campesterol	0.000894018	0.000520268	0.000490907	0.00054376	0.00045401	0.000828984	0.000183628	0.000256472	0.000302456	0.000318509	0.000241253	0.000158035	0.000101287	0.000142293	0.000209169	0.000204246	0.000174676	0.000472643	4.42392e-05	1.87991e-05	4.34917e-05	3.24874e-05	9.23088e-05	0.000404769
			Dehydroascorbate	0.0104097	0.00326656	0.00936354	0.00809556	0.00853479	0.0166905	0.00227596	0.00713768	0.00862844	0.00748037	0.00833973	0.0040618	0.00410307	0.00414524	0.00398155	0.00556572	0.00584184	0.00100892	0.000670338	0.00175705	0.00220421	0.00225497	0.00290416	0.00266792
			Fructose	0.160219	0.0485275	0.0422811	0.0662836	0.0561448	0.0730352	0.154904	0.202608	0.130654	0.169483	0.128976	0.0801036	0.0824968	0.0833614	0.137121	0.181019	0.253755	0.0857633	0.00518066	0.0191498	0.0514332	0.204741	0.184873	0.0747809
			Glucose	0.280805	0.084612	0.0764508	0.10861	0.123705	0.0930526	0.290069	0.335622	0.21748	0.278476	0.195512	0.164154	0.792323	0.877819	0.972588	0.416736	0.385338	0.543685	0.0235033	0.178585	0.345667	0.440191	0.363602	0.206852
			Trehalose	5.59585e-05	0.000140749	0.000106481	0.00028508	0.0007685	0.00125091	0.000225203	0.000182961	0.000223034	0.000242265	0.000256265	0.000253054	0.00033168	0.000335098	0.000267682	0.000477166	0.000720508	0.00051089	0.000145342	0.000180173	0.000209079	0.000244366	0.000360988	0.0001071
			3-caffeoylquinate-trans	0	0.000100733	0.00038514	0.000324678	6.7118e-05	0.000436956	2.03173e-05	1.65417e-05	5.00151e-05	0.000115432	6.28534e-05	0.000304247	0	0	0	0	0	0	0	0	0	0	0	0
			Coumaroylquinate-3	0.000297009	0.0007517	0.00073496	0.0012091	0.0011489	0.00191971	5.99678e-05	7.33263e-05	0.000111864	0.000195042	0.000990149	0.00147744	2.65894e-06	7.3209e-06	2.57989e-06	3.50656e-05	7.22889e-05	0.000358074	0	0	0	5.26343e-06	1.10974e-05	2.76527e-05
			Digalactosylglycerol	0.00695395	0.00133065	0.00244466	0.00379884	0.00467254	0.00490843	0.0011632	0.00113949	0.00149265	0.00174876	0.00339041	0.0025251	0.00138364	0.000698071	0.000735134	0.000710675	0.00086132	0.000609019	0.000199857	0.000146469	0.0004057	0.000268765	0.000332735	0.000213437
			bis-glycerol-P	0.00138538	0.00143034	0.000659811	0.000808893	0.00177561	0.00465081	0.00118785	0.000720381	0.000996585	0.00063068	0.000565032	0.00153547	0	0	0	0	0.00277901	0.00280197	0	0	0	0	0.00155954	0.000317842
			myo-Inositol	0.085624	0.0237451	0.0355491	0.0350879	0.0212375	0.0920624	0.00189062	0.0179631	0.023506	0.0205533	0.0283931	0.0115012	0.0121773	0.00780032	0.0120535	0.0198418	0.0520075	0.0184576	0.00152324	0.0031256	0.0039936	0.00607074	0.0092276	0.00632783
			Pipecolate	0.000410384	0.00426373	0.000353282	0.00615123	0.00458551	0.00345854	0.0014346	0.00251695	0.00399971	0.00113038	0.00265566	0.00536315	8.56604e-05	0.00055496	0.000315843	0.000521647	0.00487997	0.0159649	0.000672101	0.000890596	0.00141012	0.000265807	0.00270524	0.00230917
			Cellobiose	0.00030027	0.000472762	0.000163346	0.00115778	0.00167769	0.00296143	9.50745e-05	6.23123e-05	0.000226291	0.000314855	4.99781e-05	0.000340486	0.000157247	0.000299384	0.00060911	0.000360339	0.00013508	0.000116047	0.000527907	7.4389e-05	0.000126779	0.000348639	0.000197385	0.000175296
			Glucopyranose(-H2O)	0.00344423	0.00646289	0.00644387	0.00656157	0.00909389	0.021982	0.0022528	0.00314593	0.00191755	0.00341412	0.0149114	0.0160443	0.016341	0.0193391	0.0133241	0.0270116	0.0140447	0.0312117	0.00458823	0.00897332	0.0123856	0.0104662	0.0147318	0.0113766
			2-Oxoglutarate	0.000260774	0.000257949	0.000127184	0.000224991	0.000467764	0.000559437	0.00024593	0.00047848	0.000449525	0.000366729	0.000276354	0.00049151	3.53584e-05	4.28044e-05	7.61842e-05	4.17047e-05	0.000243145	0.00060424	5.09371e-05	3.21883e-05	4.11485e-05	5.77098e-05	0.000517554	0.00021783
			4-hydroxyproline	6.18178e-05	0	9.42546e-05	8.84922e-05	0.000202716	0.000241458	6.74268e-05	6.78173e-05	4.36069e-05	5.14594e-05	0.000333332	0.000443624	1.56512e-05	0	1.59353e-05	3.00382e-05	0	0.000426116	8.82461e-05	0	0	0	0.00015907	0.000284152
			Aconitate	4.23814e-05	1.41383e-05	4.82449e-06	4.81521e-06	3.38141e-05	0.000101837	3.95737e-05	3.46677e-05	3.93407e-05	1.75565e-05	2.61206e-05	2.75505e-05	3.28585e-05	8.77612e-06	3.18691e-06	6.51699e-06	2.46821e-05	0.000135258	0.000143131	4.32213e-06	5.98015e-05	1.13832e-05	6.78567e-05	3.9069e-05
			Alanine	0.00485998	0.00923693	0.0111382	0.0132643	0.00836645	0.00730609	0.0136598	0.00277753	0.0204665	0.0200269	0.0146416	0.00890052	0.00205119	0.00038421	0.002259	0.000332313	0.00197174	0.00754322	0.00370621	0.00159439	0.00552698	0.00506109	0.0118295	0.0182278
			Arginine	0.000284935	0.00112014	0.000200413	0.000271181	0.000162043	0.000412087	0.000345214	0.000411837	0.000234453	0.000879165	0.00106153	0.000667262	0.000132621	0.000208949	0.000122284	9.74827e-05	0.000284558	0.000430423	0.000203468	5.18769e-05	7.46536e-05	4.15616e-05	0.000180182	0.000445952
			Aspartate	0.00238373	0.000857883	0.00261416	0.0015725	0.0172731	0.0200836	0.0123629	0.0101017	0.0174197	0.0128758	0.0188402	0.0443905	0.00493707	0.00183759	0.00148	0.00162328	0.00747949	0.0362053	0.00438778	0.00221604	0.00180316	0.004555	0.0110949	0.0174332
			Citrate	0.00616504	0.00143475	0.000412233	0.000745308	0.0229184	0.118243	0.0451279	0.053887	0.0413747	0.0182424	0.0145268	0.0371475	0.0111374	0.00292208	0.00141617	0.000839317	0.00679463	0.114323	0.0016114	0.000169927	0.000129729	0.000566144	0.0222075	0.0207396
			Erythritol	5.99824e-05	0.000117373	1.23748e-05	4.08345e-05	1.47045e-05	4.41729e-05	5.05436e-06	1.56251e-05	2.80807e-05	2.14039e-05	4.48025e-05	5.51188e-05	1.34004e-05	1.64461e-05	9.01385e-06	2.51179e-05	4.19474e-06	3.33811e-05	2.30818e-05	1.13201e-05	2.10396e-05	1.54334e-05	1.73276e-05	2.45201e-05
			Ethanolamine	0.00183829	0.00233271	0.00417832	0.00372477	0.00306227	0.00743014	0.0017229	0.00253816	0.00311322	0.00244163	0.00284683	0.0174348	0.0043658	0.0029129	0.0016207	0.00165855	0.00325173	0.0061976	0.00205807	0.00442484	0.000554531	0.00329347	0.000596527	0.00442225
			Galactonate	0.000170872	0.000511347	8.39301e-05	0.000184278	0.000448101	0.000952298	9.60359e-05	0.000293055	0.000245687	0.000316867	0.00044191	0.000233002	9.21941e-05	0.000498463	0.000485094	0.000707907	0.000278037	0.000389339	0.000192151	0.000128173	0.000215281	0.000149232	0.000197262	0.00014799
			Gluconate	6.32035e-05	0	0	0.000240398	8.32306e-05	0.000424011	0.000149721	0.000114249	0.000199121	0.000200595	0.0011223	0.000618492	0	0	0	0	0.000136743	0.000893049	0	0	0	0	5.28823e-05	0.000144556
			Glutamate	0.0604826	0.0371859	0.0386478	0.0359966	0.0656147	0.064966	0.0379412	0.0401236	0.050767	0.0299863	0.0790764	0.195747	0.029844	0.0226664	0.0203198	0.0196664	0.0291018	0.088825	0.0178938	0.0105703	0.00779659	0.00379946	0.0220304	0.0552075
			Isothiocyanoethylphosphate	5.43762e-05	3.25033e-05	3.31077e-05	5.62854e-05	0.000157239	0.000332365	3.23646e-05	8.78165e-05	0.000104157	0.000102733	0.00029756	8.76552e-05	0	0	0	0	1.91211e-05	0.000201425	0	0	0	0	4.3579e-06	6.24624e-05
			Malonate	3.58317e-06	3.12103e-06	9.49292e-07	1.56929e-06	1.06528e-05	0.000111246	1.1987e-05	2.50739e-05	1.09195e-05	1.09114e-05	1.98951e-05	3.03752e-05	7.30508e-06	9.80454e-06	5.06114e-06	3.88916e-06	2.52991e-06	1.08565e-05	7.98578e-06	6.01353e-06	6.84703e-06	4.26332e-06	5.05744e-06	1.35358e-05
			Methionine	0.000179733	0.000126523	0.000200012	0.000104776	0.000233971	0.00100423	0.000165702	0.000227436	0.000433176	0.000286097	0.000469183	0.000296667	0.000124742	7.27237e-05	0.00012707	0.000144655	0.000319007	0.000610304	0.000137108	0.000230834	0.00027077	0.000247131	0.000216879	0.000410994
			myo-Inositol-1-P	0	0	0	0	0.000136079	0.000462297	5.98655e-05	8.00037e-05	3.41447e-05	8.39447e-05	7.40481e-05	0.00023781	0	0	0	0	9.3769e-06	0.000112883	0	0	0	0	3.96846e-05	5.23693e-05
			O-Acetyl-Serine	0.000238938	0.0003023	0.000638342	0.00064666	0.000670903	0.00064772	0.000116588	0.000338332	0.000951382	0.00119814	0.00143247	0.000885096	9.15481e-05	0.000101557	0.000102526	0	0.000155004	0.000199536	1.15861e-05	3.88095e-05	0.000103429	4.69868e-05	5.02255e-05	0.000607998
			Phosphate	0.00523425	0.0150981	0.0098103	0.0172002	0.14044	0.101758	0.0251575	0.00912109	0.0208737	0.0507952	0.0103553	0.0397515	0.0095536	0.00714967	0.0113011	0.0053617	0.0324443	0.0965211	0.00867797	0.00145339	0.00178586	0.0130071	0.0228587	0.011575
			Pyruvate	0.00038625	0.000124266	6.08786e-05	6.78406e-05	0.000143288	0.000280795	0.000339078	0.000425435	0.000433536	0.000259953	0.000220034	0.000410836	0.000183982	0.00019376	8.44621e-05	0.000233641	0.000308445	8.92474e-05	0.000277248	6.30753e-05	0.000235009	0.000119703	0.000401727	5.26052e-05
			Quinate	0.000215953	0.000407343	0.0010228	0.00384963	0.00698652	0.0154308	5.93616e-05	8.63004e-05	0.000195479	0.00422188	0.019663	0.0124507	0.00276359	0.0012734	0.00207299	0.00212668	0.0019936	0.00791473	0.00031853	0.000755441	0.000739536	0.00118249	0.00115794	0.00362927
			Ribonate	0.000590838	0.0005196	0.000529599	0.00080412	0.000975879	0.00104007	0.000353918	0.000891391	0.00103412	0.000542127	0.000888866	0.000395534	0.000902044	0.000374383	0.000509656	0.000755939	0.000832007	0.00186337	0.000381497	7.06821e-05	0.000171992	0.000302461	0.000497173	0.000284533
			Ribose	0.00197792	6.95072e-05	0.00027738	0.000302636	0.00051452	0.000783293	0.000375766	0.000263561	0.000690994	0.000510313	0.00062989	0.000630105	7.45489e-05	5.1833e-05	0.00011441	5.39008e-05	0.000137049	0.000412857	0.000112545	9.77591e-05	2.03701e-05	8.76987e-05	0.000130887	0.00020255
			Serine	0.00428642	0.00622179	0.020144	0.00866166	0.00363126	0.00957855	0.016351	0.0120162	0.0256919	0.0252339	0.041265	0.0129159	0.00912817	0.0068013	0.00137253	0.0059227	0.00821449	0.0106242	0.00441281	0.00694741	0.00103581	0.0034931	0.00524603	0.0217785
			Shikimate	5.7109e-05	3.36729e-05	2.07076e-05	6.80334e-05	0.000465352	0.00162806	8.35841e-05	8.40546e-05	0.000102254	0.00022739	0.000471707	0.000554613	0	0	0	0	0.0001779	0.000410244	4.34809e-05	3.11624e-05	1.94519e-05	5.97431e-05	0.000330323	3.41273e-05
			Threonate	0.000954465	0.000580299	0.00022529	0.000178815	0.00172138	0.00303901	0.000544861	0.00111195	0.000853922	0.000301304	0.00100717	0.00241899	0.000210451	0.000124458	8.69638e-05	0.000190199	0.00026285	0.00183331	8.30824e-05	6.89959e-05	5.77629e-05	5.87505e-05	0.000207381	0.000865352
			Threonate-lactone	0.000329749	0.000260332	0.000174819	0.000192945	0.000505042	0.000554866	0.000197688	0.000373877	0.000231131	8.79548e-05	9.34181e-05	0.000580674	9.91767e-05	6.30289e-05	6.10438e-05	6.80628e-05	9.65059e-05	0.000311407	1.66549e-05	1.65661e-05	4.41476e-05	1.04668e-05	2.72893e-05	0.000126817
			Histidine	0.000408416	0.000710524	0.000478778	0.000137568	0.000260009	0.000112314	0.000766792	0.000642977	0.000622649	0.000278762	0.000508893	0.00329758	0.000759802	0.000623426	0.00128518	0.00155894	7.64765e-06	4.50313e-06	6.30339e-05	0.000117737	0.000358228	0.000210413	0.00178429	0.00257992
			Homoserine	1.15661e-05	1.2187e-05	2.14869e-05	2.15402e-05	1.77687e-05	5.65826e-05	0.000198308	9.02333e-05	0.00011343	0.000103437	3.92638e-05	0.000188794	4.0844e-05	3.23997e-05	9.09029e-06	1.09848e-05	1.19368e-05	4.926e-05	5.17548e-05	2.14427e-05	5.22889e-05	2.98677e-05	2.00971e-05	0.000219762
			Threonine	0.00475922	0.00313875	0.00330316	0.00287731	0.000831635	0.00285009	0.0040206	0.00771157	0.0106322	0.009465	0.00745907	0.00937829	0.00456863	0.00369318	0.00340236	0.00225668	0.00236135	0.0139823	0.00320313	0.0025724	0.0048838	0.00314845	0.00136357	0.00883598
			Valine	0.000620161	0.000858241	0.000681342	0.000413267	0.000313884	0.000708917	0.000584952	0.00019791	0.000665455	0.000729607	0.00114638	0.00102174	0.000521398	0.000573358	0.000342511	0.000347117	0.000192151	0.00110145	0.000292052	0.00054458	0.000605423	0.000311188	0.000220899	0.000578034
			beta-Aminoisobutyrate	4.68332e-06	6.40127e-06	1.61925e-06	1.33111e-06	1.16719e-06	1.19188e-05	6.02899e-06	1.9226e-06	4.24997e-06	5.18796e-06	4.81013e-06	1.2879e-05	1.94021e-06	7.6632e-07	2.99266e-06	0	0	1.45836e-06	2.96302e-06	0	3.72048e-06	6.31113e-06	1.00754e-05	1.13335e-05
			beta-Alanine	4.51375e-05	4.47235e-05	1.54333e-05	5.00361e-05	3.20817e-05	0.000226057	0.000609678	6.3291e-05	3.64986e-05	0.000259183	0.000145549	0.000297929	1.51666e-05	2.05539e-05	1.45637e-05	3.2763e-05	9.06062e-05	0.000297258	5.24059e-05	2.68938e-05	1.636e-05	3.90409e-05	4.65066e-05	6.04359e-05
			Fructose-6-P	4.36268e-05	5.27359e-05	9.25564e-05	0.000144777	0.000567237	0.00130304	7.27108e-05	0.000114166	0.000118412	0.000572916	0.0006293	0.00071332	6.60344e-05	3.6431e-05	6.90871e-05	4.43138e-05	0.000409973	0.00131132	7.78133e-06	6.51017e-06	4.91142e-05	0.000126125	0.000537648	0.000351627
			Glucose-6-P	5.47354e-05	8.9917e-05	0.000105001	0.000184812	0.00112496	0.00225993	0.000132748	0.000204947	0.000130002	0.000744927	0.000442573	0.0011334	0.000141024	8.18986e-05	0.000134488	0.000102629	0.00110517	0.00369607	5.75009e-05	2.59634e-05	4.87243e-05	0.000229128	0.00111448	0.00106195
			Malate	0.0126595	0.00473861	0.00402846	0.00804583	0.0518764	0.0773742	0.129056	0.219107	0.26264	0.13979	0.0554148	0.118777	0.173209	0.11878	0.0940081	0.101789	0.0584015	0.0574761	0.0357989	0.0120717	0.0134647	0.0281329	0.0539086	0.0446483
			Succinate	0.000558851	0.000477764	0.000231605	0.000287495	0.00055259	0.00189238	0.000554413	0.0010262	0.000367836	0.000724551	0.0012217	0.000992937	0.00823117	0.00207416	0.00162867	0.000144231	0.000591743	0.00128878	0.00160029	0.000800631	0.00166917	0.00159265	0.00300558	0.000600489
			Isoleucine	0.0016155	0.000627679	0.000414351	0.000840714	0.000604944	0.00127304	0.00211062	0.00212655	0.00442466	0.00521668	0.00505366	0.00603804	0.000982306	0.00118619	0.0010776	0.00094282	0.000445242	0.00434458	0.00120392	0.00248066	0.0019249	0.000953902	0.00114272	0.00301678
			Putrescine	0.000135022	0.000108212	9.47163e-05	0.000125993	7.33846e-05	4.0443e-05	0.000154816	7.49819e-05	7.35005e-05	0.000107359	0.000146586	0.000558738	4.83653e-05	0.000112817	4.55154e-05	9.7663e-05	0.000151117	0.000100637	5.28778e-05	8.35614e-05	0.000129289	0.000361174	0.000473107	0.000409316
			Asparagine	0.000369425	0.000238491	0.000215915	0.000183625	0.000327074	0.00045816	0.000371027	0.000839026	0.000629802	0.00039483	0.000855368	0.00504808	0.00064516	0.000541328	0.000250506	0.000396911	0.000466497	0.00569234	0.000748907	0.00143068	0.00101054	0.0016398	0.00397949	0.0135044
			Glutamine	0.00227086	0.00114083	0.00176779	0.00239204	0.00469234	0.00588363	0.0219736	0.00506384	0.0206545	0.0165697	0.0275962	0.0828879	0.00746753	0.00370627	0.00241656	0.00197167	0.0048852	0.0334687	0.0136676	0.0123311	0.00772667	0.0112802	0.0735922	0.191728
			Proline	0.00801123	0.004967	0.000949942	0.00262306	0.0101352	0.0682098	0.044028	0.0110986	0.0438501	0.0300016	0.046252	0.0614864	0.0326704	0.0187501	0.0108803	0.00366811	0.00860776	0.00716931	0.0396049	0.00915144	0.0568043	0.0164754	0.00827292	0.00777732
			Caffeate	0.000103617	0.000183436	7.67422e-05	0.000125697	7.79136e-05	1.82504e-05	0.000144781	8.64584e-05	3.58202e-05	0.000103117	3.86696e-05	3.36983e-05	0	0	0	0	0	0	0	0	0	0	0	0
			Ferulate-trans	0.000984923	0.000985123	0.000400772	0.00214503	0.000539107	0.000108187	0.000637672	0.000856967	0.000646782	0.000432948	0.000111576	0.0001833	0	0	0	0	0	0	0	0	0	0	0	0
			Linolenic acid	0.00383359	0.00128403	0.000682379	0.00215008	0.00144031	0.00148655	0.0018516	0.00235854	0.0019219	0.00049252	0.000679764	0.00078136	7.83937e-05	7.59069e-05	0.000186494	0.000158609	8.30369e-05	0.000127994	0.000113716	8.20046e-05	0.000202306	9.37501e-05	8.51295e-05	0.000188087
			Lysine	0.00012169	0.00028428	0.000206086	0.000447798	0.000640247	0.000161863	0.000292911	0.000478344	0.000253018	0.00042879	0.000330616	0.000679442	0.000153333	0.00051404	0.000411038	4.27231e-05	6.0112e-05	6.43087e-05	0.000233251	0.000233083	0.00019634	0.000444265	0.000696728	0.00149299
			alpha-Tocopherol	0.00207645	0.00233477	0.00155801	0.00174257	0.000880761	0.00134221	0.000623346	0.000251157	0.000375231	0.000680911	0.000273559	9.52482e-05	0.000102709	3.13081e-05	8.06996e-05	6.82694e-05	7.52072e-05	0.000188886	5.88637e-05	3.08659e-05	2.18358e-05	1.83983e-05	3.16573e-05	5.12018e-05
			Galactosylglycerol	0.000422727	0.000402372	0.00030049	0.000401426	0.000192943	3.29891e-05	0.00071322	0.000449811	0.000209508	9.46195e-05	7.74781e-05	8.56673e-05	7.4055e-05	1.31539e-05	3.12754e-05	2.16317e-05	3.38198e-05	3.74858e-05	7.66197e-06	2.44285e-05	1.50305e-05	3.29664e-05	2.74562e-05	9.40463e-06
			Glucopyranosyl-mannitol	0.000127476	0.000575068	0.000262884	9.24195e-05	0.000136547	5.34621e-05	0.000224839	0.000144631	0.00031735	5.81286e-05	4.5275e-05	5.43986e-05	0	0	0	0	0	0	5.62802e-05	8.2014e-06	0	0	0	0
			Melezitose	5.84125e-05	0.000128135	0.000126878	3.55271e-05	1.13764e-05	2.16419e-05	0	6.42504e-05	4.552e-05	5.85562e-05	0	0	0	0	0	0	0	0	0	0	0	0	0	0
			Salicylate	0.000122296	5.53293e-05	6.04585e-05	4.37481e-05	7.81818e-06	2.31911e-05	1.72969e-05	1.41848e-05	2.04976e-05	3.29091e-05	2.67866e-05	5.54453e-05	2.37876e-05	5.00027e-06	2.04775e-05	2.90606e-05	2.7648e-05	4.79326e-05	3.24092e-05	1.35063e-05	1.70265e-05	1.12207e-05	1.69248e-05	2.94869e-05
			GABA	0.000675946	4.52848e-05	0.000159165	0.00012044	0.000123373	7.52861e-05	0.00025098	0.00034827	0.000306772	0.000305475	0.00012082	6.07902e-05	0.000689879	8.98989e-05	0.000202953	0.000158358	0.000213411	0.000141977	0.000245558	0.000395196	0.000154267	0.000391096	0.000145281	3.30052e-05
			Galactose	0.00446352	0.00303494	0.00169228	0.00139049	0.00120482	0.00154517	0.000972845	0.00104	0.000950034	0.000506424	0.000478314	0.000133927	0.00206116	0.0011176	0.00383918	0.00122528	0.000579815	0.000962563	0.000517891	0.000322899	0.000232289	0.000627312	0.000630178	0.00125931
			Melibiose	0.000376035	0.00149369	0.000661975	0.000360241	0.000377038	0.000325891	0.000518063	0.000252225	0.000438346	9.82469e-05	0.000175175	0.000119265	0.00116025	0.000582207	0.00126278	0.00049433	0.000559569	0.00016126	0.000173682	7.37518e-05	0.000152717	4.78107e-05	3.0488e-05	0
			Monopalmitine	0.000781113	0.000462164	0.000377449	0.000411282	0.000420187	3.49542e-05	0.000353655	0.000343982	0.000225488	4.09533e-05	8.97911e-05	0.000162029	0.000137245	4.77503e-05	0.000165917	0.000281489	6.69445e-05	0.000203492	1.6903e-05	3.64173e-05	7.20097e-05	4.22224e-05	2.43055e-05	0.000214803
			Monostearin	0.000180522	0.000356469	0.000281362	0.000329326	0.000335367	7.04441e-05	0.000366972	2.18529e-05	7.63016e-05	8.80449e-05	2.5057e-05	8.13402e-05	0.000173242	2.94197e-05	0.000111386	0.000271524	4.72867e-05	0.00013371	1.46725e-05	2.06062e-05	1.86745e-05	2.29711e-05	5.90744e-05	0.000234181
			Ascorbate	0.00422747	0.00999758	0.00856397	0.00615815	0.010458	0.0111867	0.00424291	0.00937189	0.00678115	0.00546175	0.00182922	0.000125388	0.00563965	0.00407142	0.00424596	0.00687488	0.00509934	0.00139913	0.000945324	0.00192138	0.0081264	0.00214771	0.00532544	0.00140266
			Galactinol	0.00042691	0.000779845	0.000343782	0.000186121	0.000280188	0.000200394	8.62155e-05	6.90807e-05	6.22087e-05	7.21583e-06	3.59927e-05	2.89003e-05	0.00058309	0.000308623	0.000317293	0.000330066	0.000135028	6.20824e-05	0.000212877	7.63155e-05	0.000106167	2.19805e-05	1.29044e-05	7.11661e-06
			gamma-Tocopherol	5.63245e-05	5.14276e-05	8.25374e-06	0.000107581	6.6565e-05	0	0	8.01375e-06	0	8.04425e-06	0	0	3.52222e-06	0	0	5.50875e-06	0	0	5.3939e-06	0	0	0	0	0
			Leucine	0.00428557	0.0014901	0.00127154	0.000802977	0.000694874	0.000293424	0.00132693	0.00113778	0.000909197	0.000772849	0.000938619	0.00104819	0.00312106	0.000735801	0.000725758	0.000322639	0.000411105	0.000960593	0.000731314	0.00060163	0.000196616	0.000378758	0.000296243	0.000444984
			Phenylalanine	0.000943535	0.000162431	0.000163795	0.000382232	0.000246075	0.000376007	0.000562904	0.000136208	0.000502233	0.000391954	0.000426845	0.000443713	0.00066873	0.000188325	0.000281584	0.000286219	9.21828e-05	0.000516212	0.000262089	7.40228e-05	0.000161944	0.000140088	0.000152187	0.00024761
			Tyrosine	0.00017286	8.87844e-05	8.47957e-05	8.0069e-05	0.00012139	5.15158e-05	5.83931e-05	0.000100123	0.00015778	0.000205982	0.000221523	0.000188893	7.485e-05	0.000104372	4.35293e-05	6.04666e-05	5.76886e-05	0.000630838	3.32748e-05	3.18999e-05	2.52643e-05	3.68812e-05	0.000385305	4.65342e-05
			Tryptophan	0.00248031	0.00273298	0.00103342	0.000633695	0.000853645	0.000321859	0.0002799	0.000517389	0.000358784	0.00025948	0.000316525	0.000665974	0.00220802	0.000286525	0.000784942	0.000551727	0.000306679	0.00110633	6.51917e-05	4.63213e-05	2.8022e-05	5.32248e-05	5.88334e-05	0.000305192
			Maleate	0.0015466	0.00051452	0.000454141	0.000253683	8.99199e-05	0.00013724	0.00064193	0.00140039	0.00146264	0.000540131	0.000181867	0.000243825	0.00576801	0.00161152	0.00308549	0.000673697	0.000259009	0.000671744	9.09659e-05	6.89427e-05	8.45771e-05	5.83933e-05	8.08505e-05	8.26299e-05
			Maltose	0.00052958	0.000318043	0.000199617	0.000268398	0.000173737	0.000156333	8.68481e-05	0.00011381	0.000167079	0.000127336	0.000145254	3.69406e-05	6.2997e-05	3.44679e-05	3.71181e-05	0	5.4186e-05	0	5.35045e-05	0	0	0	0	0
			Fumarate	0.0040625	0.00263667	0.00199153	0.00279823	0.00220851	0.000455153	0.00685465	0.0108947	0.0116164	0.00958244	0.00501034	0.00304924	0.00460131	0.00301184	0.00644247	0.00174803	8.28006e-05	0.00107648	0.00205686	0.00109019	0.000935976	0.000935717	0.00232245	0.00138292
			Stigmasterol	2.59009e-05	2.81281e-05	7.051e-06	1.23285e-05	2.44206e-06	2.56531e-05	6.61673e-06	1.24813e-05	6.29101e-06	9.18225e-06	1.1129e-05	1.04638e-05	9.19078e-06	6.76248e-07	2.77407e-06	7.71772e-06	7.7448e-06	1.62563e-05	1.56631e-05	2.65349e-06	5.12332e-06	3.42583e-06	6.93408e-06	1.39471e-05
			Spermidine	0.000357989	0.000173789	0.000263481	0.00032055	0.000235188	0.000179895	9.27605e-05	0.000174043	9.01115e-05	0.000107414	0.000112381	0.000358191	7.20854e-05	0.000168015	0.000140845	0.00018433	6.68738e-05	6.9034e-05	0.000187988	0.000246132	0.000180868	0.000225703	0.000193145	3.13544e-05
			Urea	0.000630041	0.000226246	0.0001623	0.000200878	0.000154399	0.000127224	5.7993e-05	8.61574e-05	5.68967e-05	8.35926e-05	4.83019e-05	0.000170568	0.000190116	5.07477e-05	6.53361e-05	0.000103264	4.68449e-05	0.000153845	3.369e-05	5.28514e-05	6.80515e-05	6.6572e-05	8.13769e-05	0.000180138
			4-Caffeoylquinate	8.55633e-05	6.61302e-05	5.83415e-05	5.56331e-05	2.66335e-05	0.000100764	4.97317e-05	5.31898e-05	3.58601e-05	3.93154e-05	2.59497e-05	6.90664e-05	0	0	0	0	0	0	0	0	0	0	0	0
			Gentiobiose	9.47401e-05	4.57517e-05	8.27242e-05	0.000129524	9.68375e-05	9.98e-05	1.98286e-05	2.39961e-05	4.57444e-05	4.25271e-05	6.55274e-05	1.50078e-05	1.49902e-05	2.13722e-05	6.85125e-05	2.52215e-05	3.646e-05	1.81303e-05	9.30081e-06	6.96226e-06	1.67213e-05	1.15286e-05	1.49624e-05	6.22917e-06
			Erythronate	0.000615078	0.00036041	0.000202671	0.000278103	0.000427949	0.000476718	0.000369573	0.0011855	0.00132871	0.000838814	0.000478891	0.000395296	0.000139383	9.61306e-05	3.99346e-05	7.83434e-05	8.909e-05	7.84547e-05	9.48314e-05	3.16989e-05	3.13665e-05	3.23311e-05	5.07559e-05	7.22511e-05
			Glycine	0.000576694	0.000596627	0.000158068	0.000521267	0.000512239	0.000324303	0.0025	0.00273357	0.00359099	0.0041034	0.000876063	0.00124975	0.000196461	0.000164352	6.85188e-05	1.91937e-05	0.000122623	0.000284449	0.000488686	0.000260923	0.000398156	7.97421e-05	0.000149662	0.000324637
			Raffinose	0.0428687	0.028796	0.0201688	0.0174105	0.0113293	0.0109135	0.00257819	0.00306927	0.00389428	0.000627935	0.00112129	0.00149789	0.032323	0.0145436	0.0138648	0.0145061	0.00883882	0.00123488	0.00463399	0.00182123	0.00522745	0.000263879	0.000315625	0
			Phytol	0.00111736	0.000307074	0.000335252	0.000424129	0.000296879	0.000553494	0.000328327	0.000421994	0.000191813	0.000551889	0.000485363	0.000116488	1.67017e-05	8.61672e-06	2.46848e-05	2.16187e-05	2.58925e-05	5.55095e-05	1.95797e-05	1.40727e-05	1.84837e-05	6.06036e-06	1.96576e-05	1.9424e-05
			Rhamnose	4.30931e-05	1.06763e-05	4.92582e-05	3.22272e-05	2.60778e-05	4.14921e-05	1.31287e-05	3.53742e-05	4.24393e-05	1.47577e-05	2.31263e-05	9.40711e-05	4.65311e-05	2.09428e-05	2.84398e-05	4.09129e-05	3.16328e-05	4.65214e-05	8.93246e-06	3.00041e-05	2.14777e-05	2.94202e-05	4.52071e-05	4.8729e-05
			Sucrose	0.294835	0.129261	0.0903082	0.104618	0.0526065	0.228641	0.0398079	0.0836765	0.120786	0.0920159	0.110885	0.0873165	0.212917	0.111732	0.0989046	0.106301	0.180968	0.11842	0.023222	0.0634117	0.0372368	0.0700769	0.0987312	0.0269769
			Xylulose	0.000450334	9.39811e-05	0.000145698	0.000183997	0.000129266	0.000873381	0.00024607	0.00030166	0.000229008	0.000467072	0.000399256	0.000691662	0	8.81948e-05	9.39919e-05	0.000103665	0	0.000432469	0.000110731	0.000119732	6.00167e-05	0	0.000191845	0.000275338
			beta-Sitosterol	0.00248661	0.00106056	0.000760013	0.00118391	0.00133439	0.00348222	0.000577025	0.00110314	0.000819437	0.00123275	0.000864444	0.00126674	0.000258249	0.000293004	0.000635558	0.000486799	0.000623691	0.0017199	0.000310509	0.00010714	0.000193465	0.000120422	0.000204897	0.000921924
			Glycerol	0.00131422	0.000252073	0.000351904	0.000359058	0.00019033	0.000241222	0.000667083	0.00085242	0.000288535	0.000103236	0.000136152	0.000128007	3.77887e-05	3.45754e-05	8.52875e-05	0.000112308	0.000177324	0.000365927	0.000169241	5.58561e-05	4.70142e-05	0.000120419	0.0001065	0.000322673
			Mannose	0.000273898	0.000336303	0.000200633	0.000195859	0.000278633	0.000346926	0.000339248	0.000588151	0.000132289	0.000102351	0.00032475	0.000195143	0.000457197	0.000686932	0.000291755	0	0	0.000105411	0.0002664	0.000248528	0.000453593	0.00010298	0.000230379	6.28688e-05
			Glycolate	0.00158534	0.00590059	0.000177032	0.000265544	0.000361817	0.000164322	0.00151356	0.00178056	0.000957216	0.000760717	0.00125324	0.00024252	0.000409889	0.000182991	0.000193068	0.00031044	0.000164257	0.000227656	0.00256737	0.000294519	0.000866474	0.00078554	0.000418876	0.000326489
			Pentofuranose	5.14199e-05	3.08974e-05	2.05085e-05	3.6201e-06	2.10328e-05	1.1209e-05	0	3.7359e-06	0	0	1.32749e-05	1.88429e-05	7.47295e-05	0.000129625	7.1807e-05	0.000107129	0.000183907	0.000216679	0	1.51943e-05	2.15858e-05	1.4491e-05	7.55841e-05	2.95004e-05
			Xylose	0.000279919	6.44765e-05	2.8558e-05	4.33529e-05	2.23229e-05	2.69598e-05	5.07857e-05	3.92947e-05	6.28515e-05	5.99571e-05	1.90231e-05	2.91444e-05	3.12579e-05	6.52862e-05	6.40229e-05	1.69767e-05	9.30526e-05	0.000485761	4.3431e-05	5.28407e-05	3.68387e-05	7.1144e-05	6.83867e-05	0.000355038
